# Supplementary material for: Coxiella burnetii Transcriptional Analysis Reveals Serendipity Clusters of Regulation in Intracellular Bacteria
Source: PLoS One. 2010 Dec 21;5(12):e15321. doi: 10.1371/journal.pone.0015321 (PMC3006202; doi:10.1371/journal.pone.0015321)
Supplement: Table S1 — List of differentially expressed genes. (XLS) [file pone.0015321.s006.xls]

## Sheet: Table S1
NCBI accesion	Description	Gene name	COG	Fold Change
				CS 30 min	CS 60 min	HS 30 min	HS 60 min
CBU_0029	1-acyl-sn-glycerol-3-phosphate acyltransferase	-	COG0204I	-2.08
CBU_0034	putative acyl carrier protein	-	COG0236IQ			-2.21	-2.03
CBU_0044	hypothetical protein CBU_0044	-	-			-2.26
CBU_0056	TolC family type I secretion outer membrane protein	-	COG1538MU. COG3266S			-2.9
CBU_0080	not defined	-	not defined	2.01
CBU_0081	prolyl-tRNA synthetase	proS	COG0442J	2		2.01
CBU_0101	L-aspartate oxidase	nadB	COG0029H		2.06
CBU_0111	2-amino-3-ketobutyrate coenzyme A ligase	kbl	COG0156H		2.08
CBU_0134	not defined	-	not defined	-2.04
CBU_0141	cell division protein	ftsZ	COG0206D			-2.28
CBU_0168	acyl carrier protein	-	COG0236IQ		-2.01
CBU_0169	Hypothetical protein (pseudo gene)	-	not defined		-2.2
CBU_0170	Hypothetical protein (pseudo gene)	-	not defined		-2.08
CBU_0188	Hypothetical membrane associated protein (pseudo gene)	-	not defined		-2.2
CBU_0196	hypothetical protein CBU_0196	-	-	-2.83
CBU_0275	uroporphyrinogen decarboxylase	hemE	COG0407H	-2.39
CBU_0296	orotate phosphoribosyltransferase	pyrE	COG0461F	-2.43
CBU_0297	exodeoxyribonuclease III	xth	COG0708L	-2.49
CBU_0299	ribonuclease PH	rph	COG0689J	-2.75
CBU_0300	hypothetical protein CBU_0300	-	COG1561S	-3.34			-2.01
CBU_0301	guanylate kinase	gmk	COG0194F	-2.83
CBU_0302	DNA-directed RNA polymerase, omega subunit	rpoZ	COG1758K	-3.92	-2.03	-2.2	-2.26
CBU_0303	GTP pyrophosphokinase	spoT	COG0317TK	-2.25
CBU_0304	putative endoribonuclease L-PSP	-	COG0251J	-2.62			-2.02
CBU_0360	not defined	-	not defined		2.03		2.38
CBU_0372	Fic family protein	-	COG3177S		2.07
CBU_0373	MaoC domain-containing protein	-	COG2030I		2.02
CBU_0379	anhydro-N-acetylmuramyl-tripeptide amidase	ampD	COG3023V		2.27
CBU_0461	pyruvate dehydrogenase subunit E1	aceE	COG2609C	2.07		2.13
CBU_0465	hypothetical protein CBU_0465	-	-			2.02
CBU_0482	arginine ABC transporter periplasmic arginine-binding protein	-	COG0834ET		-2.03		-2.07
CBU_0483	arginine ABC transporter permease	artQ	COG4215E	-2.04	-2.29	-2.52	-2.39
CBU_0484	arginine transport system permease protein	artM	COG4160E		-2.32
CBU_0488	Ser/Thr protein phosphatase family protein	-	COG0639T	-2.25	-2.18
CBU_0489	phospholipase A1	-	COG2829M		-2.03
CBU_0490	DNA polymerase X family/PHP domain-containing protein	-	COG1387ER, COG1796L	-2.35		-2.61
CBU_0492	putative glycerol-3-phosphate acyltransferase PlsX	plsX	COG0416I	-2.13
CBU_0598	ADP-ribose diphosphatase NudE	nudE	COG0494LR		2.22
CBU_0599	3'(2'),5'-bisphosphate nucleotidase	cysQ-1	COG1218P		3.12
CBU_0601	Hypothetical protein (Pseudo gene)	-	not defined		2.3
CBU_0602	Hypothetical protein (Pseudo gene)	-	not defined		2.16
CBU_0610	hydroxymethylglutaryl-CoA reductase (NADPH)	-	COG1257I	-2.38
CBU_0611	outer membrane protein assembly complex, YaeT protein	yaeT	COG4775M	-2.6
CBU_0612	putative outer membrane chaperone protein Skp	ompH	COG2825M	-2.41
CBU_0613	UDP-3-O-[3-hydroxymyristoyl] glucosamine N-acyltransferase	lpxD	COG1044M	-2.07
CBU_0614	beta-hydroxyacyl-(acyl-carrier-protein) dehydratase FabZ	fabZ	COG0764I	-2.32
CBU_0615	UDP-N-acetylglucosamine acyltransferase	lpxA	COG1043M	-2.28
CBU_0616	hydrolase family protein	-	COG2179R	-2.33
CBU_0638	branched-chain alpha-keto acid dehydrogenase subunit E2	-	COG0508C		-2.04
CBU_0642	putative glycerophosphoryl diester phosphodiesterase	-	COG0584C	-2.04	-2.68	-2	-2.1
CBU_0644	plasmid stabilization system toxin protein	-	-		-2.07
CBU_0645	prevent-host-death family protein	-	COG2161D		-2.24
CBU_0647	3,4-dihydroxy-2-butanone 4-phosphate synthase domain…	ribA	COG0108H, COG0807H	-2.06
CBU_0648	6,7-dimethyl-8-ribityllumazine synthase	ribH	COG0054H	-2.2
CBU_0654	hypothetical protein (pseudo gene)	-	not defined	-2.04		-2.04
CBU_0671	mannose-1-phosphate guanylyltransferase	rfbA	COG0662G, COG0836M		2.21
CBU_0674	SIS domain protein	-	COG0279G		2.48
CBU_0700	sulfate adenylyltransferase/adenylylsulfate kinase	-	COG0529P, COG2046P	2.41		2.39
CBU_0701	3'(2'),5'-bisphosphate nucleotidase	cysQ-2	COG1218P	2.12
CBU_0702	short chain dehydrogenase/reductase family oxidoreductase	-	COG1028IQR	2.38		2
CBU_0703	putative lipopolysaccharide/O-antigen ABC transporter…	-	COG1682GM	2.33		2.05
CBU_0704	polysaccharide export ATP-binding protein	rfbI	COG1134GM			2.03
CBU_0706	hypothetical protein CBU_0706	-	-	2.29		2.03
CBU_0727	ABC transporter permease	-	COG0767Q		-2.05		-2.12
CBU_0729	ABC transporter periplasmic substrate-binding protein	-	COG1463Q				-2.14
CBU_0730	hypothetical protein CBU_0730	-	COG3218R				-2.37
CBU_0731	hypothetical protein CBU_0731	-	-				-2.37
CBU_0732	hypothetical protein (pseudo gene)	-	not defined				-2.57
CBU_0733	hypothetical protein (pseudo gene)	-	not defined				-2.08
CBU_0735	uridine phosphorylase	-	COG2820F		-2.15	-2.05	-2.37
CBU_0737	trigger factor	tig	COG0544O		-2.04
CBU_0740	ATP-dependent endopeptidase	lon	COG0466O		-2.09
CBU_0813	hypothetical protein CBU_0813	-	-		-2.18
CBU_0816	not defined	-	not defined		-2.03
CBU_0833	ABC transporter permease/ATP-binding protein	-	COG1132V	2.31		2.04
CBU_0834	putative methyltransferase	-	COG0500QR, COG2226H	2.72		2.26
CBU_0835	hypothetical protein CBU_0835	-	COG2256L	2.66	2.07	2.27	2.32
CBU_0836	radical SAM domain-containing protein	-	COG0535R	2.31		2.09
CBU_0837	hypothetical membrane spanning protein	-	-	2.12
CBU_0838	lipopolysaccharide N-acetylglucosaminyltransferase	-	COG0438M	2.64		2.17	2.05
CBU_0845	UDP-glucose/GDP-mannose dehydrogenase family protein	-	COG0677M				2.15
CBU_0846	UDP-glucose 6-dehydrogenase	ugd	COG1004M	2.31	2.26	2.4	2.83
CBU_0847	oxidoreductase, short chain dehydrogenase/reductase family	-	COG1028IQR				2.11
CBU_0856	lipid ABC transporter permease/ATP-binding protein	-	COG1132V				2.11
CBU_0857	tetraacyldisaccharide 4'-kinase	lpxK	COG1663M			2.04
CBU_0861	hypothetical protein CBU_0861	-	not defined				2.07
CBU_0925	putative lytic murein transglycosylase	-	COG2951M		2.03
CBU_0939	AsmA family protein	-	COG2982M	2.07
CBU_0943	rhodanese-like domain-containing protein	-	COG0607P	2.16
CBU_0945	hypothetical membrane associated protein	-	-	2.7
CBU_0946	death-on-curing family protein	rhuM	COG3654R, COG3943R	2.58
CBU_0948	hypothetical protein CBU_0948	-	-	2.18
CBU_0949	hypothetical cytosolic protein	-	-	2.38
CBU_0954	phosphohydrolase (MutT/nudix family protein)	-	COG2816L	2.02
CBU_0959	Bcr/CflA subfamily drug resistance transporter	-	COG0477GEPR	2.77
CBU_0964	hypothetical protein CBU_0964	-	-	2.04
CBU_0991	hypothetical cytosolic protein (pseudo gene)	-	not defined				-2
CBU_1000	lipoprotein releasing system, ATP-binding protein	lolD	COG1136V		-2.07
CBU_1032	not defined	-	not defined			-2.16
CBU_1058	hypothetical membrane spanning protein	-	COG3930S	2.22
CBU_1059	RNA pseudouridine synthase family protein	-	COG1187J	2.15
CBU_1106	not defined	-	not defined	2.05
CBU_1124	chaperone-modulator protein CbpM	-	-		-2.08
CBU_1136	enhanced entry protein enhC, tetratricopeptide repeat family	-	COG0790R		-2.05
CBU_1148	transcription-repair coupling factor	mfd	COG1197LK	2.06
CBU_1150	not defined	-	not defined	2.25
CBU_1151	HAD superfamily hydrolase	-	COG0546R	2.04
CBU_1158	sterol delta-7-reductase	-	-	2.05
CBU_1171	hypothetical protein CBU_1171	-	COG0432S				2.09
CBU_1202	hypothetical membrane spanning protein	-	-	-2.28		-2.1	-2.33
CBU_1203	glutamate synthase domain protein	-	COG0069E	-2.23		-2.1	-2.35
CBU_1204	succinate-semialdehyde dehydrogenase	-	COG1012C	-2.06
CBU_1205	not defined	-	not defined	-2.16			-2.26
CBU_1206	delta(24(24(1)))-sterol reductase	-	COG2020O	-2.05			-2.09
CBU_1211	Hypothetical cytosolic protein (pseudo gene)	-	not defined	2.55		2.28
CBU_1216	hypothetical protein (pseudo gene)	-	not defined	-2.35		-2.19	-2.51
CBU_1243	exodeoxyribonuclease VII large subunit	xseA	COG1570L				2.02
CBU_1263	hypothetical membrane associated protein	-	-				2.13
CBU_1266	lipoyl synthase	lipA	COG0320H				2.13
CBU_1267	DedA/PAP2 domain-containing protein	-	COG0586S, COG0671I		2.69		2.25
CBU_1268	pyridine nucleotide-disulphide oxidoreductase	-	COG0446R, COG1249C		2.1
CBU_1269	thioesterase family protein	-	COG1607I		2.38		2.21
CBU_1272	hypothetical protein CBU_1272	-	-		2.07		2.23
CBU_1273	6-phosphofructokinase	-	COG0205G			2.05	2.09
CBU_1274	hypothetical protein CBU_1274	-	COG5513S				2
CBU_1282	carbamoyl-phosphate synthase small chain	carA	COG0505EF	-2.02
CBU_1285	multidrug resistance protein B	-	COG0477GEPR	-2.14
CBU_1286	hypothetical ATPase	-	COG1373R	-2.06
CBU_1289	chaperone protein	dnaJ	COG0484O	-3.11		-3.01
CBU_1290	chaperone protein	dnaK	COG0443O	-2.23
CBU_1294	PilT domain-containing protein	-	COG1487R	-2.11
CBU_1312	hypothetical protein CBU_1312	-	-			-2.13
CBU_1326	threonyl-tRNA synthetase	thrS	COG0441J	2
CBU_1331	CBS domain-containing protein	-	COG0517R	2.18
CBU_1338	D-alanine--D-alanine ligase	ddl	COG1181M		-2.1
CBU_1384	uridylate kinase	pyrH	COG0528F		2.24
CBU_1385	elongation factor Ts	tsf	COG0264J		2.04
CBU_1420	hypothetical protein (pseudo gene)	-	not defined				-2.09
CBU_1462	Hypothetical membrane associated protein (pseudo gene)	-	not defined				-2.09
CBU_1465	hypothetical protein CBU_1465	-	COG2947S	-2.23			-2.46
CBU_1468	hypothetical protein CBU_1468	-	COG3164S	-2.1			-2.06
CBU_1469	rod shape-determining protein	mreD	COG2891M	-2.24			-2.38
CBU_1470	rod shape-determining protein	mreC	COG1792M				-2.24
CBU_1515	hypothetical protein CBU_1515	-	-				-2.11
CBU_1611	not defined	-	not defined		-2.02
CBU_1615	Hypothetical protein (pseudo gene)	-	not defined		-2.13
CBU_1636	hypothetical protein CBU_1636	-	-	2.01
CBU_1661	lipopolysaccharide heptosyltransferase II	rfaF	COG0859M		2.02
CBU_1686	hypothetical protein CBU_1686	-	-	2.44
CBU_1688	deoxycytidine triphosphate deaminase	dcd	COG0717F	2.05
CBU_1705	hypothetical protein CBU_1705	-	-				-2.2
CBU_1708	superoxide dismutase	sodB	COG0605P				-2.04
CBU_1709	dihydrodipicolinate reductase	dapB	COG0289E				-2.43
CBU_1710	hypothetical protein CBU_1710	-	-				-2.02
CBU_1712	GIY-YIG catalytic domain protein	-	COG2827L				-2.13
CBU_1715	glycine cleavage system H protein	gcvH	COG0509E				-2.03
CBU_1720	aconitate hydratase	acnA	COG1048C				-2.14
CBU_1765	hypothetical protein CBU_1765	-	-		2.11
CBU_1813	hypothetical protein CBU_1813	-	-	2
CBU_1828	hypothetical protein CBU_1828	-	COG1565S		-2.05
CBU_1838	dTDP-4-dehydrorhamnose 3,5-epimerase	rfbC	COG1898M	2.31
CBU_1846	not defined	-	not defined	2.21	2.08		2.16
CBU_1850	hypothetical protein CBU_1850	-	-				2.02
CBU_1857	oligopeptide transport ATP-binding protein	oppD	COG4172R				2.1
CBU_1858	oligopeptide transport system permease protein	oppC	COG1173EP				2.07
CBU_1859	oligopeptide ABC transporter, permease protein	oppB	COG0601EP				2.3
CBU_1903	cell division protein	ftsY	COG0552U				-2.02
CBU_1920	inner membrane protein oxaA	yidC	COG0706U			-2.04
CBU_1921	hypothetical protein CBU_1921	-	-			-2.16
CBU_1922	tRNA modification GTPase TrmE	trmE	COG0486R			-2.22
CBU_1924	tRNA uridine 5-carboxymethylaminomethyl modification …	gidA	COG0445D			-2.11
CBU_1925	methyltransferase GidB	gidB	COG0357M	-2.1		-3.04
CBU_1927	chromosome partitioning protein	parB	COG1475K	-2.05		-2.68
CBU_1928	acyl-CoA synthetase	-	COG0204I. COG0318IQ. COG1020Q			-2.18
CBU_1947	UDP-N-acetylglucosamine pyrophosphorylase	glmU	COG1207M		2
CBU_1964	peptide release factor-glutamine N5-methyltransferase	hemK	COG2890J		2.21
CBU_1970	diaminopimelate epimerase	dapF	COG0253E		2.41
CBU_1971	hypothetical protein CBU_1971	-	-		2.55
CBU_1973	hypothetical cytosolic protein	-	-		3.4	2.26
CBU_1975	phospholipase/carboxylesterase family protein	-	COG0400R		3.15	2.62
CBU_1976	nucleotidyl transferase family protein	-	COG1208MJ		3.6	2.92	2.07
CBU_1977	phosphotransferase enzyme family protein	-	COG3178R		2.14	2.06
CBU_1980	putative peptidyl-prolyl cis-trans isomerase surA	-	COG0760O		2.18
CBU_1981	4-hydroxythreonine-4-phosphate dehydrogenase	pdxA	COG1995H		2.26
CBU_1991	RelB	relB	COG2161D		2.13	2.04
CBU_2016	hypothetical cytosolic protein	-	-			2.29
CBU_2024	putative cystathionine beta-synthase	-	COG0031E			2.12
CBU_2026	Hypothetical exported protein (pseudo gene)	-	not defined			2.93
CBU_2030	S-adenosylmethionine synthetase	metK	COG0192H			2.06
CBU_2069	thymidine kinase	-	COG1435F	2.11
Table S1 : List of genes differentially expressed upon different short temperature stresses
