# Supplementary material for: Coxiella burnetii Transcriptional Analysis Reveals Serendipity Clusters of Regulation in Intracellular Bacteria
Source: PLoS One. 2010 Dec 21;5(12):e15321. doi: 10.1371/journal.pone.0015321 (PMC3006202; doi:10.1371/journal.pone.0015321)
Supplement: Table S2 — Table of primers and probes used for qRT-PCR and results. (XLS) [file pone.0015321.s007.xls]

## Sheet: List of Primers and Probes
Gene	Description	Name	Left primer	Rigth primer	Probe
CBU_0302	DNA-directed RNA polymerase omega subunit	rpoZ	CCGATGGTTCCCAGAGATAA	TCTGGGAAGCTACCGCTTTA	GCCGGCTACGACGTCACTGCA
CBU_0483	arginine ABC transporter permease	artQ	GGGCGTTATTAGCAATTCCA	GCCACCAATGCACTATCCTT	AAGCGATGGGCCTTCCAGGC
CBU_0642	putative glycerolphosphoryl diester phosphodiesterase	-	TGGGCAAGCGATTATTTTTC	TGGCTAAATCAGATGCGTGA	CGACCAACGGCCGAGGAATG
CBU_0835	hypothetical protein	-	CAAGCGTTCTCTCAAAATTGG	ACGTCAGAAAGCCAATCGTC	ACCGCCCCCGCATGGAATAC
CBU_0838	lipopolysaccharide N-catetylgluasaminyltransferase	-	TTTCTTGGGACCACCAATGT	ATGCTACAATCGCACCATGA	CCCACAAGGGATTCGCTGGG
CBU_0846	UDP-glucose-6-deshydrogenase	ugd	GCATCCAGGCCTGAAATTGAT	TCGAAAATAGCCGGATAACG	TGCGGATGTGCTTGCCATCG
CBU_1202	hypothetical menbrane spanning protein	-	AGTTGAACCACTGGCAAACC	AATCGTGGCTCCAAAAGTTG	GATCAACGCCCCGCGACAGT
CBU_1203	glutamate synthetase domain protein	-	CCGTGGACACTATGCCTTTT	AACGAGAGGCGGAAATAAGGT	GATTCCTGCACGCGCGTTGA
CBU_1273	6-phosphofructokinase	-	GGAAAATCCGATGTGATGCT	CAAGCTTCTGTGZTGCCAAA	ATCGGCACGGCTCCCTTGTG
CBU_1846	hypothetical protein (pseudo gene)	-	TGACTCAAGCGGTTTTGTTG	CTCATGGCGGAACCTAAAAA	GCGCCCTATGGACGGACCAA
CBU_1976	nucleotidyl transferase famili protein	-	GAGATCGCTTATTGGGGACA	TCACCGATGGGATGGTAGTT	CAAGCATTGCCTTTGCTGGGG

## Sheet: Results
	CS 30			CS 60			HS 30			HS 60
	Microarray	qRT-PCT		Microarray	qRT-PCT		Microarray	qRT-PCT		Microarray	qRT-PCT
CBU_0835	2.32	3.4	± 2,07	2.27	4.03	± 1,27	2.07	3.85	± 1,45	2.66	4.5	± 1,56
CBU_0302	-2.26	-3.51	± 1,33	-2.2	-3.12	± 0,65	-2.03	-2.43	± 0,72	-3.92	-5.98	± 2,87
CBU_0483	-2.39	-4.01	± 1,99	-2.52	-3.83	± 1,58	-2.29	-2.65	± 1,92	NR	1.15	± 1,5
CBU_0642	-2.1	-2.95	± 0,87	-2	-2.31	± 0,45	-2.68	-3.01	± 1,52	-2.04	-2.31	± 0,52
CBU_0838	2.05	2.6	± 0,56	2.17	2.97	± 0,67	NR	-0.24	± 1,90	2.64	2.49	± 0,74
CBU_0846	2.83	3.29	± 1,09	2.4	3.52	± 0,46	2.26	2.76	± 0,83	2.31	2.86	± 0,65
CBU_1202	-2.33	-3.12	± 1,48	-2.1	-2.89	± 0,63	NR	1.21	± 0,98	-2.23	-2.67	± 0,69
CBU_1203	-2.35	-3.75	± 1,25	-2.1	-3.05	± 1,39	NR	0.65	± 1,00	-2.06	-1.79	± 2,03
CBU_1273	2.09	2.51	± 1,06	NR	1.3	± 0,5	NR	1.01	± 0,69	NR	0.96	± 1,23
CBU_1846	2.16	2.36	± 0,9	NR	0.9	± 0,9	2.08	2.35	±1,12	2.21	2.03	± 0,83
CBU_1976	2.07	2.78	± 1,5	2.92	3.84	± 1,67	3.6	4.59	± 2,21	NR	2.06	± 1,09
NR : Unregulated genes
