# Supplementary material for: Coxiella burnetii Transcriptional Analysis Reveals Serendipity Clusters of Regulation in Intracellular Bacteria
Source: PLoS One. 2010 Dec 21;5(12):e15321. doi: 10.1371/journal.pone.0015321 (PMC3006202; doi:10.1371/journal.pone.0015321)
Supplement: Table S6 — Statistical analysis of network connections within clusters. (XLS) [file pone.0015321.s011.xls]

## Sheet: Feuil1
		Score >0	Score >250	Score >500	Score >750	Score >900
Spotted genes	Mean	124.24	78.35	26.65	6.88	2.65
	SD	85.24	56.17	21.06	8.85	4.95
	Nbr of samples	1990	1990	1990	1990	1990
		Score >0	Score >250	Score >500	Score >750	Score >900
Regulated genes	Mean	88.99	54.13	17.65	4.98	1.79
	SD	90.48	60.19	20.56	5.61	2.25
	Nbr of samples	173	173	173	173	173
		Score >0	Score >250	Score >500	Score >750	Score >900
Genes within clusters	Mean	87.75	53.33	16.99	5.13	1.82
	SD	84.77	55.72	18.65	5.83	2.33
	Nbr of samples	114	114	114	114	114
		Score >0	Score >250	Score >500	Score >750	Score >900
Regulated genes within clusters	Mean	94.92	58.32	18.46	5.38	1.86
	SD	88.39	58.94	19.56	5.9	2.27
	Nbr of samples	84	84	84	84	84
		Score >0	Score >250	Score >500	Score >750	Score >900
t-test	Regulated	0.2048	0.2411	0.2297	0.7812	0.2576
	Cluster	0.2717	0.3540	0.6193	0.9145	0.3797
	Regulated Cluster	0.09166	0.1098	0.1990	0.8857	0.4847
