# Supplementary material for: Coxiella burnetii Transcriptional Analysis Reveals Serendipity Clusters of Regulation in Intracellular Bacteria
Source: PLoS One. 2010 Dec 21;5(12):e15321. doi: 10.1371/journal.pone.0015321 (PMC3006202; doi:10.1371/journal.pone.0015321)
Supplement: Table S7 — Synteny between C. burnetii and Legionella sp. and Francisella sp. (XLS) [file pone.0015321.s012.xls]

## Sheet: L.pneu Lens
	Protein name	Locus tags
CBU_0001	-	lpl0001	chromosomal replication initiation protein [Coxiella burnetii RSA 493]
CBU_0002	-	lpl0002	DNA polymerase III, beta chain [Coxiella burnetii RSA 493]
CBU_0003	-	lpl0003	DNA replication and repair protein RecF [Coxiella burnetii RSA 493]
CBU_0004	-	lpl0004	DNA gyrase, B subunit [Coxiella burnetii RSA 493]
CBU_0009	-	lpl2512	D-alanyl-meso-diaminopimelate endopeptidase [Coxiella burnetii RSA 493]
CBU_0010	-	lpl2723	shikimate 5-dehydrogenase [Coxiella burnetii RSA 493]
CBU_0014	-	lpl0617	low-affinity inorganic phosphate transporter [Coxiella burnetii RSA 493]
CBU_0015	-	lpl0618	hypothetical protein CBU_0015 [Coxiella burnetii RSA 493]
CBU_0016	-	lpl1607	purine nucleoside phosphorylase [Coxiella burnetii RSA 493]
CBU_0017	-	lpl1608	deoxyribose-phosphate aldolase [Coxiella burnetii RSA 493]
CBU_0020	-	lpl1214	ribosomal subunit interface protein domain/'cold-shock' DNA-binding domain protein [Coxiella burnetii RSA 493]
CBU_0026	-	lpl0093	ribose-5-phosphate isomerase A [Coxiella burnetii RSA 493]
CBU_0031	-	lpl0399	short chain dehydrogenase/reductase family oxidoreductase [Coxiella burnetii RSA 493]
CBU_0039	-	lpl0141	oligopeptidase A [Coxiella burnetii RSA 493]
CBU_0042	-	lpl0468	ferrochelatase [Coxiella burnetii RSA 493]
CBU_0043	-	lpl2404	non-canonical purine NTP pyrophosphatase, RdgB/HAM1 family [Coxiella burnetii RSA 493]
CBU_0044	-	lpl2759	hypothetical protein CBU_0044 [Coxiella burnetii RSA 493]
CBU_0048	-	lpl0695	auxiliary transport protein, membrane fusion protein family [Coxiella burnetii RSA 493]
CBU_0055	-	lpl1381	4-hydroxybenzoate polyprenyl transferase [Coxiella burnetii RSA 493]
CBU_0056	-	lpl0736	TolC family type I secretion outer membrane protein [Coxiella burnetii RSA 493]
CBU_0063	-	lpl2261	3-deoxy-D-manno-octulosonic-acid transferase family protein [Coxiella burnetii RSA 493]
CBU_0064	-	lpl0727	DNA topoisomerase IV, B subunit [Coxiella burnetii RSA 493]
CBU_0065	-	lpl1733	rhodanese domain-containing protein [Coxiella burnetii RSA 493]
CBU_0066	-	lpl0627	5,10-methenyltetrahydrofolate synthetase [Coxiella burnetii RSA 493]
CBU_0067	-	lpl0077	hypothetical protein CBU_0067 [Coxiella burnetii RSA 493]
CBU_0073	-	lpl0079	peptidase, M24 family [Coxiella burnetii RSA 493]
CBU_0075	-	lpl0080	2-polyprenyl-6-methoxyphenol 4-hydroxylase [Coxiella burnetii RSA 493]
CBU_0076	-	lpl0081	ubiquinone biosynthesis hydroxylase, UbiH/UbiF/VisC/COQ6 family [Coxiella burnetii RSA 493]
CBU_0081	-	lpl0731	prolyl-tRNA synthetase [Coxiella burnetii RSA 493]
CBU_0084	-	lpl1271	sulfatase domain-containing protein [Coxiella burnetii RSA 493]
CBU_0086	-	lpl2101	amidohydrolase family protein [Coxiella burnetii RSA 493]
CBU_0090	-	lpl1454	TolB protein [Coxiella burnetii RSA 493]
CBU_0091	-	lpl2021	putative peptidoglycan-associated lipoprotein [Coxiella burnetii RSA 493]
CBU_0092	-	lpl2020	tol-pal system protein YbgF [Coxiella burnetii RSA 493]
CBU_0093	-	lpl2019	radical SAM domain-containing protein [Coxiella burnetii RSA 493]
CBU_0094	-	lpl1714	ATP-dependent chaperone ClpB [Coxiella burnetii RSA 493]
CBU_0095	-	lpl0928	sodium-calcium exchanger [Coxiella burnetii RSA 493]
CBU_0097	-	lpl0515	CDP-diacylglycerol--serine O-phosphatidyltransferase [Coxiella burnetii RSA 493]
CBU_0098	-	lpl0840	carboxylating nicotinate-nucleotide pyrophosphorylase [Coxiella burnetii RSA 493]
CBU_0099	-	lpl1962	phosphohistidine phosphatase SixA [Coxiella burnetii RSA 493]
CBU_0101	-	lpl0833	L-aspartate oxidase [Coxiella burnetii RSA 493]
CBU_0103	-	lpl0842	M20/M25/M40 family peptidase [Coxiella burnetii RSA 493]
CBU_0107	-	lpl1797	D-methionine ABC transporter, ATP-binding protein [Coxiella burnetii RSA 493]
CBU_0108	-	lpl1798	D-methionine ABC transporter, permease protein [Coxiella burnetii RSA 493]
CBU_0109	-	lpl1799	D-methionine ABC transporter, periplasmic D-methionine-binding protein [Coxiella burnetii RSA 493]
CBU_0111	-	lpl0738	2-amino-3-ketobutyrate coenzyme A ligase [Coxiella burnetii RSA 493]
CBU_0112	-	lpl0739	L-threonine 3-dehydrogenase [Coxiella burnetii RSA 493]
CBU_0114	-	lpl1175	putative nucleotide-binding protein [Coxiella burnetii RSA 493]
CBU_0115	-	lpl0944	cell division protein MraZ [Coxiella burnetii RSA 493]
CBU_0116	-	lpl0945	S-adenosyl-methyltransferase [Coxiella burnetii RSA 493]
CBU_0117	-	lpl0946	cell division protein [Coxiella burnetii RSA 493]
CBU_0118	-	lpl0947	penicillin-binding protein [Coxiella burnetii RSA 493]
CBU_0123	-	lpl0948	UDP-N-acetylmuramoylalanyl-D-glutamate--2,6-diaminopimelate ligase [Coxiella burnetii RSA 493]
CBU_0124	-	lpl2541	UDP-N-acetylmuramoyl-tripeptide--D-alanyl-D-alanine ligase [Coxiella burnetii RSA 493]
CBU_0125	-	lpl2540	phospho-N-acetylmuramoyl-pentapeptide-transferase [Coxiella burnetii RSA 493]
CBU_0131	-	lpl2539	UDP-N-acetylmuramoylalanine--D-glutamate ligase [Coxiella burnetii RSA 493]
CBU_0132	-	lpl2538	cell division protein [Coxiella burnetii RSA 493]
CBU_0135	-	lpl0841	undecaprenyldiphospho-muramoylpentapeptide beta-N- acetylglucosaminyltransferase [Coxiella burnetii RSA 493]
CBU_0136	-	lpl2537	UDP-N-acetylmuramate--L-alanine ligase [Coxiella burnetii RSA 493]
CBU_0137	-	lpl2536	UDP-N-acetylenolpyruvoylglucosamine reductase [Coxiella burnetii RSA 493]
CBU_0138	-	lpl2534	cell division protein [Coxiella burnetii RSA 493]
CBU_0139	-	lpl1895	carbonate dehydratase [Coxiella burnetii RSA 493]
CBU_0140	-	lpl2533	cell division protein FtsA [Coxiella burnetii RSA 493]
CBU_0141	-	lpl2532	cell division protein FtsZ [Coxiella burnetii RSA 493]
CBU_0142	-	lpl2531	UDP-3-O-[3-hydroxymyristoyl] N-acetylglucosamine deacetylase [Coxiella burnetii RSA 493]
CBU_0146	-	lpl2525	hypothetical protein CBU_0146 [Coxiella burnetii RSA 493]
CBU_0147	-	lpl1565	preprotein translocase, SecA subunit [Coxiella burnetii RSA 493]
CBU_0148	-	lpl1564	7,8-dihydro-8-oxoguanine-triphosphatase [Coxiella burnetii RSA 493]
CBU_0150	-	lpl1562	hypothetical protein CBU_0150 [Coxiella burnetii RSA 493]
CBU_0151	-	lpl0654	7-cyano-7-deazaguanine reductase [Coxiella burnetii RSA 493]
CBU_0152	-	lpl1561	dephospho-CoA kinase [Coxiella burnetii RSA 493]
CBU_0153	-	lpl1502	type 4 prepilin peptidase [Coxiella burnetii RSA 493]
CBU_0154	-	lpl1503	type 4 pili biogenesis protein (plasma membrane protein) [Coxiella burnetii RSA 493]
CBU_0155	-	lpl1504	type 4 pili biogenesis protein (nuleotide-binding protein) [Coxiella burnetii RSA 493]
CBU_0156	-	lpl1879	type IV-A pilin protein PilA [Coxiella burnetii RSA 493]
CBU_0158	-	plpl0047	CRISPR-associated Csy4 family protein [Coxiella burnetii RSA 493]
CBU_0159	-	lpl2841	CRISPR-associated Cas5e family protein [Coxiella burnetii RSA 493]
CBU_0162	-	plpl0051	hypothetical protein CBU_0162 [Coxiella burnetii RSA 493]
CBU_0178	-	lpl1148	quaternary amine ABC transporter ATP-binding protein [Coxiella burnetii RSA 493]
CBU_0179	-	lpl1354	anhydro-N-acetylmuramic acid kinase [Coxiella burnetii RSA 493]
CBU_0180	-	lpl0610	peptidase family M23/M37 domain-containing protein [Coxiella burnetii RSA 493]
CBU_0181	-	lpl0611	tyrosyl-tRNA synthetase [Coxiella burnetii RSA 493]
CBU_0189	-	lpl1501	CAAX amino terminal protease family protein [Coxiella burnetii RSA 493]
CBU_0194	-	lpl0828	L-serine ammonia-lyase [Coxiella burnetii RSA 493]
CBU_0195	-	lpl0830	AmpG [Coxiella burnetii RSA 493]
CBU_0197	-	lpl1771	hypothetical outer membrane protein [Coxiella burnetii RSA 493]
CBU_0198	-	lpl1770	outer membrane protein, OMP85 family protein [Coxiella burnetii RSA 493]
CBU_0205	-	lpl1875	glutamyl-tRNA synthetase [Coxiella burnetii RSA 493]
CBU_0206	-	lpl0660	hypothetical membrane spanning protein [Coxiella burnetii RSA 493]
CBU_0207	-	lpl2478	hypothetical protein CBU_0207 [Coxiella burnetii RSA 493]
CBU_0214	-	lpl0978	integral membrane protein [Coxiella burnetii RSA 493]
CBU_0221	-	lpl0823	phosphopantethiene-protein transferase domain-contain protein [Coxiella burnetii RSA 493]
CBU_0224	-	lpl0356	protein translocase subunit [Coxiella burnetii RSA 493]
CBU_0225	-	lpl0357	transcription termination/antitermination factor NusG [Coxiella burnetii RSA 493]
CBU_0226	-	lpl0358	LSU ribosomal protein L11P [Coxiella burnetii RSA 493]
CBU_0227	-	lpl0359	50S ribosomal protein L1 [Coxiella burnetii RSA 493]
CBU_0228	-	lpl0360	50S ribosomal protein L10 [Coxiella burnetii RSA 493]
CBU_0229	-	lpl0361	50S ribosomal protein L7/L12 [Coxiella burnetii RSA 493]
CBU_0231	-	lpl0362	DNA-directed RNA polymerase, beta subunit [Coxiella burnetii RSA 493]
CBU_0232	-	lpl0363	DNA-directed RNA polymerase subunit beta' [Coxiella burnetii RSA 493]
CBU_0233	-	lpl0364	ribosomal protein S12 [Coxiella burnetii RSA 493]
CBU_0234	-	lpl0365	30S ribosomal protein S7 [Coxiella burnetii RSA 493]
CBU_0235	-	lpl0366	protein translation elongation factor G (EF-G) [Coxiella burnetii RSA 493]
CBU_0236	-	lpl0367	elongation factor Tu [Coxiella burnetii RSA 493]
CBU_0236	-	lpl0355	elongation factor Tu [Coxiella burnetii RSA 493]
CBU_0237	-	lpl0368	30S ribosomal protein S10 [Coxiella burnetii RSA 493]
CBU_0238	-	lpl0369	LSU ribosomal protein L3P [Coxiella burnetii RSA 493]
CBU_0239	-	lpl0370	ribosomal protein L4 [Coxiella burnetii RSA 493]
CBU_0240	-	lpl0371	LSU ribosomal protein L23P [Coxiella burnetii RSA 493]
CBU_0241	-	lpl0372	50S ribosomal protein L2 [Coxiella burnetii RSA 493]
CBU_0242	-	lpl0373	SSU ribosomal protein S19P [Coxiella burnetii RSA 493]
CBU_0243	-	lpl0374	50S ribosomal protein L22 [Coxiella burnetii RSA 493]
CBU_0244	-	lpl0375	SSU ribosomal protein S3P [Coxiella burnetii RSA 493]
CBU_0245	-	lpl0376	50S ribosomal protein L16 [Coxiella burnetii RSA 493]
CBU_0246	-	lpl0377	50S ribosomal protein L29 [Coxiella burnetii RSA 493]
CBU_0247	-	lpl0378	ribosomal protein S17 [Coxiella burnetii RSA 493]
CBU_0248	-	lpl0379	LSU ribosomal protein L14P [Coxiella burnetii RSA 493]
CBU_0249	-	lpl0380	LSU ribosomal protein L24P [Coxiella burnetii RSA 493]
CBU_0250	-	lpl0381	50S ribosomal protein L5 [Coxiella burnetii RSA 493]
CBU_0251	-	lpl0382	SSU ribosomal protein S14P [Coxiella burnetii RSA 493]
CBU_0252	-	lpl0383	ribosomal protein S8 [Coxiella burnetii RSA 493]
CBU_0253	-	lpl0384	50S ribosomal protein L6 [Coxiella burnetii RSA 493]
CBU_0254	-	lpl0385	LSU ribosomal protein L18P [Coxiella burnetii RSA 493]
CBU_0255	-	lpl0386	SSU ribosomal protein S5P [Coxiella burnetii RSA 493]
CBU_0256	-	lpl0387	ribosomal protein L30 [Coxiella burnetii RSA 493]
CBU_0257	-	lpl0388	LSU ribosomal protein L15P [Coxiella burnetii RSA 493]
CBU_0258	-	lpl0389	preprotein translocase subunit SecY [Coxiella burnetii RSA 493]
CBU_2097	-	lpl0391	50S ribosomal protein L36 [Coxiella burnetii RSA 493]
CBU_0260	-	lpl0392	30S ribosomal protein S13 [Coxiella burnetii RSA 493]
CBU_0261	-	lpl0393	30S ribosomal protein S11 [Coxiella burnetii RSA 493]
CBU_0262	-	lpl0394	30S ribosomal protein S4 [Coxiella burnetii RSA 493]
CBU_0263	-	lpl0395	DNA-directed RNA polymerase subunit alpha [Coxiella burnetii RSA 493]
CBU_0264	-	lpl0396	LSU ribosomal protein L17P [Coxiella burnetii RSA 493]
CBU_0271	-	lpl0397	single-stranded DNA-binding protein [Coxiella burnetii RSA 493]
CBU_0272	-	lpl0398	transporter, MFS superfamily [Coxiella burnetii RSA 493]
CBU_0274	-	lpl0427	excinuclease ABC subunit A [Coxiella burnetii RSA 493]
CBU_0275	-	lpl2005	uroporphyrinogen decarboxylase [Coxiella burnetii RSA 493]
CBU_0280	-	lpl0597	DNA-damage-inducible protein P [Coxiella burnetii RSA 493]
CBU_0286	-	lpl1488	poly(A) polymerase [Coxiella burnetii RSA 493]
CBU_0287	-	lpl1487	2-amino-4-hydroxy-6-hydroxymethyldihydropteridine pyrophosphokinase [Coxiella burnetii RSA 493]
CBU_0288	-	lpl0590	phosphopantetheine adenylyltransferase [Coxiella burnetii RSA 493]
CBU_0290	-	lpl0519	LSU ribosomal protein L33P [Coxiella burnetii RSA 493]
CBU_0291	-	lpl0520	50S ribosomal protein L28 [Coxiella burnetii RSA 493]
CBU_0293	-	lpl2407	deoxyuridine 5'-triphosphate nucleotidohydrolase [Coxiella burnetii RSA 493]
CBU_0294	-	lpl2406	phosphomannomutase [Coxiella burnetii RSA 493]
CBU_0296	-	lpl1212	orotate phosphoribosyltransferase [Coxiella burnetii RSA 493]
CBU_0297	-	lpl0684	exodeoxyribonuclease III [Coxiella burnetii RSA 493]
CBU_0298	-	lpl2229	glutamate racemase [Coxiella burnetii RSA 493]
CBU_0299	-	lpl1989	ribonuclease PH [Coxiella burnetii RSA 493]
CBU_0300	-	lpl1988	hypothetical protein CBU_0300 [Coxiella burnetii RSA 493]
CBU_0301	-	lpl1987	guanylate kinase [Coxiella burnetii RSA 493]
CBU_0302	-	lpl1986	DNA-directed RNA polymerase, omega subunit [Coxiella burnetii RSA 493]
CBU_0303	-	lpl1985	GTP pyrophosphokinase [Coxiella burnetii RSA 493]
CBU_0304	-	lpl1984	putative endoribonuclease L-PSP [Coxiella burnetii RSA 493]
CBU_0305	-	lpl2010	ATP-dependent DNA helicase RecG [Coxiella burnetii RSA 493]
CBU_0309	-	lpl1320	chaperone protein htpG [Coxiella burnetii RSA 493]
CBU_0312	-	lpl1260	methenyltetrahydrofolate cyclohydrolase [Coxiella burnetii RSA 493]
CBU_0313	-	lpl1256	Slt family transglycosylase [Coxiella burnetii RSA 493]
CBU_0314	-	lpl1257	hydroxyacylglutathione hydrolase [Coxiella burnetii RSA 493]
CBU_0315	-	lpl1505	putative methyltransferase [Coxiella burnetii RSA 493]
CBU_0316	-	lpl1334	ribonuclease H [Coxiella burnetii RSA 493]
CBU_0317	-	lpl1335	DNA polymerase III, epsilon subunit [Coxiella burnetii RSA 493]
CBU_0318	-	lpl0942	ErfK/YbiS/YcfS/YnhG family protein [Coxiella burnetii RSA 493]
CBU_0321	-	lpl0501	IcmH [Coxiella burnetii RSA 493]
CBU_0324	-	lpl2154	AMP-binding enzyme family protein [Coxiella burnetii RSA 493]
CBU_0326	-	lpl1638	phosphoribosylamine--glycine ligase [Coxiella burnetii RSA 493]
CBU_0331	-	lpl1460	glycine oxidase ThiO [Coxiella burnetii RSA 493]
CBU_0332	-	lpl1459	ThiS [Coxiella burnetii RSA 493]
CBU_0333	-	lpl1458	thiazole synthase [Coxiella burnetii RSA 493]
CBU_0334	-	lpl1457	thiamine-phosphate pyrophosphorylase/thiamine-phosphate pyrophosphorylase [Coxiella burnetii RSA 493]
CBU_0335	-	lpl2544	putative acid phosphatase [Coxiella burnetii RSA 493]
CBU_0336	-	lpl0502	bifunctional phosphoribosylaminoimidazolecarboxamide formyltransferase/IMP cyclohydrolase [Coxiella burnetii RSA 493]
CBU_0337	-	lpl0587	DNA-binding protein fis [Coxiella burnetii RSA 493]
CBU_0338	-	lpl2724	aminopeptidase N [Coxiella burnetii RSA 493]
CBU_0347	-	lpl0464	D-xylose-proton symporter [Coxiella burnetii RSA 493]
CBU_0349	-	lpl1096	phosphoglycolate phosphatase [Coxiella burnetii RSA 493]
CBU_0350	-	lpl1658	3-demethylubiquinone-9 3-methyltransferase [Coxiella burnetii RSA 493]
CBU_0352	-	lpl2664	cation efflux system protein CzcD [Coxiella burnetii RSA 493]
CBU_0353	-	lpl0886	putative periplasmic protease [Coxiella burnetii RSA 493]
CBU_0366	-	lpl0751	ATPase, histidine kinase-, DNA gyrase B-, and HSP90-like domain/His kinase A (phosphoacceptor) domain protein [Coxiella burnetii RSA 493]
CBU_0368	-	lpl2684	glucose/sorbosone dehydrogenase [Coxiella burnetii RSA 493]
CBU_0373	-	lpl2187	MaoC domain-containing protein [Coxiella burnetii RSA 493]
CBU_0381	-	lpl1409	hypothetical protein CBU_0381 [Coxiella burnetii RSA 493]
CBU_0382	-	lpl2582	polyprenyl synthetase family protein [Coxiella burnetii RSA 493]
CBU_0383	-	lpl0656	DNA-3-methyladenine glycosylase I [Coxiella burnetii RSA 493]
CBU_0385	-	lpl2576	ribosomal protein L21 [Coxiella burnetii RSA 493]
CBU_0386	-	lpl2575	50S ribosomal protein L27 [Coxiella burnetii RSA 493]
CBU_0387	-	lpl2574	GTPase ObgE [Coxiella burnetii RSA 493]
CBU_0389	-	lpl2561	SSU ribosomal protein S20P [Coxiella burnetii RSA 493]
CBU_0390	-	lpl2560	virulence factor [Coxiella burnetii RSA 493]
CBU_0391	-	lpl0967	riboflavin biosynthesis protein RibF [Coxiella burnetii RSA 493]
CBU_0396	-	lpl0968	isoleucyl-tRNA synthetase [Coxiella burnetii RSA 493]
CBU_0397	-	lpl0969	signal peptidase II [Coxiella burnetii RSA 493]
CBU_0410	-	lpl2473	hypothetical membrane spanning protein [Coxiella burnetii RSA 493]
CBU_0412	-	lpl0664	type IV pilin [Coxiella burnetii RSA 493]
CBU_0418	-	lpl0629	putative branched-chain amino acid aminotransferase [Coxiella burnetii RSA 493]
CBU_0419	-	lpl1969	polysaccharide deacetylase family protein [Coxiella burnetii RSA 493]
CBU_0421	-	lpl1279	FrgA protein [Coxiella burnetii RSA 493]
CBU_0422	-	lpl2856	aspartate alpha-decarboxylase [Coxiella burnetii RSA 493]
CBU_0423	-	lpl2589	pantoate--beta-alanine ligase [Coxiella burnetii RSA 493]
CBU_0424	-	lpl2588	3-methyl-2-oxobutanoate hydroxymethyltransferase [Coxiella burnetii RSA 493]
CBU_0430	-	lpl1741	lysyl-tRNA synthetase [Coxiella burnetii RSA 493]
CBU_0431	-	lpl1446	glycine cleavage T-protein (aminomethyl transferase) domain protein [Coxiella burnetii RSA 493]
CBU_0432	-	lpl1780	transporter, MFS superfamily [Coxiella burnetii RSA 493]
CBU_0441	-	lpl0438	methylated-DNA-[protein]-cysteine S-methyltransferase [Coxiella burnetii RSA 493]
CBU_0442	-	lpl0439	50S ribosomal protein L19 [Coxiella burnetii RSA 493]
CBU_0443	-	lpl0440	tRNA (Guanine-N(1)-)-methyltransferase [Coxiella burnetii RSA 493]
CBU_0444	-	lpl0441	16S rRNA-processing protein RimM [Coxiella burnetii RSA 493]
CBU_0445	-	lpl0442	ribosomal protein S16 [Coxiella burnetii RSA 493]
CBU_0450	-	lpl0443	signal recognition particle, subunit FFH/SRP54 [Coxiella burnetii RSA 493]
CBU_0452	-	lpl2680	transporter, HlyC/CorC (HCC) family [Coxiella burnetii RSA 493]
CBU_0453	-	lpl0669	putative fimT protein [Coxiella burnetii RSA 493]
CBU_0454	-	lpl1362	adenylate kinase [Coxiella burnetii RSA 493]
CBU_0455	-	lpl1363	thioredoxin [Coxiella burnetii RSA 493]
CBU_0458	-	lpl0773	hypothetical protein CBU_0458 [Coxiella burnetii RSA 493]
CBU_0459	-	lpl1519	transporter, monovalent cation:proton antiporter-2 (CPA2) family [Coxiella burnetii RSA 493]
CBU_0460	-	lpl1520	beta-lactamase induction protein [Coxiella burnetii RSA 493]
CBU_0461	-	lpl1522	pyruvate dehydrogenase subunit E1 [Coxiella burnetii RSA 493]
CBU_0462	-	lpl1523	dihydrolipoyllysine-residue acetyltransferase E2 component of pyruvate dehydrogenase complex [Coxiella burnetii RSA 493]
CBU_0463	-	lpl1524	dihydrolipoyl dehydrogenase, E3 component of pyruvate dehydrogenases complex [Coxiella burnetii RSA 493]
CBU_0467	-	lpl2251	putative methyltransferase [Coxiella burnetii RSA 493]
CBU_0468	-	lpl2249	exodeoxyribonuclease VII small subunit [Coxiella burnetii RSA 493]
CBU_0470	-	lpl1169	putative phosphoribosyl transferase [Coxiella burnetii RSA 493]
CBU_0472	-	lpl0899	ATP-dependent DNA helicase [Coxiella burnetii RSA 493]
CBU_0477	-	lpl2127	hypothetical protein CBU_0477 [Coxiella burnetii RSA 493]
CBU_0479	-	lpl1883	3-deoxy-D-manno-octulosonate cytidylyltransferase [Coxiella burnetii RSA 493]
CBU_0480	-	lpl0528	arginine repressor [Coxiella burnetii RSA 493]
CBU_0482	-	lpl1471	arginine ABC transporter periplasmic arginine-binding protein [Coxiella burnetii RSA 493]
CBU_0484	-	lpl0530	arginine transport system permease protein [Coxiella burnetii RSA 493]
CBU_0486	-	lpl2216	ribonuclease [Coxiella burnetii RSA 493]
CBU_0487	-	lpl2214	ribosomal large subunit pseudouridine synthase C [Coxiella burnetii RSA 493]
CBU_0491	-	lpl1342	50S ribosomal protein L32 [Coxiella burnetii RSA 493]
CBU_0492	-	lpl1343	putative glycerol-3-phosphate acyltransferase PlsX [Coxiella burnetii RSA 493]
CBU_0493	-	lpl1344	3-oxoacyl-(acyl carrier protein) synthase III [Coxiella burnetii RSA 493]
CBU_0494	-	lpl1345	malonyl-CoA-[acyl-carrier-protein] transacylase [Coxiella burnetii RSA 493]
CBU_0495	-	lpl1346	3-oxoacyl-[acyl-carrier protein] reductase [Coxiella burnetii RSA 493]
CBU_0496	-	lpl1347	acyl carrier protein [Coxiella burnetii RSA 493]
CBU_0497	-	lpl1348	3-oxoacyl-[acyl-carrier-protein] synthase 2 [Coxiella burnetii RSA 493]
CBU_0498	-	lpl1349	hypothetical protein CBU_0498 [Coxiella burnetii RSA 493]
CBU_0499	-	lpl1350	thymidylate kinase [Coxiella burnetii RSA 493]
CBU_0500	-	lpl1351	DNA polymerase III subunit delta' [Coxiella burnetii RSA 493]
CBU_0502	-	lpl1353	hydrolase, TatD family [Coxiella burnetii RSA 493]
CBU_0503	-	lpl1315	glutamine synthetase [Coxiella burnetii RSA 493]
CBU_0504	-	lpl1329	di-/tripeptide transporter [Coxiella burnetii RSA 493]
CBU_0506	-	lpl1567	single-stranded-DNA-specific exonuclease [Coxiella burnetii RSA 493]
CBU_0517	-	lpl0073	aspartate aminotransferase [Coxiella burnetii RSA 493]
CBU_0518	-	lpl0074	excinuclease ABC subunit B [Coxiella burnetii RSA 493]
CBU_0519	-	lpl2173	DedA family protein [Coxiella burnetii RSA 493]
CBU_0520	-	lpl1794	hydroxymethylglutaryl-CoA lyase [Coxiella burnetii RSA 493]
CBU_0521	-	lpl1960	amidohydrolase family protein [Coxiella burnetii RSA 493]
CBU_0524	-	lpl1368	DNA gyrase, A subunit [Coxiella burnetii RSA 493]
CBU_0525	-	lpl1369	phosphoserine aminotransferase [Coxiella burnetii RSA 493]
CBU_0526	-	lpl1370	3-phosphoshikimate 1-carboxyvinyltransferase [Coxiella burnetii RSA 493]
CBU_0527	-	lpl1371	cytidylate kinase [Coxiella burnetii RSA 493]
CBU_0528	-	lpl1372	ribosomal protein S1 [Coxiella burnetii RSA 493]
CBU_0529	-	lpl1373	hypothetical membrane associated protein [Coxiella burnetii RSA 493]
CBU_0530	-	lpl1374	tetratricopeptide repeat ptrotein [Coxiella burnetii RSA 493]
CBU_0531	-	lpl1376	orotidine 5'-phosphate decarboxylase [Coxiella burnetii RSA 493]
CBU_0532	-	lpl0843	competence protein ComEA, helix-hairpin-helix repeat region [Coxiella burnetii RSA 493]
CBU_0533	-	lpl0799	putative undecaprenyl-phosphate alpha-N-acetylglucosaminyltransferase [Coxiella burnetii RSA 493]
CBU_0535	-	lpl0927	sporulation and cell division repeat protein [Coxiella burnetii RSA 493]
CBU_0539	-	lpl2720	tripeptide permease TppB [Coxiella burnetii RSA 493]
CBU_0540	-	lpl2543	chromosome segregation protein SMC [Coxiella burnetii RSA 493]
CBU_0541	-	lpl2542	cell division protein ZipA [Coxiella burnetii RSA 493]
CBU_0542	-	lpl0987	DNA ligase, NAD-dependent [Coxiella burnetii RSA 493]
CBU_0545	-	lpl0428	LemA family protein [Coxiella burnetii RSA 493]
CBU_0546	-	lpl0429	heat shock protein HtpX [Coxiella burnetii RSA 493]
CBU_0547	-	lpl2405	TPR domain-containing protein [Coxiella burnetii RSA 493]
CBU_0548	-	lpl1835	lytic murein transglycosylase B [Coxiella burnetii RSA 493]
CBU_0549	-	lpl1325	rod shape-determining protein RodA [Coxiella burnetii RSA 493]
CBU_0550	-	lpl1326	penicillin-binding protein [Coxiella burnetii RSA 493]
CBU_0552	-	lpl1328	iojap family protein [Coxiella burnetii RSA 493]
CBU_0556	-	lpl1298	nicotinate (nicotinamide) nucleotide adenylyltransferase [Coxiella burnetii RSA 493]
CBU_0557	-	lpl1299	DNA polymerase III, delta subunit [Coxiella burnetii RSA 493]
CBU_0558	-	lpl1300	rare lipoprotein B precursor [Coxiella burnetii RSA 493]
CBU_0559	-	lpl1301	leucyl-tRNA synthetase [Coxiella burnetii RSA 493]
CBU_0560	-	lpl2854	hypothetical cytosolic protein [Coxiella burnetii RSA 493]
CBU_0564	-	lpl1302	apolipoprotein N-acyltransferase [Coxiella burnetii RSA 493]
CBU_0565	-	lpl1602	CBS domain-containing protein [Coxiella burnetii RSA 493]
CBU_0566	-	lpl0688	transporter, MFS superfamily [Coxiella burnetii RSA 493]
CBU_0567	-	lpl1601	hypothetical protein CBU_0567 [Coxiella burnetii RSA 493]
CBU_0568	-	lpl1600	PhoH-like protein [Coxiella burnetii RSA 493]
CBU_0569	-	lpl1287	tRNA-i(6)A37 thiotransferase enzyme MiaB [Coxiella burnetii RSA 493]
CBU_0570	-	lpl2312	amino acid permease [Coxiella burnetii RSA 493]
CBU_0572	-	lpl2559	cytosol aminopeptidase [Coxiella burnetii RSA 493]
CBU_0573	-	lpl0346	acyl-CoA dehydrogenase [Coxiella burnetii RSA 493]
CBU_0574	-	lpl1428	acetyl-CoA acetyltransferase [Coxiella burnetii RSA 493]
CBU_0576	-	lpl1429	putative fatty oxidation complex, alpha subunit [Coxiella burnetii RSA 493]
CBU_0578	-	lpl2398	polyprenyl-phosphate beta-D-glucosyltransferase [Coxiella burnetii RSA 493]
CBU_0579	-	lpl1358	undecaprenyl-phosphomannose:protein mannosyltransferase [Coxiella burnetii RSA 493]
CBU_0580	-	lpl2400	hypothetical protein CBU_0580 [Coxiella burnetii RSA 493]
CBU_0581	-	lpl1887	ferredoxin [Coxiella burnetii RSA 493]
CBU_0582	-	lpl0877	BolA family protein [Coxiella burnetii RSA 493]
CBU_0583	-	lpl2896	glutaredoxin family protein [Coxiella burnetii RSA 493]
CBU_0588	-	lpl0832	quinolinate synthetase [Coxiella burnetii RSA 493]
CBU_0589	-	lpl2636	ferredoxin, 2Fe-2s [Coxiella burnetii RSA 493]
CBU_0596	-	lpl2899	metallo-beta-lactamase family protein [Coxiella burnetii RSA 493]
CBU_0597	-	lpl2276	putative oxygen-independent coproporphyrinogen III oxidase [Coxiella burnetii RSA 493]
CBU_0598	-	lpl2275	ADP-ribose diphosphatase NudE [Coxiella burnetii RSA 493]
CBU_0607	-	lpl2018	diphosphomevalonate decarboxylase/isopentenyl-diphosphate delta-isomerase [Coxiella burnetii RSA 493]
CBU_0609	-	lpl2017	putative phopshomevalonate kinase [Coxiella burnetii RSA 493]
CBU_0611	-	lpl0545	outer membrane protein assembly complex, YaeT protein [Coxiella burnetii RSA 493]
CBU_0612	-	lpl0546	putative outer membrane chaperone protein Skp [Coxiella burnetii RSA 493]
CBU_0613	-	lpl0547	UDP-3-O-[3-hydroxymyristoyl] glucosamine N-acyltransferase [Coxiella burnetii RSA 493]
CBU_0614	-	lpl0548	(3R)-hydroxymyristoyl-ACP dehydratase [Coxiella burnetii RSA 493]
CBU_0615	-	lpl0549	UDP-N-acetylglucosamine acyltransferase [Coxiella burnetii RSA 493]
CBU_0618	-	lpl2523	acyltransferase family protein [Coxiella burnetii RSA 493]
CBU_0620	-	lpl1322	lipid-A-disaccharide synthase [Coxiella burnetii RSA 493]
CBU_0621	-	lpl1323	oxidoreductase, NAD-binding [Coxiella burnetii RSA 493]
CBU_0622	-	lpl1685	zinc-binding domain-containing protein [Coxiella burnetii RSA 493]
CBU_0628	-	lpl2681	inorganic diphosphatase [Coxiella burnetii RSA 493]
CBU_0629	-	lpl1655	bifunctional proline dehydrogenase/pyrroline-5-carboxylate dehydrogenase [Coxiella burnetii RSA 493]
CBU_0630	-	lpl0829	peptidyl-prolyl cis-trans isomerase Mip [Coxiella burnetii RSA 493]
CBU_0631	-	lpl1643	phosphoribosylformylglycinamidine synthase [Coxiella burnetii RSA 493]
CBU_0636	-	lpl2469	transporter, UAA family [Coxiella burnetii RSA 493]
CBU_0638	-	lpl1466	branched-chain alpha-keto acid dehydrogenase subunit E2 [Coxiella burnetii RSA 493]
CBU_0639	-	lpl1467	pyruvate dehydrogenase (acetyl-transferring) E1 component, beta subunit [Coxiella burnetii RSA 493]
CBU_0640	-	lpl1468	pyruvate dehydrogenase (acetyl-transferring) E1 component, alpha subunit [Coxiella burnetii RSA 493]
CBU_0641	-	lpl2202	Glu/Leu/Phe/Val dehydrogenase [Coxiella burnetii RSA 493]
CBU_0642	-	lpl2200	putative glycerophosphoryl diester phosphodiesterase [Coxiella burnetii RSA 493]
CBU_0643	-	lpl1186	5-amino-6-(5-phosphoribosylamino)uracil reductase [Coxiella burnetii RSA 493]
CBU_0646	-	lpl1187	riboflavin synthase, alpha subunit [Coxiella burnetii RSA 493]
CBU_0647	-	lpl1188	3,4-dihydroxy-2-butanone 4-phosphate synthase domain/GTP cyclohydrolase II domain protein [Coxiella burnetii RSA 493]
CBU_0648	-	lpl1189	6,7-dimethyl-8-ribityllumazine synthase [Coxiella burnetii RSA 493]
CBU_0656	-	lpl2672	hypothetical protein CBU_0656 [Coxiella burnetii RSA 493]
CBU_0657	-	lpl2673	recombination protein RecR [Coxiella burnetii RSA 493]
CBU_0659	-	lpl2671	DNA polymerase III, subunits gamma and tau [Coxiella burnetii RSA 493]
CBU_0666	-	lpl0918	succinyl-diaminopimelate desuccinylase [Coxiella burnetii RSA 493]
CBU_0667	-	lpl0919	2,3,4,5-tetrahydropyridine-2,6-carboxylate N-succinyltransferase [Coxiella burnetii RSA 493]
CBU_0670	-	lpl0304	putative ATP-dependent RNA helicase rhlE [Coxiella burnetii RSA 493]
CBU_0671	-	lpl2800	mannose-1-phosphate guanylyltransferase [Coxiella burnetii RSA 493]
CBU_0677	-	lpl0795	NAD dependent epimerase/dehydratase family protein [Coxiella burnetii RSA 493]
CBU_0681	-	lpl0798	NAD-dependent epimerase/dehydratase family protein [Coxiella burnetii RSA 493]
CBU_0690	-	lpl1357	glycosyl transferase, group 2 family protein [Coxiella burnetii RSA 493]
CBU_0694	-	lpl0818	glycosyltransferase [Coxiella burnetii RSA 493]
CBU_0703	-	lpl0813	putative lipopolysaccharide/O-antigen ABC transporter, permease protein [Coxiella burnetii RSA 493]
CBU_0704	-	lpl0814	polysaccharide export ATP-binding protein [Coxiella burnetii RSA 493]
CBU_0720	-	lpl0746	agmatinase [Coxiella burnetii RSA 493]
CBU_0727	-	lpl2025	ABC transporter permease [Coxiella burnetii RSA 493]
CBU_0728	-	lpl2024	ABC transporter, ATP-binding protein [Coxiella burnetii RSA 493]
CBU_0729	-	lpl2023	ABC transporter periplasmic substrate-binding protein [Coxiella burnetii RSA 493]
CBU_0730	-	lpl2022	hypothetical protein CBU_0730 [Coxiella burnetii RSA 493]
CBU_0735	-	lpl1367	uridine phosphorylase [Coxiella burnetii RSA 493]
CBU_0737	-	lpl1826	trigger factor [Coxiella burnetii RSA 493]
CBU_0738	-	lpl1825	ATP-dependent endopeptidase clp proteolytic subunit [Coxiella burnetii RSA 493]
CBU_0739	-	lpl1824	ATP-dependent protease ATP-binding subunit ClpX [Coxiella burnetii RSA 493]
CBU_0740	-	lpl1823	ATP-dependent endopeptidase [Coxiella burnetii RSA 493]
CBU_0741	-	lpl1735	TldD/PmbA family protein [Coxiella burnetii RSA 493]
CBU_0743	-	lpl0516	phosphocarrier protein HPr [Coxiella burnetii RSA 493]
CBU_0745	-	lpl0517	ribosome-associated factor Y [Coxiella burnetii RSA 493]
CBU_0746	-	lpl0867	LPS ABC transporter ATP-binding protein [Coxiella burnetii RSA 493]
CBU_0747	-	lpl0868	cell envelope biogenesis protein YhbN [Coxiella burnetii RSA 493]
CBU_0748	-	lpl0869	hypothetical protein CBU_0748 [Coxiella burnetii RSA 493]
CBU_0749	-	lpl0870	HAD superfamily hydrolase [Coxiella burnetii RSA 493]
CBU_0750	-	lpl0871	arabinose-5-phosphate isomerase [Coxiella burnetii RSA 493]
CBU_0751	-	lpl0878	UDP-N-acetylglucosamine 1-carboxyvinyltransferase [Coxiella burnetii RSA 493]
CBU_0752	-	lpl2757	hypothetical protein CBU_0752 [Coxiella burnetii RSA 493]
CBU_0755	-	lpl1284	endopeptidase [Coxiella burnetii RSA 493]
CBU_0756	-	lpl1285	hypothetical protein CBU_0756 [Coxiella burnetii RSA 493]
CBU_0757	-	lpl1286	ribosomal large subunit pseudouridine synthase D [Coxiella burnetii RSA 493]
CBU_0758	-	lpl1194	competence lipoprotein ComL [Coxiella burnetii RSA 493]
CBU_0766	-	lpl1795	acetoacetyl-CoA synthetase [Coxiella burnetii RSA 493]
CBU_0769	-	lpl2175	GMP synthase [Coxiella burnetii RSA 493]
CBU_0771	-	lpl0052	2-methylisocitrate lyase [Coxiella burnetii RSA 493]
CBU_0772	-	lpl1496	2-methylcitrate synthase [Coxiella burnetii RSA 493]
CBU_0787	-	lpl1910	AMP-binding enzyme domain protein [Coxiella burnetii RSA 493]
CBU_0788	-	lpl2106	polyketide synthase [Coxiella burnetii RSA 493]
CBU_0795	-	lpl2683	GTP cyclohydrolase I [Coxiella burnetii RSA 493]
CBU_0796	-	lpl2682	histidine triad domain protein [Coxiella burnetii RSA 493]
CBU_0797	-	lpl1590	EmrB/QacA family drug resistance transporter [Coxiella burnetii RSA 493]
CBU_0798	-	lpl0015	multidrug resistance protein A [Coxiella burnetii RSA 493]
CBU_0801	-	lpl1525	ribosomal-protein-S18-alanine acetyltransferase [Coxiella burnetii RSA 493]
CBU_0807	-	lpl1874	putative beta-lactamase [Coxiella burnetii RSA 493]
CBU_0808	-	lpl0756	valyl-tRNA synthetase [Coxiella burnetii RSA 493]
CBU_0809	-	lpl2555	putative permease [Coxiella burnetii RSA 493]
CBU_0810	-	lpl2554	putative permease [Coxiella burnetii RSA 493]
CBU_0811	-	lpl0905	peptide chain release factor 3 [Coxiella burnetii RSA 493]
CBU_0817	-	lpl2321	GNAT family acetyltransferase [Coxiella burnetii RSA 493]
CBU_0818	-	lpl1938	TetR family transcriptional regulator [Coxiella burnetii RSA 493]
CBU_0823	-	lpl1243	malate dehydrogenase [Coxiella burnetii RSA 493]
CBU_0824	-	lpl0834	adenylosuccinate lyase [Coxiella burnetii RSA 493]
CBU_0825	-	lpl1375	DegT/DnrJ/EryC1/StrS aminotransferase family protein [Coxiella burnetii RSA 493]
CBU_0830	-	lpl0792	perosamine synthetase [Coxiella burnetii RSA 493]
CBU_0836	-	lpl0804	radical SAM domain-containing protein [Coxiella burnetii RSA 493]
CBU_0839	-	lpl2815	glycosyltransferase [Coxiella burnetii RSA 493]
CBU_0842	-	lpl0790	UDP-N-acetylglucosamine 2-epimerase [Coxiella burnetii RSA 493]
CBU_0847	-	lpl0937	oxidoreductase, short chain dehydrogenase/reductase family [Coxiella burnetii RSA 493]
CBU_0848	-	lpl0796	glucose-6 phosphate 1-epimerase [Coxiella burnetii RSA 493]
CBU_0851	-	lpl2686	SSU ribosomal protein S15P [Coxiella burnetii RSA 493]
CBU_0852	-	lpl2685	polynucleotide phosphorylase/polyadenylase [Coxiella burnetii RSA 493]
CBU_0856	-	lpl1783	lipid ABC transporter permease/ATP-binding protein [Coxiella burnetii RSA 493]
CBU_0857	-	lpl1782	tetraacyldisaccharide 4'-kinase [Coxiella burnetii RSA 493]
CBU_0858	-	lpl0771	glutamine-dependent NAD(+) synthetase [Coxiella burnetii RSA 493]
CBU_0859	-	lpl1570	hypothetical membrane spanning protein [Coxiella burnetii RSA 493]
CBU_0864	-	lpl1433	30S ribosomal protein S6 [Coxiella burnetii RSA 493]
CBU_0865	-	lpl1434	30S ribosomal protein S18 [Coxiella burnetii RSA 493]
CBU_0866	-	lpl1435	hypothetical membrane spanning protein [Coxiella burnetii RSA 493]
CBU_0867	-	lpl1436	ribosomal protein L9 [Coxiella burnetii RSA 493]
CBU_0868	-	lpl0774	replicative DNA helicase [Coxiella burnetii RSA 493]
CBU_0869	-	lpl0775	alanine racemase, biosynthetic [Coxiella burnetii RSA 493]
CBU_0870	-	lpl1447	TPR repeat protein [Coxiella burnetii RSA 493]
CBU_0872	-	lpl1819	uridine kinase [Coxiella burnetii RSA 493]
CBU_0873	-	lpl2224	Smr domain-containing protein [Coxiella burnetii RSA 493]
CBU_0874	-	lpl2222	chorismate synthase [Coxiella burnetii RSA 493]
CBU_0875	-	lpl2221	aspartate-semialdehyde dehydrogenase [Coxiella burnetii RSA 493]
CBU_0876	-	lpl1456	ThiF family domain/MoeZ/MoeB domain/rhodanese-like domain protein [Coxiella burnetii RSA 493]
CBU_0884	-	lpl2737	GTP-binding protein TypA/BipA [Coxiella burnetii RSA 493]
CBU_0886	-	lpl2408	phosphopantothenate--cysteine ligase [Coxiella burnetii RSA 493]
CBU_0888	-	lpl2654	DsbB family disulfide bond formation protein [Coxiella burnetii RSA 493]
CBU_0890	-	lpl0819	Zn-dependent hydrolase, glyoxalase II family [Coxiella burnetii RSA 493]
CBU_0892	-	lpl1265	tRNA pseudouridine synthase A [Coxiella burnetii RSA 493]
CBU_0893	-	lpl1294	acetyl-coenzyme A carboxylase carboxyl transferase subunit beta [Coxiella burnetii RSA 493]
CBU_0894	-	lpl1295	dihydrofolate synthase [Coxiella burnetii RSA 493]
CBU_0895	-	lpl1296	sporulation and cell division repeat protein [Coxiella burnetii RSA 493]
CBU_0896	-	lpl1297	colicin V production protein [Coxiella burnetii RSA 493]
CBU_0897	-	lpl1639	amidophosphoribosyltransferase [Coxiella burnetii RSA 493]
CBU_0904	-	lpl1566	tRNA-dihydrouridine synthase A [Coxiella burnetii RSA 493]
CBU_0905	-	lpl0686	50S ribosomal protein L31 [Coxiella burnetii RSA 493]
CBU_0907	-	lpl1880	BolA [Coxiella burnetii RSA 493]
CBU_0908	-	lpl1255	intracellular septation protein A [Coxiella burnetii RSA 493]
CBU_0909	-	lpl1598	sua5/YciO/YrdC/YwlC family protein [Coxiella burnetii RSA 493]
CBU_0912	-	lpl1497	2-methylcitrate dehydratase [Coxiella burnetii RSA 493]
CBU_0915	-	lpl1440	enhanced entry protein [Coxiella burnetii RSA 493]
CBU_0916	-	lpl0510	endonuclease/exonuclease/phosphatase family protein [Coxiella burnetii RSA 493]
CBU_0920	-	lpl0303	fatty acid desaturase, family 1 [Coxiella burnetii RSA 493]
CBU_0922	-	lpl1855	transporter, MFS superfamily [Coxiella burnetii RSA 493]
CBU_0923	-	lpl2009	hypothetical protein CBU_0923 [Coxiella burnetii RSA 493]
CBU_0924	-	lpl2203	O-methyltransferase [Coxiella burnetii RSA 493]
CBU_0925	-	lpl2846	putative lytic murein transglycosylase [Coxiella burnetii RSA 493]
CBU_0926	-	lpl0127	3-hydroxyisobutyrate dehydrogenase [Coxiella burnetii RSA 493]
CBU_0927	-	lpl0128	malonate-semialdehyde dehydrogenase (acetylating) [Coxiella burnetii RSA 493]
CBU_0928	-	lpl0582	pyridoxamine 5'-phosphate oxidase [Coxiella burnetii RSA 493]
CBU_0929	-	lpl1378	short chain dehydrogenase/reductase family oxidoreductase [Coxiella burnetii RSA 493]
CBU_0930	-	lpl0898	3-methyladenine DNA glycosylase [Coxiella burnetii RSA 493]
CBU_0931	-	lpl1364	glycerol-3-phosphate dehydrogenase [Coxiella burnetii RSA 493]
CBU_0932	-	lpl1365	glycerol kinase [Coxiella burnetii RSA 493]
CBU_0933	-	lpl0430	ABC transporter permease protein [Coxiella burnetii RSA 493]
CBU_0934	-	lpl0431	ABC transporter ATP-binding protein [Coxiella burnetii RSA 493]
CBU_0939	-	lpl0931	AsmA family protein [Coxiella burnetii RSA 493]
CBU_0940	-	lpl0930	A/G-specific adenine DNA glycosylase [Coxiella burnetii RSA 493]
CBU_0941	-	lpl1891	hypothetical protein CBU_0941 [Coxiella burnetii RSA 493]
CBU_0946	-	lpl0194	death-on-curing family protein [Coxiella burnetii RSA 493]
CBU_0952	-	lpl2201	hypothetical protein CBU_0952 [Coxiella burnetii RSA 493]
CBU_0953	-	lpl0048	amino acid permease family protein [Coxiella burnetii RSA 493]
CBU_0955	-	lpl2571	LuxR family DNA-binding response regulator [Coxiella burnetii RSA 493]
CBU_0957	-	lpl2132	hypothetical protein CBU_0957 [Coxiella burnetii RSA 493]
CBU_0962	-	lpl1526	short chain dehydrogenase/reductase family oxidoreductase [Coxiella burnetii RSA 493]
CBU_0963	-	lpl2752	antioxidant, AhpC/TSA family [Coxiella burnetii RSA 493]
CBU_0965	-	lpl1210	cytochrome d ubiquinol oxidase subunit I [Coxiella burnetii RSA 493]
CBU_0966	-	lpl1211	cytochrome d ubiquinol oxidase subunit II [Coxiella burnetii RSA 493]
CBU_0971	-	lpl1785	dihydroorotate dehydrogenase 2 [Coxiella burnetii RSA 493]
CBU_0972	-	lpl1787	hypothetical cytosolic protein [Coxiella burnetii RSA 493]
CBU_0973	-	lpl1788	isovaleryl-CoA dehydrogenase [Coxiella burnetii RSA 493]
CBU_0974	-	lpl1789	acetyl-CoA acetyltransferase [Coxiella burnetii RSA 493]
CBU_0975	-	lpl1791	acyl-CoA biotin-dependant carboxyltransferase [Coxiella burnetii RSA 493]
CBU_0976	-	lpl1792	methylglutaconyl-CoA hydratase [Coxiella burnetii RSA 493]
CBU_0977	-	lpl1793	biotin carboxylase [Coxiella burnetii RSA 493]
CBU_0982	-	lpl2451	phospho-2-dehydro-3-deoxyheptonate aldolase [Coxiella burnetii RSA 493]
CBU_0986	-	lpl0092	RNA methyltransferase [Coxiella burnetii RSA 493]
CBU_0987	-	lpl1518	rare lipoprotein A family protein [Coxiella burnetii RSA 493]
CBU_0993	-	lpl2518	peptide deformylase [Coxiella burnetii RSA 493]
CBU_0995	-	lpl2811	putative cytochrome c oxidase, membrane subunit [Coxiella burnetii RSA 493]
CBU_0996	-	lpl0455	protoheme IX farnesyltransferase [Coxiella burnetii RSA 493]
CBU_0998	-	lpl0526	adenylosuccinate synthetase [Coxiella burnetii RSA 493]
CBU_0999	-	lpl0010	GTP-binding proten HflX [Coxiella burnetii RSA 493]
CBU_1000	-	lpl2210	lipoprotein releasing system, ATP-binding protein [Coxiella burnetii RSA 493]
CBU_1001	-	lpl2211	lipoprotein releasing system, transmembrane protein, LolC/E family [Coxiella burnetii RSA 493]
CBU_1002	-	lpl0822	bifunctional biotin operon repressor/biotin synthetase BirA [Coxiella burnetii RSA 493]
CBU_1003	-	lpl1553	dethiobiotin synthetase [Coxiella burnetii RSA 493]
CBU_1005	-	lpl1554	putative carboxylesterase BioH [Coxiella burnetii RSA 493]
CBU_1006	-	lpl1555	8-amino-7-oxononanoate synthase [Coxiella burnetii RSA 493]
CBU_1007	-	lpl1556	biotin synthase [Coxiella burnetii RSA 493]
CBU_1008	-	lpl1557	adenosylmethionine-8-amino-7-oxononanoate transaminase [Coxiella burnetii RSA 493]
CBU_1019	-	lpl0066	hypothetical protein CBU_1019 [Coxiella burnetii RSA 493]
CBU_1021	-	lpl2847	nucleotidyltransferase [Coxiella burnetii RSA 493]
CBU_1023	-	lpl1696	alcohol dehydrogenase, zinc-containing [Coxiella burnetii RSA 493]
CBU_1027	-	lpl0321	ATPase [Coxiella burnetii RSA 493]
CBU_1034	-	lpl2212	CDP-diacylglycerol--glycerol-3-phosphate 3-phosphatidyltransferase [Coxiella burnetii RSA 493]
CBU_1035	-	lpl0322	nicotinate phosphoribosyltransferase [Coxiella burnetii RSA 493]
CBU_1038	-	lpl2808	cytochrome c oxidase polypeptide III [Coxiella burnetii RSA 493]
CBU_1039	-	lpl2810	cytochrome c oxidase polypeptide I [Coxiella burnetii RSA 493]
CBU_1050	-	lpl0820	carbon storage regulator [Coxiella burnetii RSA 493]
CBU_1051	-	lpl1775	aspartokinase [Coxiella burnetii RSA 493]
CBU_1052	-	lpl1763	alanyl-tRNA synthetase [Coxiella burnetii RSA 493]
CBU_1053	-	lpl1764	regulatory protein RecX [Coxiella burnetii RSA 493]
CBU_1054	-	lpl1765	recombinase A [Coxiella burnetii RSA 493]
CBU_1055	-	lpl1767	competence/damage inducible protein CinA [Coxiella burnetii RSA 493]
CBU_1056	-	lpl1769	DNA mismatch repair protein MutS [Coxiella burnetii RSA 493]
CBU_1058	-	lpl2232	hypothetical membrane spanning protein [Coxiella burnetii RSA 493]
CBU_1059	-	lpl1594	RNA pseudouridine synthase family protein [Coxiella burnetii RSA 493]
CBU_1060	-	lpl1595	segregation and condensation protein [Coxiella burnetii RSA 493]
CBU_1061	-	lpl1596	segregation and condensation protein A [Coxiella burnetii RSA 493]
CBU_1064	-	lpl1995	hypothetical cytosolic protein [Coxiella burnetii RSA 493]
CBU_1065	-	lpl2412	2'-5' RNA ligase [Coxiella burnetii RSA 493]
CBU_1066	-	lpl1238	transporter, divalent anion:sodium symporter family [Coxiella burnetii RSA 493]
CBU_1067	-	lpl0735	PP-loop family protein [Coxiella burnetii RSA 493]
CBU_1070	-	lpl1276	purine cyclase domain-containing protein [Coxiella burnetii RSA 493]
CBU_1071	-	lpl0702	DoxX family protein [Coxiella burnetii RSA 493]
CBU_1072	-	lpl2653	queuine tRNA-ribosyltransferase [Coxiella burnetii RSA 493]
CBU_1073	-	lpl1778	hypothetical protein CBU_1073 [Coxiella burnetii RSA 493]
CBU_1074	-	lpl1507	hypoxanthine-guanine phosphoribosyltransferase [Coxiella burnetii RSA 493]
CBU_1077	-	lpl1199	beta-hexosaminidase [Coxiella burnetii RSA 493]
CBU_1078	-	lpl1506	hypothetical cytosolic protein [Coxiella burnetii RSA 493]
CBU_1080	-	lpl1443	ErfK/YbiS/YcfS/YnhG family protein [Coxiella burnetii RSA 493]
CBU_1082	-	lpl2624	tRNA delta(2)-isopentenylpyrophosphate transferase [Coxiella burnetii RSA 493]
CBU_1083	-	lpl2625	DNA mismatch repair protein MutL [Coxiella burnetii RSA 493]
CBU_1085	-	lpl2626	N-acetylmuramoyl-L-alanine amidase [Coxiella burnetii RSA 493]
CBU_1087	-	lpl2627	hypothetical protein CBU_1087 [Coxiella burnetii RSA 493]
CBU_1088	-	lpl2628	putative carbohydrate kinase [Coxiella burnetii RSA 493]
CBU_1091	-	lpl0091	ribonuclease R [Coxiella burnetii RSA 493]
CBU_1093	-	lpl0757	AcrB/AcrD/AcrF family transporter [Coxiella burnetii RSA 493]
CBU_1094	-	lpl0758	RND family efflux transporter MFP subunit [Coxiella burnetii RSA 493]
CBU_1096	-	lpl2866	fumarate hydratase, class II [Coxiella burnetii RSA 493]
CBU_1099	-	lpl1833	signal peptidase I [Coxiella burnetii RSA 493]
CBU_1111	-	lpl1970	membrane-bound lytic murein transglycosylase family protein [Coxiella burnetii RSA 493]
CBU_1112	-	lpl0782	GIY-YIG catalytic domain protein [Coxiella burnetii RSA 493]
CBU_1115	-	lpl0600	hypothetical protein CBU_1115 [Coxiella burnetii RSA 493]
CBU_1116	-	lpl0955	alanine dehydrogenase [Coxiella burnetii RSA 493]
CBU_1117	-	lpl0954	electron transfer flavoprotein alpha-subunit [Coxiella burnetii RSA 493]
CBU_1118	-	lpl0953	electron transfer flavoprotein beta-subunit [Coxiella burnetii RSA 493]
CBU_1119	-	lpl2592	dienelactone hydrolase family protein [Coxiella burnetii RSA 493]
CBU_1120	-	lpl1239	electron-transferring-flavoprotein dehydrogenase [Coxiella burnetii RSA 493]
CBU_1123	-	lpl2189	curved DNA-binding protein [Coxiella burnetii RSA 493]
CBU_1124	-	lpl2190	chaperone-modulator protein CbpM [Coxiella burnetii RSA 493]
CBU_1128	-	lpl1709	NifU-like N terminal domain protein [Coxiella burnetii RSA 493]
CBU_1129	-	lpl1710	cysteine desulfurase [Coxiella burnetii RSA 493]
CBU_1130	-	lpl0750	OPT family oligopeptide transporter [Coxiella burnetii RSA 493]
CBU_1131	-	lpl1711	RNA methyltransferase [Coxiella burnetii RSA 493]
CBU_1133	-	lpl1712	inositol-1-monophosphatase [Coxiella burnetii RSA 493]
CBU_1136	-	lpl2564	enhanced entry protein enhC, tetratricopeptide repeat family [Coxiella burnetii RSA 493]
CBU_1137	-	lpl2565	enhanced entry protein [Coxiella burnetii RSA 493]
CBU_1138	-	lpl2566	enhanced entry protein [Coxiella burnetii RSA 493]
CBU_1141	-	lpl1976	preprotein translocase subunit SecF [Coxiella burnetii RSA 493]
CBU_1142	-	lpl1977	protein translocase subunit [Coxiella burnetii RSA 493]
CBU_1143	-	lpl1978	protein translocase subunit [Coxiella burnetii RSA 493]
CBU_1147	-	lpl1340	tRNA (5-methylaminomethyl-2-thiouridylate)-methyltransferase [Coxiella burnetii RSA 493]
CBU_1148	-	lpl0983	transcription-repair coupling factor [Coxiella burnetii RSA 493]
CBU_1152	-	lpl1698	anthranilate synthase component I [Coxiella burnetii RSA 493]
CBU_1154	-	lpl0864	indole-3-glycerol phosphate synthase [Coxiella burnetii RSA 493]
CBU_1155	-	lpl1267	bifunctional phosphoribosylanthranilate isomerase/tryptophan synthase subunit beta [Coxiella burnetii RSA 493]
CBU_1156	-	lpl1268	tryptophan synthase subunit alpha [Coxiella burnetii RSA 493]
CBU_1157	-	lpl1511	putative lipoprotein [Coxiella burnetii RSA 493]
CBU_1168	-	lpl2481	protein kinase domain protein [Coxiella burnetii RSA 493]
CBU_1169	-	lpl2414	HSP20 family protein [Coxiella burnetii RSA 493]
CBU_1171	-	lpl2136	hypothetical protein CBU_1171 [Coxiella burnetii RSA 493]
CBU_1176	-	lpl0266	deoxyribodipyrimidine photolyase [Coxiella burnetii RSA 493]
CBU_1179	-	lpl2359	Bcr/CflA subfamily drug resistance transporter [Coxiella burnetii RSA 493]
CBU_1185	-	lpl2570	excinuclease ABC subunit C [Coxiella burnetii RSA 493]
CBU_1188	-	lpl0551	seryl-tRNA synthetase [Coxiella burnetii RSA 493]
CBU_1189	-	lpl1728	ATPase, AAA family domain protein [Coxiella burnetii RSA 493]
CBU_1190	-	lpl1729	outer-membrane lipoproteins carrier protein [Coxiella burnetii RSA 493]
CBU_1191	-	lpl1730	FtsK/SpoIIIE family protein [Coxiella burnetii RSA 493]
CBU_1193	-	lpl1731	thioredoxin-disulfide reductase [Coxiella burnetii RSA 493]
CBU_1195	-	lpl1734	translation initiation factor IF-1 [Coxiella burnetii RSA 493]
CBU_1196	-	lpl0851	ATP-dependent Clp protease ATP-binding subunit ClpA [Coxiella burnetii RSA 493]
CBU_1200	-	lpl0849	isocitrate dehydrogenase, NADP-dependent [Coxiella burnetii RSA 493]
CBU_1201	-	lpl1980	S-adenosylmethionine:tRNA ribosyltransferase-isomerase [Coxiella burnetii RSA 493]
CBU_1202	-	lpl0207	hypothetical membrane spanning protein [Coxiella burnetii RSA 493]
CBU_1203	-	lpl0076	glutamate synthase domain protein [Coxiella burnetii RSA 493]
CBU_1204	-	lpl1442	aldehyde dehydrogenase family protein [Coxiella burnetii RSA 493]
CBU_1217	-	lpl1953	hypothetical membrane spanning protein [Coxiella burnetii RSA 493]
CBU_1220	-	lpl1640	phosphoribosylaminoimidazole-succinocarboxamide synthase [Coxiella burnetii RSA 493]
CBU_1222	-	lpl2234	dihydrodipicolinate synthase [Coxiella burnetii RSA 493]
CBU_1224	-	lpl0984	RmuC family protein [Coxiella burnetii RSA 493]
CBU_1225	-	lpl0291	haloalkane dehalogenase [Coxiella burnetii RSA 493]
CBU_1226	-	lpl1444	putative glutamate dehydrogenase, NAD-specific [Coxiella burnetii RSA 493]
CBU_1227	-	lpl1254	transcriptional regulatory protein [Coxiella burnetii RSA 493]
CBU_1228	-	lpl1253	sensor protein qseC [Coxiella burnetii RSA 493]
CBU_1229	-	lpl2195	ATP-dependent nuclease subunit B [Coxiella burnetii RSA 493]
CBU_1230	-	lpl1776	ATP-dependent nuclease subunit A [Coxiella burnetii RSA 493]
CBU_1235	-	lpl2666	oligoribonuclease [Coxiella burnetii RSA 493]
CBU_1239	-	lpl2278	hypothetical membrane spanning protein [Coxiella burnetii RSA 493]
CBU_1240	-	lpl2279	O-sialoglycoprotein endopeptidase [Coxiella burnetii RSA 493]
CBU_1241	-	lpl2274	malate dehydrogenase [Coxiella burnetii RSA 493]
CBU_1242	-	lpl0744	long-chain fatty acid transport protein precursor [Coxiella burnetii RSA 493]
CBU_1243	-	lpl0857	exodeoxyribonuclease VII large subunit [Coxiella burnetii RSA 493]
CBU_1245	-	lpl1485	GTP-binding protein EngA [Coxiella burnetii RSA 493]
CBU_1247	-	lpl1483	hypothetical protein CBU_1247 [Coxiella burnetii RSA 493]
CBU_1248	-	lpl1482	histidyl-tRNA synthetase [Coxiella burnetii RSA 493]
CBU_1249	-	lpl1481	putative DNA-binding protein [Coxiella burnetii RSA 493]
CBU_1252	-	lpl1479	radical SAM protein [Coxiella burnetii RSA 493]
CBU_1255	-	lpl2250	polyprenyl synthetase family protein [Coxiella burnetii RSA 493]
CBU_1258	-	lpl1478	nucleoside diphosphate kinase [Coxiella burnetii RSA 493]
CBU_1260	-	lpl1170	OmpA-like transmembrane domain-containing protein [Coxiella burnetii RSA 493]
CBU_1261	-	lpl1517	D-alanyl-D-alanine serine-type carboxypeptidase [Coxiella burnetii RSA 493]
CBU_1262	-	lpl1515	hypothetical protein CBU_1262 [Coxiella burnetii RSA 493]
CBU_1265	-	lpl1514	lipoyltransferase [Coxiella burnetii RSA 493]
CBU_1266	-	lpl0781	lipoyl synthase [Coxiella burnetii RSA 493]
CBU_1267	-	lpl1513	DedA/PAP2 domain-containing protein [Coxiella burnetii RSA 493]
CBU_1268	-	lpl2845	pyridine nucleotide-disulphide oxidoreductase [Coxiella burnetii RSA 493]
CBU_1273	-	lpl1877	6-phosphofructokinase [Coxiella burnetii RSA 493]
CBU_1274	-	lpl1242	hypothetical protein CBU_1274 [Coxiella burnetii RSA 493]
CBU_1277	-	lpl0463	2-dehydro-3-deoxyphosphogluconate aldolase/4-hydroxy-2-oxoglutarate aldolase [Coxiella burnetii RSA 493]
CBU_1278	-	lpl1438	antioxidant, AhpC/TSA family [Coxiella burnetii RSA 493]
CBU_1279	-	lpl1099	exopolysaccharide transporter [Coxiella burnetii RSA 493]
CBU_1280	-	lpl2549	transcription elongation factor GreA [Coxiella burnetii RSA 493]
CBU_1281	-	lpl2550	carbamoyl-phosphate synthase large chain [Coxiella burnetii RSA 493]
CBU_1282	-	lpl2000	carbamoyl-phosphate synthase, small subunit [Coxiella burnetii RSA 493]
CBU_1286	-	lpl0180	hypothetical ATPase [Coxiella burnetii RSA 493]
CBU_1289	-	lpl2001	chaperone protein [Coxiella burnetii RSA 493]
CBU_1290	-	lpl2002	molecular chaperone DnaK [Coxiella burnetii RSA 493]
CBU_1292	-	lpl2219	ankyrin repeat-containing protein [Coxiella burnetii RSA 493]
CBU_1293	-	lpl2003	co-chaperone GrpE [Coxiella burnetii RSA 493]
CBU_1296	-	lpl2738	inorganic polyphosphate/ATP-NAD kinase [Coxiella burnetii RSA 493]
CBU_1297	-	lpl2739	DNA repair protein [Coxiella burnetii RSA 493]
CBU_1301	-	lpl0414	ferric uptake regulation protein [Coxiella burnetii RSA 493]
CBU_1302	-	lpl0413	outer membrane lipoprotein [Coxiella burnetii RSA 493]
CBU_1303	-	lpl0412	hypothetical cytosolic protein [Coxiella burnetii RSA 493]
CBU_1304	-	lpl0411	polyketide cyclase/dehydrase family protein [Coxiella burnetii RSA 493]
CBU_1305	-	lpl2751	SsrA-binding protein [Coxiella burnetii RSA 493]
CBU_1306	-	lpl2825	bifunctional methionine sulfoxide reductase B/A protein [Coxiella burnetii RSA 493]
CBU_1307	-	lpl1521	hypothetical protein CBU_1307 [Coxiella burnetii RSA 493]
CBU_1311	-	lpl1899	hypothetical cytosolic protein [Coxiella burnetii RSA 493]
CBU_1320	-	lpl2637	integration host factor subunit alpha [Coxiella burnetii RSA 493]
CBU_1321	-	lpl2638	phenylalanyl-tRNA synthetase subunit beta [Coxiella burnetii RSA 493]
CBU_1322	-	lpl2639	phenylalanyl-tRNA synthetase alpha chain [Coxiella burnetii RSA 493]
CBU_1323	-	lpl2640	50S ribosomal protein L20 [Coxiella burnetii RSA 493]
CBU_1324	-	lpl2641	LSU ribosomal protein L35P [Coxiella burnetii RSA 493]
CBU_1325	-	lpl2642	translation initiation factor IF-3 [Coxiella burnetii RSA 493]
CBU_1326	-	lpl2643	threonyl-tRNA synthetase [Coxiella burnetii RSA 493]
CBU_1333	-	lpl2783	hypothetical membrane spanning protein [Coxiella burnetii RSA 493]
CBU_1334	-	lpl0309	hypothetical membrane spanning protein [Coxiella burnetii RSA 493]
CBU_1336	-	lpl2401	transporter, drug/metabolite exporter family [Coxiella burnetii RSA 493]
CBU_1337	-	lpl0991	DNA polymerase III alpha subunit [Coxiella burnetii RSA 493]
CBU_1338	-	lpl2535	D-alanine--D-alanine ligase [Coxiella burnetii RSA 493]
CBU_1339	-	lpl1324	ribonuclease HII [Coxiella burnetii RSA 493]
CBU_1341	-	lpl1686	GMP synthase [Coxiella burnetii RSA 493]
CBU_1342	-	lpl1687	inosine-5'-monophosphate dehydrogenase [Coxiella burnetii RSA 493]
CBU_1346	-	lpl1841	trehalase [Coxiella burnetii RSA 493]
CBU_1347	-	lpl0446	amino acid permease family protein [Coxiella burnetii RSA 493]
CBU_1350	-	lpl2709	phosphoglucosamine mutase [Coxiella burnetii RSA 493]
CBU_1351	-	lpl2710	dihydropteroate synthase [Coxiella burnetii RSA 493]
CBU_1352	-	lpl2711	ATP-dependent metallopeptidase HflB [Coxiella burnetii RSA 493]
CBU_1353	-	lpl2712	23S rRNA Um2552 2'-O-methyltransferase [Coxiella burnetii RSA 493]
CBU_1354	-	lpl0641	hypothetical cytosolic protein [Coxiella burnetii RSA 493]
CBU_1355	-	lpl1708	FeS assembly scaffold SufA [Coxiella burnetii RSA 493]
CBU_1356	-	lpl0640	SUF system FeS assembly protein, NifU family [Coxiella burnetii RSA 493]
CBU_1357	-	lpl0639	cysteine desulfurase SufS [Coxiella burnetii RSA 493]
CBU_1358	-	lpl0638	FeS assembly protein SufD [Coxiella burnetii RSA 493]
CBU_1359	-	lpl0637	FeS assembly ATPase SufC [Coxiella burnetii RSA 493]
CBU_1360	-	lpl0636	FeS assembly protein SufB [Coxiella burnetii RSA 493]
CBU_1361	-	lpl0635	FeS assembly SUF system regulator [Coxiella burnetii RSA 493]
CBU_1362	-	lpl2012	cation diffusion facilitator family transporter [Coxiella burnetii RSA 493]
CBU_1366	-	lpl1849	hypothetical protein CBU_1366 [Coxiella burnetii RSA 493]
CBU_1371	-	lpl1885	non-proteolytic protein, peptidase family M22 [Coxiella burnetii RSA 493]
CBU_1373	-	lpl1469	para-aminobenzoate synthetase component I [Coxiella burnetii RSA 493]
CBU_1374	-	lpl1134	cytidine/deoxycytidylate deaminase family protein [Coxiella burnetii RSA 493]
CBU_1375	-	lpl1571	RelA/SpoT family protein [Coxiella burnetii RSA 493]
CBU_1376	-	lpl0544	membrane endopeptidase, M50 family [Coxiella burnetii RSA 493]
CBU_1381	-	lpl0543	phosphatidate cytidylyltransferase [Coxiella burnetii RSA 493]
CBU_1382	-	lpl0542	undecaprenyl pyrophosphate synthetase [Coxiella burnetii RSA 493]
CBU_1383	-	lpl1670	ribosome recycling factor [Coxiella burnetii RSA 493]
CBU_1384	-	lpl1671	uridylate kinase [Coxiella burnetii RSA 493]
CBU_1385	-	lpl1672	elongation factor Ts [Coxiella burnetii RSA 493]
CBU_1386	-	lpl1673	ribosomal protein S2 [Coxiella burnetii RSA 493]
CBU_1388	-	lpl1683	methionine aminopeptidase, type I [Coxiella burnetii RSA 493]
CBU_1394	-	lpl1337	enhanced entry protein [Coxiella burnetii RSA 493]
CBU_1396	-	lpl0581	succinate-CoA ligase (ADP-forming), alpha subunit [Coxiella burnetii RSA 493]
CBU_1397	-	lpl0580	succinate-CoA ligase (ADP-forming), beta subunit [Coxiella burnetii RSA 493]
CBU_1398	-	lpl0579	dihydrolipoyllysine-residue succinyltransferase, E2 component of oxoglutarate dehydrogenase (succinyl-transferring) complex [Coxiella burnetii RSA 493]
CBU_1399	-	lpl0578	2-oxoglutarate dehydrogenase E1 component [Coxiella burnetii RSA 493]
CBU_1400	-	lpl0577	succinate dehydrogenase iron-sulfur subunit [Coxiella burnetii RSA 493]
CBU_1401	-	lpl0576	succinate dehydrogenase flavoprotein subunit [Coxiella burnetii RSA 493]
CBU_1402	-	lpl0575	succinate dehydrogenase, hydrophobic membrane anchor protein [Coxiella burnetii RSA 493]
CBU_1403	-	lpl0574	succinate dehydrogenase, cytochrome b556 subunit [Coxiella burnetii RSA 493]
CBU_1410	-	lpl1366	citrate (Si)-synthase [Coxiella burnetii RSA 493]
CBU_1413	-	lpl0729	hypothetical exported membrane spanning protein [Coxiella burnetii RSA 493]
CBU_1415	-	lpl0765	thiamine-monophosphate kinase [Coxiella burnetii RSA 493]
CBU_1416	-	lpl0176	S24 family peptidase [Coxiella burnetii RSA 493]
CBU_1417	-	lpl0764	transcription antitermination protein NusB [Coxiella burnetii RSA 493]
CBU_1418	-	lpl0763	transcriptional regulator NrdR [Coxiella burnetii RSA 493]
CBU_1419	-	lpl0762	serine hydroxymethyltransferase [Coxiella burnetii RSA 493]
CBU_1422	-	lpl2246	DNA repair protein RadA [Coxiella burnetii RSA 493]
CBU_1424	-	lpl1772	delta-aminolevulinic acid dehydratase [Coxiella burnetii RSA 493]
CBU_1425	-	lpl0776	17 kDa common-antigen [Coxiella burnetii RSA 493]
CBU_1429	-	lpl0024	hypothetical membrane spanning protein [Coxiella burnetii RSA 493]
CBU_1430	-	lpl2687	tRNA pseudouridine synthase B [Coxiella burnetii RSA 493]
CBU_1431	-	lpl2688	ribosome-binding factor A [Coxiella burnetii RSA 493]
CBU_1432	-	lpl2689	translation initiation factor IF-2 [Coxiella burnetii RSA 493]
CBU_1433	-	lpl2690	transcription elongation factor NusA [Coxiella burnetii RSA 493]
CBU_1434	-	lpl2691	hypothetical cytosolic protein [Coxiella burnetii RSA 493]
CBU_1435	-	lpl2692	NADH dehydrogenase subunit N [Coxiella burnetii RSA 493]
CBU_1436	-	lpl2693	NADH dehydrogenase (ubiquinone), M subunit [Coxiella burnetii RSA 493]
CBU_1437	-	lpl2694	NADH dehydrogenase (ubiquinone), L subunit [Coxiella burnetii RSA 493]
CBU_1438	-	lpl2695	NADH dehydrogenase (ubiquinone), K subunit [Coxiella burnetii RSA 493]
CBU_1439	-	lpl2696	NADH dehydrogenase (ubiquinone), J subunit [Coxiella burnetii RSA 493]
CBU_1440	-	lpl2697	NADH dehydrogenase (ubiquinone), I subunit [Coxiella burnetii RSA 493]
CBU_1441	-	lpl2698	NADH dehydrogenase (ubiquinone), H subunit [Coxiella burnetii RSA 493]
CBU_1442	-	lpl2699	NADH dehydrogenase subunit G [Coxiella burnetii RSA 493]
CBU_1443	-	lpl2700	NADH dehydrogenase (ubiquinone), F subunit [Coxiella burnetii RSA 493]
CBU_1444	-	lpl2701	NADH dehydrogenase (ubiquinone), E subunit [Coxiella burnetii RSA 493]
CBU_1445	-	lpl2702	NADH dehydrogenase subunit D [Coxiella burnetii RSA 493]
CBU_1446	-	lpl2703	NADH dehydrogenase (ubiquinone), C subunit [Coxiella burnetii RSA 493]
CBU_1447	-	lpl2704	NADH dehydrogenase subunit B [Coxiella burnetii RSA 493]
CBU_1448	-	lpl2705	NADH dehydrogenase (ubiquinone), A subunit [Coxiella burnetii RSA 493]
CBU_1449	-	lpl2706	protein translocase subunit [Coxiella burnetii RSA 493]
CBU_1450	-	lpl2707	triose-phosphate isomerase [Coxiella burnetii RSA 493]
CBU_1451	-	lpl1821	hypothetical protein CBU_1451 [Coxiella burnetii RSA 493]
CBU_1464	-	lpl1822	DNA-binding protein HU [Coxiella burnetii RSA 493]
CBU_1467	-	lpl0980	microcin-processing peptidase 2 (TldD) [Coxiella burnetii RSA 493]
CBU_1468	-	lpl1719	hypothetical protein CBU_1468 [Coxiella burnetii RSA 493]
CBU_1469	-	lpl0846	rod shape-determining protein [Coxiella burnetii RSA 493]
CBU_1470	-	lpl0845	rod shape-determining protein MreC [Coxiella burnetii RSA 493]
CBU_1471	-	lpl0844	rod shape-determining protein MreB [Coxiella burnetii RSA 493]
CBU_1473	-	lpl1699	glutamyl-tRNA(Gln) and/or aspartyl-tRNA(Asn) amidotransferase, C subunit [Coxiella burnetii RSA 493]
CBU_1474	-	lpl1700	aspartyl/glutamyl-tRNA amidotransferase subunit A [Coxiella burnetii RSA 493]
CBU_1475	-	lpl1701	aspartyl/glutamyl-tRNA amidotransferase subunit B [Coxiella burnetii RSA 493]
CBU_1476	-	lpl1779	hydrogen peroxide-inducible genes activator [Coxiella burnetii RSA 493]
CBU_1477	-	lpl2272	anti-oxidant AhpCTSA family protein [Coxiella burnetii RSA 493]
CBU_1478	-	lpl2271	alkylhydroperoxidase [Coxiella burnetii RSA 493]
CBU_1480	-	lpl1972	hypothetical protein CBU_1480 [Coxiella burnetii RSA 493]
CBU_1482	-	lpl2886	SPFH domain-containing protein/band 7 family protein [Coxiella burnetii RSA 493]
CBU_1483	-	lpl2887	nfeD family protein [Coxiella burnetii RSA 493]
CBU_1484	-	lpl1355	transporter, MFS superfamily [Coxiella burnetii RSA 493]
CBU_1487	-	lpl1270	cysteinyl-tRNA synthetase [Coxiella burnetii RSA 493]
CBU_1489	-	lpl1474	UDP-2,3-diacylglucosamine hydrolase [Coxiella burnetii RSA 493]
CBU_1490	-	lpl1093	addiction module antidote protein [Coxiella burnetii RSA 493]
CBU_1491	-	lpl1092	plasmid maintenance system killer protein [Coxiella burnetii RSA 493]
CBU_1494	-	lpl0975	pyridoxal phosphate biosynthetic protein PdxJ [Coxiella burnetii RSA 493]
CBU_1501	-	lpl0974	DNA repair protein [Coxiella burnetii RSA 493]
CBU_1502	-	lpl0973	GTP-binding protein Era [Coxiella burnetii RSA 493]
CBU_1503	-	lpl1831	ribonuclease III [Coxiella burnetii RSA 493]
CBU_1505	-	lpl1834	GTP-binding protein LepA [Coxiella burnetii RSA 493]
CBU_1506	-	lpl1450	thioesterase family protein [Coxiella burnetii RSA 493]
CBU_1507	-	lpl1397	copper-exporting ATPase [Coxiella burnetii RSA 493]
CBU_1509	-	lpl0825	tRNA(Ile)-lysidine synthase [Coxiella burnetii RSA 493]
CBU_1510	-	lpl0824	acetyl-coenzyme A carboxylase carboxyl transferase subunit alpha [Coxiella burnetii RSA 493]
CBU_1511	-	lpl2013	ZIP family protein [Coxiella burnetii RSA 493]
CBU_1512	-	lpl2750	rhodanese domain-containing protein [Coxiella burnetii RSA 493]
CBU_1513	-	lpl0338	short chain dehydrogenase/reductase family oxidoreductase [Coxiella burnetii RSA 493]
CBU_1517	-	lpl2417	RNA methyltransferase [Coxiella burnetii RSA 493]
CBU_1518	-	lpl2228	NAD(P)H-dependent glycerol-3-phosphate dehydrogenase [Coxiella burnetii RSA 493]
CBU_1519	-	lpl2227	protein-export chaperone SecB [Coxiella burnetii RSA 493]
CBU_1520	-	lpl2226	glutaredoxin [Coxiella burnetii RSA 493]
CBU_1521	-	lpl2225	rhodanese domain-containing protein [Coxiella burnetii RSA 493]
CBU_1528	-	lpl0607	hypothetical protein CBU_1528 [Coxiella burnetii RSA 493]
CBU_1529	-	lpl1385	peptidase catalytic domain protein of S9A/B/C families [Coxiella burnetii RSA 493]
CBU_1536	-	lpl0539	phosphoglyceromutase [Coxiella burnetii RSA 493]
CBU_1537	-	lpl0538	peptidase family M23/M37 domain-containing protein [Coxiella burnetii RSA 493]
CBU_1538	-	lpl0537	C-terminal processing peptidase [Coxiella burnetii RSA 493]
CBU_1539	-	lpl0691	tyrosine-specific transport protein [Coxiella burnetii RSA 493]
CBU_1547	-	lpl2781	thymidylate synthase [Coxiella burnetii RSA 493]
CBU_1548	-	lpl1790	hypothetical membrane spanning protein [Coxiella burnetii RSA 493]
CBU_1549	-	lpl2782	prolipoprotein diacylglyceryl transferase [Coxiella burnetii RSA 493]
CBU_1550	-	lpl2784	phosphoenolpyruvate-protein phosphotransferase [Coxiella burnetii RSA 493]
CBU_1551	-	lpl2785	dinucleoside polyphosphate hydrolase [Coxiella burnetii RSA 493]
CBU_1553	-	lpl1738	ribonucleotide-diphosphate reductase subunit alpha [Coxiella burnetii RSA 493]
CBU_1554	-	lpl1739	ribonucleotide-diphosphate reductase subunit beta [Coxiella burnetii RSA 493]
CBU_1558	-	lpl1552	FmdB transcriptional regulator family [Coxiella burnetii RSA 493]
CBU_1559	-	lpl1551	hypothetical membrane spanning protein [Coxiella burnetii RSA 493]
CBU_1565	-	lpl1550	aspartyl-tRNA synthetase [Coxiella burnetii RSA 493]
CBU_1566	-	lpl1249	hypothetical protein CBU_1566 [Coxiella burnetii RSA 493]
CBU_1567	-	lpl1250	Holliday junction resolvase [Coxiella burnetii RSA 493]
CBU_1568	-	lpl1251	Holliday junction DNA helicase RuvA [Coxiella burnetii RSA 493]
CBU_1570	-	lpl1449	Holliday junction DNA helicase RuvB [Coxiella burnetii RSA 493]
CBU_1574	-	lpl1451	TolQ [Coxiella burnetii RSA 493]
CBU_1575	-	lpl1452	protein TolR [Coxiella burnetii RSA 493]
CBU_1577	-	lpl1430	LysM domain-containing protein [Coxiella burnetii RSA 493]
CBU_1578	-	lpl0680	YihY family protein [Coxiella burnetii RSA 493]
CBU_1579	-	lpl0682	NAD(P)H:quinone oxidoreductase, type IV [Coxiella burnetii RSA 493]
CBU_1580	-	lpl2586	ATPase, AFG1 family [Coxiella burnetii RSA 493]
CBU_1589	-	lpl2184	hypothetical membrane associated protein [Coxiella burnetii RSA 493]
CBU_1590	-	lpl0651	Na(+)/H(+) antiporter NhaP [Coxiella burnetii RSA 493]
CBU_1593	-	lpl2280	ribosomal protein S21 [Coxiella burnetii RSA 493]
CBU_1594	-	lpl2281	GatB/Yqey domain-containing protein [Coxiella burnetii RSA 493]
CBU_1595	-	lpl2282	DNA primase [Coxiella burnetii RSA 493]
CBU_1596	-	lpl2283	RNA polymerase sigma factor [Coxiella burnetii RSA 493]
CBU_1600	-	lpl0769	opacity family porin protein [Coxiella burnetii RSA 493]
CBU_1601	-	lpl0084	hypothetical protein CBU_1601 [Coxiella burnetii RSA 493]
CBU_1602	-	lpl0457	ribosomal protein S6 modification protein [Coxiella burnetii RSA 493]
CBU_1603	-	lpl1417	succinylglutamate desuccinylase/aspartoacylase family protein [Coxiella burnetii RSA 493]
CBU_1605	-	lpl1465	hypothetical protein CBU_1605 [Coxiella burnetii RSA 493]
CBU_1609	-	lpl2058	ankyrin repeat-containing protein [Coxiella burnetii RSA 493]
CBU_1622	-	lpl0498	IcmB [Coxiella burnetii RSA 493]
CBU_1623	-	lpl0497	IcmJ [Coxiella burnetii RSA 493]
CBU_1624	-	lpl0496	hypothetical protein CBU_1624 [Coxiella burnetii RSA 493]
CBU_1625	-	lpl0495	hypothetical protein CBU_1625 [Coxiella burnetii RSA 493]
CBU_1626	-	lpl0494	hypothetical protein CBU_1626 [Coxiella burnetii RSA 493]
CBU_1627	-	lpl0493	IcmE protein [Coxiella burnetii RSA 493]
CBU_1628	-	lpl0492	IcmK protein [Coxiella burnetii RSA 493]
CBU_1629	-	lpl0491	IcmL [Coxiella burnetii RSA 493]
CBU_1631	-	lpl0693	ompA family protein [Coxiella burnetii RSA 493]
CBU_1632	-	lpl0488	IcmO [Coxiella burnetii RSA 493]
CBU_1633	-	lpl0487	IcmP [Coxiella burnetii RSA 493]
CBU_1634	-	lpl0486	hypothetical protein CBU_1634 [Coxiella burnetii RSA 493]
CBU_1638	-	lpl2294	ATPase [Coxiella burnetii RSA 493]
CBU_1641	-	lpl0483	IcmT [Coxiella burnetii RSA 493]
CBU_1642	-	lpl0484	IcmS [Coxiella burnetii RSA 493]
CBU_1643	-	lpl2601	DotD protein [Coxiella burnetii RSA 493]
CBU_1644	-	lpl2602	DotC [Coxiella burnetii RSA 493]
CBU_1645	-	lpl2603	Dot/Icm secretion system ATPase DotB [Coxiella burnetii RSA 493]
CBU_1648	-	lpl2613	DotA protein [Coxiella burnetii RSA 493]
CBU_1649	-	lpl2614	hypothetical protein CBU_1649 [Coxiella burnetii RSA 493]
CBU_1650	-	lpl2615	IcmW [Coxiella burnetii RSA 493]
CBU_1652	-	lpl2616	IcmX [Coxiella burnetii RSA 493]
CBU_1657	-	lpl0852	alpha-L-glycero-D-manno-heptose beta-1,4-glucosyltransferase [Coxiella burnetii RSA 493]
CBU_1659	-	lpl0853	hypothetical protein CBU_1659 [Coxiella burnetii RSA 493]
CBU_1660	-	lpl2907	hypothetical cytosolic protein [Coxiella burnetii RSA 493]
CBU_1662	-	lpl2623	hypothetical protein CBU_1662 [Coxiella burnetii RSA 493]
CBU_1669	-	lpl1247	RNA polymerase sigma factor [Coxiella burnetii RSA 493]
CBU_1670	-	lpl1246	putative lipoprotein NlpD [Coxiella burnetii RSA 493]
CBU_1671	-	lpl1245	5'/3'-nucleotidase SurE [Coxiella burnetii RSA 493]
CBU_1673	-	lpl2016	cell division protein ftsB [Coxiella burnetii RSA 493]
CBU_1674	-	lpl2015	phosphopyruvate hydratase [Coxiella burnetii RSA 493]
CBU_1675	-	lpl1191	2-dehydro-3-deoxyphosphooctonate aldolase [Coxiella burnetii RSA 493]
CBU_1682	-	lpl1190	CTP synthetase [Coxiella burnetii RSA 493]
CBU_1688	-	lpl2885	deoxycytidine triphosphate deaminase [Coxiella burnetii RSA 493]
CBU_1689	-	lpl1777	NifH/FrxC domain protein [Coxiella burnetii RSA 493]
CBU_1695	-	lpl2795	methionyl-tRNA synthetase [Coxiella burnetii RSA 493]
CBU_1696	-	lpl2794	4Fe-4S ferredoxin iron-sulfur binding domain-containing protein [Coxiella burnetii RSA 493]
CBU_1697	-	lpl2793	endonuclease III [Coxiella burnetii RSA 493]
CBU_1699	-	lpl2888	hypothetical protein CBU_1699 [Coxiella burnetii RSA 493]
CBU_1703	-	lpl2893	dihydroorotase [Coxiella burnetii RSA 493]
CBU_1704	-	lpl2894	ribonuclease T [Coxiella burnetii RSA 493]
CBU_1706	-	lpl2895	anti-oxidant AhpCTSA family protein [Coxiella burnetii RSA 493]
CBU_1708	-	lpl2897	superoxide dismutase [Coxiella burnetii RSA 493]
CBU_1709	-	lpl0131	dihydrodipicolinate reductase [Coxiella burnetii RSA 493]
CBU_1713	-	lpl0113	glycine dehydrogenase subunit 2 [Coxiella burnetii RSA 493]
CBU_1714	-	lpl0115	glycine dehydrogenase subunit 1 [Coxiella burnetii RSA 493]
CBU_1715	-	lpl0116	glycine cleavage system protein H [Coxiella burnetii RSA 493]
CBU_1716	-	lpl0117	glycine cleavage system T protein [Coxiella burnetii RSA 493]
CBU_1718	-	lpl0724	chaperonin GroL [Coxiella burnetii RSA 493]
CBU_1719	-	lpl0723	10 kDa chaperonin GroS [Coxiella burnetii RSA 493]
CBU_1720	-	lpl1653	aconitate hydratase 1 [Coxiella burnetii RSA 493]
CBU_1723	-	lpl0722	thiol:disulfide interchange protein DsbD [Coxiella burnetii RSA 493]
CBU_1725	-	lpl0505	biotin carboxyl carrier protein of acetyl-CoA carboxylase [Coxiella burnetii RSA 493]
CBU_1726	-	lpl0504	biotin carboxylase [Coxiella burnetii RSA 493]
CBU_1727	-	lpl2120	ornithine cyclodeaminase [Coxiella burnetii RSA 493]
CBU_1729	-	lpl1223	coproporphyrinogen III oxidase, aerobic [Coxiella burnetii RSA 493]
CBU_1732	-	lpl0296	D-3-phosphoglycerate dehydrogenase [Coxiella burnetii RSA 493]
CBU_1734	-	lpl2717	DnaA-related protein [Coxiella burnetii RSA 493]
CBU_1736	-	lpl1642	phosphoribosylformylglycinamidine cyclo-ligase [Coxiella burnetii RSA 493]
CBU_1737	-	lpl1637	phosphoribosylglycinamide formyltransferase [Coxiella burnetii RSA 493]
CBU_1738	-	lpl2884	integration host factor beta-subunit [Coxiella burnetii RSA 493]
CBU_1739	-	lpl2924	tetrapyrrole methylase domain-containing protein [Coxiella burnetii RSA 493]
CBU_1741	-	lpl2923	putative lipoprotein [Coxiella burnetii RSA 493]
CBU_1743	-	lpl2921	phosphoheptose isomerase [Coxiella burnetii RSA 493]
CBU_1744	-	lpl2920	putative phospholipid-binding liporotein [Coxiella burnetii RSA 493]
CBU_1745	-	lpl0950	peptidase, M50 family protein [Coxiella burnetii RSA 493]
CBU_1746	-	lpl2629	stringent starvation protein B [Coxiella burnetii RSA 493]
CBU_1747	-	lpl2630	stringent starvation protein A [Coxiella burnetii RSA 493]
CBU_1748	-	lpl2634	SSU ribosomal protein S9P [Coxiella burnetii RSA 493]
CBU_1749	-	lpl2635	50S ribosomal protein L13 [Coxiella burnetii RSA 493]
CBU_1756	-	lpl2160	Bcr/CflA subfamily drug resistance transporter [Coxiella burnetii RSA 493]
CBU_1761	-	lpl2107	two component system histidine kinase [Coxiella burnetii RSA 493]
CBU_1762	-	lpl1160	FAD dependent oxidoreductase [Coxiella burnetii RSA 493]
CBU_1765	-	lpl2583	hypothetical protein CBU_1765 [Coxiella burnetii RSA 493]
CBU_1766	-	lpl2584	ferrous iron transport protein B [Coxiella burnetii RSA 493]
CBU_1767	-	lpl2585	ferrous iron transport protein A [Coxiella burnetii RSA 493]
CBU_1769	-	lpl2587	alpha/beta hydrolase [Coxiella burnetii RSA 493]
CBU_1770	-	lpl0121	ABC transporter, ATP-binding protein [Coxiella burnetii RSA 493]
CBU_1771	-	lpl0120	ABC transporter permease protein [Coxiella burnetii RSA 493]
CBU_1772	-	lpl0124	ribosome biogenesis GTP-binding protein YsxC [Coxiella burnetii RSA 493]
CBU_1781	-	lpl0136	pyruvate kinase [Coxiella burnetii RSA 493]
CBU_1782	-	lpl0137	phosphoglycerate kinase [Coxiella burnetii RSA 493]
CBU_1783	-	lpl0138	glyceraldehyde 3-phosphate dehydrogenase [Coxiella burnetii RSA 493]
CBU_1784	-	lpl0139	transketolase [Coxiella burnetii RSA 493]
CBU_1787	-	lpl2748	glutamine-fructose-6-phosphate transaminase (isomerizing) [Coxiella burnetii RSA 493]
CBU_1795	-	lpl0099	DNA polymerase I [Coxiella burnetii RSA 493]
CBU_1797	-	lpl2745	thioesterase family protein [Coxiella burnetii RSA 493]
CBU_1798	-	lpl2054	hypothetical protein CBU_1798 [Coxiella burnetii RSA 493]
CBU_1800	-	lpl0175	hypothetical membrane spanning protein [Coxiella burnetii RSA 493]
CBU_1804	-	lpl2098	LuxR family transcriptional regulator [Coxiella burnetii RSA 493]
CBU_1808	-	lpl2849	export ABC transporter permease protein [Coxiella burnetii RSA 493]
CBU_1809	-	lpl2850	ABC transporter ATP-binding protein [Coxiella burnetii RSA 493]
CBU_1810	-	lpl2851	ABC transporter periplasmic substrate-binding protein [Coxiella burnetii RSA 493]
CBU_1811	-	lpl2852	type I secretion outer membrane protein [Coxiella burnetii RSA 493]
CBU_1812	-	lpl0949	erythronate-4-phosphate dehydrogenase [Coxiella burnetii RSA 493]
CBU_1815	-	lpl2778	primosomal protein N' [Coxiella burnetii RSA 493]
CBU_1816	-	lpl0340	elongation factor P [Coxiella burnetii RSA 493]
CBU_1817	-	lpl0642	lysyl-tRNA synthetase [Coxiella burnetii RSA 493]
CBU_1822	-	lpl2270	superoxide dismutase (Cu-Zn) [Coxiella burnetii RSA 493]
CBU_1826	-	lpl2903	phosphatidylserine decarboxylase [Coxiella burnetii RSA 493]
CBU_1827	-	lpl2667	multifunctional CCA protein [Coxiella burnetii RSA 493]
CBU_1828	-	lpl2776	hypothetical protein CBU_1828 [Coxiella burnetii RSA 493]
CBU_1829	-	lpl0589	outer membrane lipoprotein LolB [Coxiella burnetii RSA 493]
CBU_1830	-	lpl0588	ribose-phosphate pyrophosphokinase [Coxiella burnetii RSA 493]
CBU_1832	-	lpl0672	hypothetical protein CBU_1832 [Coxiella burnetii RSA 493]
CBU_1834	-	lpl0797	glucose-1-phosphate thymidylyltransferase [Coxiella burnetii RSA 493]
CBU_1838	-	lpl0793	dTDP-4-dehydrorhamnose 3,5-epimerase [Coxiella burnetii RSA 493]
CBU_1840	-	lpl2577	50S ribosomal protein L25/general stress protein Ctc [Coxiella burnetii RSA 493]
CBU_1841	-	lpl2578	peptidyl-tRNA hydrolase [Coxiella burnetii RSA 493]
CBU_1842	-	lpl2579	GTP-binding protein YchF [Coxiella burnetii RSA 493]
CBU_1855	-	lpl1480	fimbrial biogenesis domain-containing protein [Coxiella burnetii RSA 493]
CBU_1856	-	lpl0902	enoyl-CoA hydratase/isomerase family protein [Coxiella burnetii RSA 493]
CBU_1857	-	lpl0728	oligopeptide transport ATP-binding protein [Coxiella burnetii RSA 493]
CBU_1858	-	lpl0990	oligopeptide transport system permease protein [Coxiella burnetii RSA 493]
CBU_1859	-	lpl0989	oligopeptide ABC transporter, permease protein [Coxiella burnetii RSA 493]
CBU_1860	-	lpl0988	peptide ABC transporter, periplasmic peptide-binding protein, putative [Coxiella burnetii RSA 493]
CBU_1862	-	lpl0341	radical SAM domain-containing protein [Coxiella burnetii RSA 493]
CBU_1865	-	lpl2524	hypothetical protein CBU_1865 [Coxiella burnetii RSA 493]
CBU_1866	-	lpl2908	DNA topoisomerase IV subunit A [Coxiella burnetii RSA 493]
CBU_1870	-	lpl0029	2-polyprenyl-3-methyl-6-methoxy-1,4-benzoquinol hydroxylase [Coxiella burnetii RSA 493]
CBU_1871	-	lpl0866	anthranilate synthase component II [Coxiella burnetii RSA 493]
CBU_1872	-	lpl0701	ribulose-phosphate 3-epimerase [Coxiella burnetii RSA 493]
CBU_1873	-	lpl2262	Dna-J like membrane chaperone protein [Coxiella burnetii RSA 493]
CBU_1874	-	lpl1812	glutamate--cysteine ligase [Coxiella burnetii RSA 493]
CBU_1875	-	lpl1811	glutathione synthetase [Coxiella burnetii RSA 493]
CBU_1876	-	lpl1802	SAM-dependent methyltransferase [Coxiella burnetii RSA 493]
CBU_1878	-	lpl1339	iron-sulfur cluster insertion protein ErpA [Coxiella burnetii RSA 493]
CBU_1879	-	lpl1061	peptide deformylase [Coxiella burnetii RSA 493]
CBU_1880	-	lpl1490	hypothetical membrane spanning protein [Coxiella burnetii RSA 493]
CBU_1881	-	lpl1491	rubredoxin [Coxiella burnetii RSA 493]
CBU_1882	-	lpl1492	glutamate-1-semialdehyde aminotransferase [Coxiella burnetii RSA 493]
CBU_1884	-	lpl2198	hypothetical exported membrane spanning protein [Coxiella burnetii RSA 493]
CBU_1887	-	lpl0956	multimodular transpeptidase-transglycosylase PBP 1A [Coxiella burnetii RSA 493]
CBU_1889	-	lpl0959	PilN domain-containing protein [Coxiella burnetii RSA 493]
CBU_1891	-	lpl0962	type II and III secretion system family protein [Coxiella burnetii RSA 493]
CBU_1892	-	lpl0963	shikimate kinase [Coxiella burnetii RSA 493]
CBU_1893	-	lpl0964	3-dehydroquinate synthase [Coxiella burnetii RSA 493]
CBU_1896	-	lpl1388	transporter, major facilitator family [Coxiella burnetii RSA 493]
CBU_1899	-	lpl2600	putative methyltransferase [Coxiella burnetii RSA 493]
CBU_1901	-	lpl2599	M16 family peptidase [Coxiella burnetii RSA 493]
CBU_1902	-	lpl2598	M16 family peptidase [Coxiella burnetii RSA 493]
CBU_1903	-	lpl2597	cell division protein [Coxiella burnetii RSA 493]
CBU_1904	-	lpl2596	cell division ATP-binding protein [Coxiella burnetii RSA 493]
CBU_1905	-	lpl2595	efflux ABC transporter, permease protein [Coxiella burnetii RSA 493]
CBU_1907	-	lpl0306	acetyltransferase [Coxiella burnetii RSA 493]
CBU_1909	-	lpl2594	RNA polymerase factor sigma-32 [Coxiella burnetii RSA 493]
CBU_1910	-	lpl1806	outer membrane protein [Coxiella burnetii RSA 493]
CBU_1913	-	lpl1805	glycyl-tRNA synthetase subunit alpha [Coxiella burnetii RSA 493]
CBU_1914	-	lpl1804	glycyl-tRNA synthetase, beta subunit [Coxiella burnetii RSA 493]
CBU_1915	-	lpl2516	ribosomal RNA small subunit methyltransferase B [Coxiella burnetii RSA 493]
CBU_1916	-	lpl0966	universal stress protein family protein [Coxiella burnetii RSA 493]
CBU_1917	-	lpl2933	50S ribosomal protein L34 [Coxiella burnetii RSA 493]
CBU_1918	-	lpl2932	ribonuclease P protein component [Coxiella burnetii RSA 493]
CBU_1919	-	lpl2931	hypothetical protein CBU_1919 [Coxiella burnetii RSA 493]
CBU_1920	-	lpl2930	inner membrane protein oxaA [Coxiella burnetii RSA 493]
CBU_1922	-	lpl2929	tRNA modification GTPase TrmE [Coxiella burnetii RSA 493]
CBU_1924	-	lpl2802	glucose-inhibited division protein A [Coxiella burnetii RSA 493]
CBU_1925	-	lpl2803	16S rRNA methyltransferase GidB [Coxiella burnetii RSA 493]
CBU_1926	-	lpl2804	CobQ/CobB/MinD/ParA nucleotide binding domain protein [Coxiella burnetii RSA 493]
CBU_1927	-	lpl2805	ParB-like partition protein [Coxiella burnetii RSA 493]
CBU_1929	-	lpl0315	major facilitator transporter [Coxiella burnetii RSA 493]
CBU_1938	-	lpl2917	ATP synthase F0, I subunit [Coxiella burnetii RSA 493]
CBU_1939	-	lpl2916	F0F1 ATP synthase subunit A [Coxiella burnetii RSA 493]
CBU_1940	-	lpl2915	ATP synthase C chain [Coxiella burnetii RSA 493]
CBU_1941	-	lpl2914	F0F1 ATP synthase subunit B [Coxiella burnetii RSA 493]
CBU_1942	-	lpl2913	ATP synthase delta chain [Coxiella burnetii RSA 493]
CBU_1943	-	lpl2912	F0F1 ATP synthase subunit alpha [Coxiella burnetii RSA 493]
CBU_1944	-	lpl2911	ATP synthase F1, gamma subunit [Coxiella burnetii RSA 493]
CBU_1945	-	lpl2910	ATP synthase F1, beta subunit [Coxiella burnetii RSA 493]
CBU_1946	-	lpl2909	ATP synthase epsilon chain [Coxiella burnetii RSA 493]
CBU_1947	-	lpl2788	UDP-N-acetylglucosamine pyrophosphorylase [Coxiella burnetii RSA 493]
CBU_1950	-	lpl2091	hypothetical membrane spanning protein [Coxiella burnetii RSA 493]
CBU_1952	-	lpl1830	ABC transporter ATP-binding protein [Coxiella burnetii RSA 493]
CBU_1955	-	lpl0909	NAD(P)(+) transhydrogenase (AB-specific), alpha-1 subunit [Coxiella burnetii RSA 493]
CBU_1956	-	lpl0908	NAD(P)(+) transhydrogenase (AB-specific), alpha-2 subunit [Coxiella burnetii RSA 493]
CBU_1957	-	lpl0907	NAD(P)(+) transhydrogenase (AB-specific), beta subunit [Coxiella burnetii RSA 493]
CBU_1960	-	lpl2865	hypothetical protein CBU_1960 [Coxiella burnetii RSA 493]
CBU_1964	-	lpl2258	peptide release factor-glutamine N5-methyltransferase [Coxiella burnetii RSA 493]
CBU_1965	-	lpl2257	peptide chain release factor 1 [Coxiella burnetii RSA 493]
CBU_1966	-	lpl2256	glutamyl-tRNA reductase [Coxiella burnetii RSA 493]
CBU_1968	-	lpl2006	dihydroneopterin aldolase [Coxiella burnetii RSA 493]
CBU_1969	-	lpl2259	RNA polymerase-binding protein DksA [Coxiella burnetii RSA 493]
CBU_1970	-	lpl0407	diaminopimelate epimerase [Coxiella burnetii RSA 493]
CBU_1975	-	lpl0410	phospholipase/carboxylesterase family protein [Coxiella burnetii RSA 493]
CBU_1976	-	lpl0348	nucleotidyl transferase family protein [Coxiella burnetii RSA 493]
CBU_1977	-	lpl0349	phosphotransferase enzyme family protein [Coxiella burnetii RSA 493]
CBU_1978	-	lpl0350	organic solvent tolerance protein [Coxiella burnetii RSA 493]
CBU_1980	-	lpl0351	putative peptidyl-prolyl cis-trans isomerase surA [Coxiella burnetii RSA 493]
CBU_1981	-	lpl0352	4-hydroxythreonine-4-phosphate dehydrogenase [Coxiella burnetii RSA 493]
CBU_1982	-	lpl2855	dimethyladenosine transferase [Coxiella burnetii RSA 493]
CBU_1986	-	lpl1713	U7 family peptidase [Coxiella burnetii RSA 493]
CBU_1987	-	lpl2853	diadenosine tetraphosphatase [Coxiella burnetii RSA 493]
CBU_1993	-	lpl0353	dihydrofolate reductase [Coxiella burnetii RSA 493]
CBU_1994	-	lpl2665	hypothetical protein CBU_1994 [Coxiella burnetii RSA 493]
CBU_1995	-	lpl1848	acylphosphatase [Coxiella burnetii RSA 493]
CBU_1996	-	lpl1803	D,D-heptose 1,7-bisphosphate phosphatase [Coxiella burnetii RSA 493]
CBU_1997	-	lpl2517	methionyl-tRNA formyltransferase [Coxiella burnetii RSA 493]
CBU_1998	-	lpl2520	DNA protecting protein DprA [Coxiella burnetii RSA 493]
CBU_2000	-	lpl2522	DNA topoisomerase I [Coxiella burnetii RSA 493]
CBU_2002	-	lpl0272	phosphoribosylaminoimidazole carboxylase carboxyltransferase subunit [Coxiella burnetii RSA 493]
CBU_2003	-	lpl2902	sua5/YciO/YrdC/YwlC family protein [Coxiella burnetii RSA 493]
CBU_2004	-	lpl2622	heptosyl transferase glycosyltransferase family 9 protein [Coxiella burnetii RSA 493]
CBU_2005	-	lpl1604	signal transduction histidine kinase-like protein [Coxiella burnetii RSA 493]
CBU_2006	-	lpl1603	transcriptional regulatory protein [Coxiella burnetii RSA 493]
CBU_2008	-	lpl2008	arginyl-tRNA synthetase [Coxiella burnetii RSA 493]
CBU_2009	-	lpl0586	hypothetical protein CBU_2009 [Coxiella burnetii RSA 493]
CBU_2011	-	lpl0677	ATP-dependent protease hslV [Coxiella burnetii RSA 493]
CBU_2012	-	lpl0678	heat shock protein HslVU, ATPase subunit HslU [Coxiella burnetii RSA 493]
CBU_2014	-	lpl0051	hypothetical membrane associated protein [Coxiella burnetii RSA 493]
CBU_2017	-	lpl2818	ubiquinone/menaquinone biosynthesis methyltransferase ubiE [Coxiella burnetii RSA 493]
CBU_2018	-	lpl2819	hypothetical protein CBU_2018 [Coxiella burnetii RSA 493]
CBU_2019	-	lpl2820	2-polyprenylphenol 6-hydroxylase [Coxiella burnetii RSA 493]
CBU_2020	-	lpl1654	glutamate/gamma-aminobutyrate antiporter [Coxiella burnetii RSA 493]
CBU_2023	-	lpl0625	hypothetical protein CBU_2023 [Coxiella burnetii RSA 493]
CBU_2024	-	lpl2880	putative cystathionine beta-synthase [Coxiella burnetii RSA 493]
CBU_2025	-	lpl0921	putative O-succinylhomoserine (thiol)-lyase [Coxiella burnetii RSA 493]
CBU_2030	-	lpl1999	S-adenosylmethionine synthetase [Coxiella burnetii RSA 493]
CBU_2031	-	lpl1998	adenosylhomocysteinase [Coxiella burnetii RSA 493]
CBU_2032	-	lpl0283	GAF domain-containing protein [Coxiella burnetii RSA 493]
CBU_2040	-	lpl1509	HlyD family type I secretion membrane fusion protein [Coxiella burnetii RSA 493]
CBU_2044	-	lpl1121	hypothetical protein CBU_2044 [Coxiella burnetii RSA 493]
CBU_2045	-	lpl2142	chitinase domain-containing protein [Coxiella burnetii RSA 493]
CBU_2049	-	lpl1597	tryptophanyl-tRNA synthetase [Coxiella burnetii RSA 493]
CBU_2054	-	lpl1807	DNA helicase II [Coxiella burnetii RSA 493]
CBU_2055	-	lpl2368	zinc uptake transporter [Coxiella burnetii RSA 493]
CBU_2058	-	lpl0499	proline/betaine transporter [Coxiella burnetii RSA 493]
CBU_2065	-	lpl1361	hypothetical protein CBU_2065 [Coxiella burnetii RSA 493]
CBU_2067	-	lpl0674	major facilitator family transporter [Coxiella burnetii RSA 493]
CBU_2069	-	lpl0673	thymidine kinase [Coxiella burnetii RSA 493]
CBU_2073	-	lpl0920	putative acyltransferase [Coxiella burnetii RSA 493]
CBU_2074	-	lpl2660	porphobilinogen deaminase [Coxiella burnetii RSA 493]
CBU_2076	-	lpl2437	hypothetical protein CBU_2076 [Coxiella burnetii RSA 493]
CBU_2077	-	lpl2661	uroporphyrinogen-III synthase [Coxiella burnetii RSA 493]
CBU_2078	-	lpl2288	Fic family protein [Coxiella burnetii RSA 493]
CBU_2080	-	lpl2662	uroporphyrin-III C-methyltransferase, putative [Coxiella burnetii RSA 493]
CBU_2081	-	lpl2663	HemY [Coxiella burnetii RSA 493]
CBU_2082	-	lpl1736	hypothetical protein CBU_2082 [Coxiella burnetii RSA 493]
CBU_2083	-	lpl2799	queuosine biosynthesis protein QueC [Coxiella burnetii RSA 493]
CBU_2086	-	lpl2863	transcription termination factor Rho [Coxiella burnetii RSA 493]
CBU_2087	-	lpl2864	thioredoxin [Coxiella burnetii RSA 493]
CBU_2089	-	lpl1993	hypothetical protein CBU_2089 [Coxiella burnetii RSA 493]
CBU_2090	-	lpl1992	pyrroline-5-carboxylate reductase [Coxiella burnetii RSA 493]
CBU_2091	-	lpl1991	hypothetical protein CBU_2091 [Coxiella burnetii RSA 493]
CBU_2093	-	lpl0620	hypothetical protein CBU_2093 [Coxiella burnetii RSA 493]
CBU_2094	-	lpl0621	hypothetical protein CBU_2094 [Coxiella burnetii RSA 493]
CBU_2095	-	lpl0622	aspartate carbamoyltransferase catalytic subunit [Coxiella burnetii RSA 493]

## Sheet: L.pneu Paris
	Protein name	Locus tags
CBU_0001	-	lpp0001	chromosomal replication initiation protein [Coxiella burnetii RSA 493]
CBU_0002	-	lpp0002	DNA polymerase III, beta chain [Coxiella burnetii RSA 493]
CBU_0003	-	lpp0003	DNA replication and repair protein RecF [Coxiella burnetii RSA 493]
CBU_0004	-	lpp0004	DNA gyrase, B subunit [Coxiella burnetii RSA 493]
CBU_0009	-	lpp2642	D-alanyl-meso-diaminopimelate endopeptidase [Coxiella burnetii RSA 493]
CBU_0010	-	lpp2854	shikimate 5-dehydrogenase [Coxiella burnetii RSA 493]
CBU_0014	-	lpp0633	low-affinity inorganic phosphate transporter [Coxiella burnetii RSA 493]
CBU_0015	-	lpp0634	hypothetical protein CBU_0015 [Coxiella burnetii RSA 493]
CBU_0016	-	lpp1389	purine nucleoside phosphorylase [Coxiella burnetii RSA 493]
CBU_0017	-	lpp1388	deoxyribose-phosphate aldolase [Coxiella burnetii RSA 493]
CBU_0020	-	lpp1208	ribosomal subunit interface protein domain/'cold-shock' DNA-binding domain protein [Coxiella burnetii RSA 493]
CBU_0026	-	lpp0108	ribose-5-phosphate isomerase A [Coxiella burnetii RSA 493]
CBU_0030	-	lpp2035	hydroxymethylglutaryl-coenzyme A reductase [Coxiella burnetii RSA 493]
CBU_0039	-	lpp0156	oligopeptidase A [Coxiella burnetii RSA 493]
CBU_0042	-	lpp0492	ferrochelatase [Coxiella burnetii RSA 493]
CBU_0043	-	lpp2548	non-canonical purine NTP pyrophosphatase, RdgB/HAM1 family [Coxiella burnetii RSA 493]
CBU_0044	-	lpp2905	hypothetical protein CBU_0044 [Coxiella burnetii RSA 493]
CBU_0048	-	lpp0713	auxiliary transport protein, membrane fusion protein family [Coxiella burnetii RSA 493]
CBU_0055	-	lpp1385	4-hydroxybenzoate polyprenyl transferase [Coxiella burnetii RSA 493]
CBU_0056	-	lpp0754	TolC family type I secretion outer membrane protein [Coxiella burnetii RSA 493]
CBU_0063	-	lpp2288	3-deoxy-D-manno-octulosonic-acid transferase family protein [Coxiella burnetii RSA 493]
CBU_0064	-	lpp0746	DNA topoisomerase IV, B subunit [Coxiella burnetii RSA 493]
CBU_0065	-	lpp1733	rhodanese domain-containing protein [Coxiella burnetii RSA 493]
CBU_0066	-	lpp0643	5,10-methenyltetrahydrofolate synthetase [Coxiella burnetii RSA 493]
CBU_0067	-	lpp0089	hypothetical protein CBU_0067 [Coxiella burnetii RSA 493]
CBU_0073	-	lpp0091	peptidase, M24 family [Coxiella burnetii RSA 493]
CBU_0075	-	lpp0092	2-polyprenyl-6-methoxyphenol 4-hydroxylase [Coxiella burnetii RSA 493]
CBU_0076	-	lpp0093	ubiquinone biosynthesis hydroxylase, UbiH/UbiF/VisC/COQ6 family [Coxiella burnetii RSA 493]
CBU_0081	-	lpp0749	prolyl-tRNA synthetase [Coxiella burnetii RSA 493]
CBU_0084	-	lpp1272	sulfatase domain-containing protein [Coxiella burnetii RSA 493]
CBU_0086	-	lpp2127	amidohydrolase family protein [Coxiella burnetii RSA 493]
CBU_0090	-	lpp1529	TolB protein [Coxiella burnetii RSA 493]
CBU_0091	-	lpp2026	putative peptidoglycan-associated lipoprotein [Coxiella burnetii RSA 493]
CBU_0092	-	lpp2025	tol-pal system protein YbgF [Coxiella burnetii RSA 493]
CBU_0093	-	lpp2024	radical SAM domain-containing protein [Coxiella burnetii RSA 493]
CBU_0094	-	lpp1714	ATP-dependent chaperone ClpB [Coxiella burnetii RSA 493]
CBU_0095	-	lpp0958	sodium-calcium exchanger [Coxiella burnetii RSA 493]
CBU_0097	-	lpp0539	CDP-diacylglycerol--serine O-phosphatidyltransferase [Coxiella burnetii RSA 493]
CBU_0098	-	lpp0869	carboxylating nicotinate-nucleotide pyrophosphorylase [Coxiella burnetii RSA 493]
CBU_0099	-	lpp1968	phosphohistidine phosphatase SixA [Coxiella burnetii RSA 493]
CBU_0101	-	lpp0862	L-aspartate oxidase [Coxiella burnetii RSA 493]
CBU_0103	-	lpp0871	M20/M25/M40 family peptidase [Coxiella burnetii RSA 493]
CBU_0107	-	lpp1796	D-methionine ABC transporter, ATP-binding protein [Coxiella burnetii RSA 493]
CBU_0108	-	lpp1797	D-methionine ABC transporter, permease protein [Coxiella burnetii RSA 493]
CBU_0109	-	lpp1798	D-methionine ABC transporter, periplasmic D-methionine-binding protein [Coxiella burnetii RSA 493]
CBU_0111	-	lpp0756	2-amino-3-ketobutyrate coenzyme A ligase [Coxiella burnetii RSA 493]
CBU_0112	-	lpp0757	L-threonine 3-dehydrogenase [Coxiella burnetii RSA 493]
CBU_0114	-	lpp1169	putative nucleotide-binding protein [Coxiella burnetii RSA 493]
CBU_0115	-	lpp0974	cell division protein MraZ [Coxiella burnetii RSA 493]
CBU_0116	-	lpp0975	S-adenosyl-methyltransferase [Coxiella burnetii RSA 493]
CBU_0117	-	lpp0976	cell division protein [Coxiella burnetii RSA 493]
CBU_0118	-	lpp0977	penicillin-binding protein [Coxiella burnetii RSA 493]
CBU_0123	-	lpp0978	UDP-N-acetylmuramoylalanyl-D-glutamate--2,6-diaminopimelate ligase [Coxiella burnetii RSA 493]
CBU_0124	-	lpp2671	UDP-N-acetylmuramoyl-tripeptide--D-alanyl-D-alanine ligase [Coxiella burnetii RSA 493]
CBU_0125	-	lpp2670	phospho-N-acetylmuramoyl-pentapeptide-transferase [Coxiella burnetii RSA 493]
CBU_0131	-	lpp2669	UDP-N-acetylmuramoylalanine--D-glutamate ligase [Coxiella burnetii RSA 493]
CBU_0132	-	lpp2668	cell division protein [Coxiella burnetii RSA 493]
CBU_0135	-	lpp0870	undecaprenyldiphospho-muramoylpentapeptide beta-N- acetylglucosaminyltransferase [Coxiella burnetii RSA 493]
CBU_0136	-	lpp2667	UDP-N-acetylmuramate--L-alanine ligase [Coxiella burnetii RSA 493]
CBU_0137	-	lpp2666	UDP-N-acetylenolpyruvoylglucosamine reductase [Coxiella burnetii RSA 493]
CBU_0138	-	lpp2664	cell division protein [Coxiella burnetii RSA 493]
CBU_0139	-	lpp2143	carbonate dehydratase [Coxiella burnetii RSA 493]
CBU_0140	-	lpp2663	cell division protein FtsA [Coxiella burnetii RSA 493]
CBU_0141	-	lpp2662	cell division protein FtsZ [Coxiella burnetii RSA 493]
CBU_0142	-	lpp2661	UDP-3-O-[3-hydroxymyristoyl] N-acetylglucosamine deacetylase [Coxiella burnetii RSA 493]
CBU_0146	-	lpp2655	hypothetical protein CBU_0146 [Coxiella burnetii RSA 493]
CBU_0147	-	lpp1419	preprotein translocase, SecA subunit [Coxiella burnetii RSA 493]
CBU_0148	-	lpp1420	7,8-dihydro-8-oxoguanine-triphosphatase [Coxiella burnetii RSA 493]
CBU_0150	-	lpp1422	hypothetical protein CBU_0150 [Coxiella burnetii RSA 493]
CBU_0151	-	lpp0670	7-cyano-7-deazaguanine reductase [Coxiella burnetii RSA 493]
CBU_0152	-	lpp1423	dephospho-CoA kinase [Coxiella burnetii RSA 493]
CBU_0153	-	lpp1481	type 4 prepilin peptidase [Coxiella burnetii RSA 493]
CBU_0154	-	lpp1480	type 4 pili biogenesis protein (plasma membrane protein) [Coxiella burnetii RSA 493]
CBU_0155	-	lpp1479	type 4 pili biogenesis protein (nuleotide-binding protein) [Coxiella burnetii RSA 493]
CBU_0156	-	lpp1890	type IV-A pilin protein PilA [Coxiella burnetii RSA 493]
CBU_0178	-	lpp1143	quaternary amine ABC transporter ATP-binding protein [Coxiella burnetii RSA 493]
CBU_0179	-	lpp1358	anhydro-N-acetylmuramic acid kinase [Coxiella burnetii RSA 493]
CBU_0180	-	lpp0627	peptidase family M23/M37 domain-containing protein [Coxiella burnetii RSA 493]
CBU_0181	-	lpp0628	tyrosyl-tRNA synthetase [Coxiella burnetii RSA 493]
CBU_0189	-	lpp1482	CAAX amino terminal protease family protein [Coxiella burnetii RSA 493]
CBU_0194	-	lpp0854	L-serine ammonia-lyase [Coxiella burnetii RSA 493]
CBU_0195	-	lpp0856	AmpG [Coxiella burnetii RSA 493]
CBU_0197	-	lpp1770	hypothetical outer membrane protein [Coxiella burnetii RSA 493]
CBU_0198	-	lpp1769	outer membrane protein, OMP85 family protein [Coxiella burnetii RSA 493]
CBU_0205	-	lpp1886	glutamyl-tRNA synthetase [Coxiella burnetii RSA 493]
CBU_0206	-	lpp0677	hypothetical membrane spanning protein [Coxiella burnetii RSA 493]
CBU_0207	-	lpp2421	hypothetical protein CBU_0207 [Coxiella burnetii RSA 493]
CBU_0214	-	lpp1011	integral membrane protein [Coxiella burnetii RSA 493]
CBU_0221	-	lpp0848	phosphopantethiene-protein transferase domain-contain protein [Coxiella burnetii RSA 493]
CBU_0224	-	lpp0381	protein translocase subunit [Coxiella burnetii RSA 493]
CBU_0225	-	lpp0382	transcription termination/antitermination factor NusG [Coxiella burnetii RSA 493]
CBU_0226	-	lpp0383	LSU ribosomal protein L11P [Coxiella burnetii RSA 493]
CBU_0227	-	lpp0384	50S ribosomal protein L1 [Coxiella burnetii RSA 493]
CBU_0228	-	lpp0385	50S ribosomal protein L10 [Coxiella burnetii RSA 493]
CBU_0229	-	lpp0386	50S ribosomal protein L7/L12 [Coxiella burnetii RSA 493]
CBU_0231	-	lpp0387	DNA-directed RNA polymerase, beta subunit [Coxiella burnetii RSA 493]
CBU_0232	-	lpp0388	DNA-directed RNA polymerase subunit beta' [Coxiella burnetii RSA 493]
CBU_0233	-	lpp0389	ribosomal protein S12 [Coxiella burnetii RSA 493]
CBU_0234	-	lpp0390	30S ribosomal protein S7 [Coxiella burnetii RSA 493]
CBU_0235	-	lpp0391	protein translation elongation factor G (EF-G) [Coxiella burnetii RSA 493]
CBU_0236	-	lpp0392	elongation factor Tu [Coxiella burnetii RSA 493]
CBU_0236	-	lpp0380	elongation factor Tu [Coxiella burnetii RSA 493]
CBU_0237	-	lpp0393	30S ribosomal protein S10 [Coxiella burnetii RSA 493]
CBU_0238	-	lpp0394	LSU ribosomal protein L3P [Coxiella burnetii RSA 493]
CBU_0239	-	lpp0395	ribosomal protein L4 [Coxiella burnetii RSA 493]
CBU_0240	-	lpp0396	LSU ribosomal protein L23P [Coxiella burnetii RSA 493]
CBU_0241	-	lpp0397	50S ribosomal protein L2 [Coxiella burnetii RSA 493]
CBU_0242	-	lpp0398	SSU ribosomal protein S19P [Coxiella burnetii RSA 493]
CBU_0243	-	lpp0399	50S ribosomal protein L22 [Coxiella burnetii RSA 493]
CBU_0244	-	lpp0400	SSU ribosomal protein S3P [Coxiella burnetii RSA 493]
CBU_0245	-	lpp0401	50S ribosomal protein L16 [Coxiella burnetii RSA 493]
CBU_0246	-	lpp0402	50S ribosomal protein L29 [Coxiella burnetii RSA 493]
CBU_0247	-	lpp0403	ribosomal protein S17 [Coxiella burnetii RSA 493]
CBU_0248	-	lpp0404	LSU ribosomal protein L14P [Coxiella burnetii RSA 493]
CBU_0249	-	lpp0405	LSU ribosomal protein L24P [Coxiella burnetii RSA 493]
CBU_0250	-	lpp0406	50S ribosomal protein L5 [Coxiella burnetii RSA 493]
CBU_0251	-	lpp0407	SSU ribosomal protein S14P [Coxiella burnetii RSA 493]
CBU_0252	-	lpp0408	ribosomal protein S8 [Coxiella burnetii RSA 493]
CBU_0253	-	lpp0409	50S ribosomal protein L6 [Coxiella burnetii RSA 493]
CBU_0254	-	lpp0410	LSU ribosomal protein L18P [Coxiella burnetii RSA 493]
CBU_0255	-	lpp0411	SSU ribosomal protein S5P [Coxiella burnetii RSA 493]
CBU_0256	-	lpp0412	ribosomal protein L30 [Coxiella burnetii RSA 493]
CBU_0257	-	lpp0413	LSU ribosomal protein L15P [Coxiella burnetii RSA 493]
CBU_0258	-	lpp0414	preprotein translocase subunit SecY [Coxiella burnetii RSA 493]
CBU_2097	-	lpp0415	50S ribosomal protein L36 [Coxiella burnetii RSA 493]
CBU_0260	-	lpp0416	30S ribosomal protein S13 [Coxiella burnetii RSA 493]
CBU_0261	-	lpp0417	30S ribosomal protein S11 [Coxiella burnetii RSA 493]
CBU_0262	-	lpp0418	30S ribosomal protein S4 [Coxiella burnetii RSA 493]
CBU_0263	-	lpp0419	DNA-directed RNA polymerase subunit alpha [Coxiella burnetii RSA 493]
CBU_0264	-	lpp0420	LSU ribosomal protein L17P [Coxiella burnetii RSA 493]
CBU_0271	-	lpp0421	single-stranded DNA-binding protein [Coxiella burnetii RSA 493]
CBU_0272	-	lpp0422	transporter, MFS superfamily [Coxiella burnetii RSA 493]
CBU_0274	-	lpp0451	excinuclease ABC subunit A [Coxiella burnetii RSA 493]
CBU_0275	-	lpp2010	uroporphyrinogen decarboxylase [Coxiella burnetii RSA 493]
CBU_0280	-	lpp0614	DNA-damage-inducible protein P [Coxiella burnetii RSA 493]
CBU_0286	-	lpp1495	poly(A) polymerase [Coxiella burnetii RSA 493]
CBU_0287	-	lpp1496	2-amino-4-hydroxy-6-hydroxymethyldihydropteridine pyrophosphokinase [Coxiella burnetii RSA 493]
CBU_0288	-	lpp0609	phosphopantetheine adenylyltransferase [Coxiella burnetii RSA 493]
CBU_0290	-	lpp0543	LSU ribosomal protein L33P [Coxiella burnetii RSA 493]
CBU_0291	-	lpp0544	50S ribosomal protein L28 [Coxiella burnetii RSA 493]
CBU_0293	-	lpp2551	deoxyuridine 5'-triphosphate nucleotidohydrolase [Coxiella burnetii RSA 493]
CBU_0294	-	lpp2550	phosphomannomutase [Coxiella burnetii RSA 493]
CBU_0296	-	lpp1206	orotate phosphoribosyltransferase [Coxiella burnetii RSA 493]
CBU_0297	-	lpp0702	exodeoxyribonuclease III [Coxiella burnetii RSA 493]
CBU_0298	-	lpp2258	glutamate racemase [Coxiella burnetii RSA 493]
CBU_0299	-	lpp1994	ribonuclease PH [Coxiella burnetii RSA 493]
CBU_0300	-	lpp1993	hypothetical protein CBU_0300 [Coxiella burnetii RSA 493]
CBU_0301	-	lpp1992	guanylate kinase [Coxiella burnetii RSA 493]
CBU_0302	-	lpp1991	DNA-directed RNA polymerase, omega subunit [Coxiella burnetii RSA 493]
CBU_0303	-	lpp1990	GTP pyrophosphokinase [Coxiella burnetii RSA 493]
CBU_0304	-	lpp1989	putative endoribonuclease L-PSP [Coxiella burnetii RSA 493]
CBU_0305	-	lpp2015	ATP-dependent DNA helicase RecG [Coxiella burnetii RSA 493]
CBU_0309	-	lpp1323	chaperone protein htpG [Coxiella burnetii RSA 493]
CBU_0312	-	lpp1261	methenyltetrahydrofolate cyclohydrolase [Coxiella burnetii RSA 493]
CBU_0313	-	lpp1257	Slt family transglycosylase [Coxiella burnetii RSA 493]
CBU_0314	-	lpp1258	hydroxyacylglutathione hydrolase [Coxiella burnetii RSA 493]
CBU_0315	-	lpp1478	putative methyltransferase [Coxiella burnetii RSA 493]
CBU_0316	-	lpp1338	ribonuclease H [Coxiella burnetii RSA 493]
CBU_0317	-	lpp1339	DNA polymerase III, epsilon subunit [Coxiella burnetii RSA 493]
CBU_0318	-	lpp0972	ErfK/YbiS/YcfS/YnhG family protein [Coxiella burnetii RSA 493]
CBU_0321	-	lpp0525	IcmH [Coxiella burnetii RSA 493]
CBU_0324	-	lpp2181	AMP-binding enzyme family protein [Coxiella burnetii RSA 493]
CBU_0326	-	lpp1645	phosphoribosylamine--glycine ligase [Coxiella burnetii RSA 493]
CBU_0331	-	lpp1523	glycine oxidase ThiO [Coxiella burnetii RSA 493]
CBU_0332	-	lpp1524	ThiS [Coxiella burnetii RSA 493]
CBU_0333	-	lpp1525	thiazole synthase [Coxiella burnetii RSA 493]
CBU_0334	-	lpp1526	thiamine-phosphate pyrophosphorylase/thiamine-phosphate pyrophosphorylase [Coxiella burnetii RSA 493]
CBU_0335	-	lpp2674	putative acid phosphatase [Coxiella burnetii RSA 493]
CBU_0336	-	lpp0526	bifunctional phosphoribosylaminoimidazolecarboxamide formyltransferase/IMP cyclohydrolase [Coxiella burnetii RSA 493]
CBU_0337	-	lpp0606	DNA-binding protein fis [Coxiella burnetii RSA 493]
CBU_0338	-	lpp2855	aminopeptidase N [Coxiella burnetii RSA 493]
CBU_0347	-	lpp0488	D-xylose-proton symporter [Coxiella burnetii RSA 493]
CBU_0349	-	lpp1093	phosphoglycolate phosphatase [Coxiella burnetii RSA 493]
CBU_0350	-	lpp1664	3-demethylubiquinone-9 3-methyltransferase [Coxiella burnetii RSA 493]
CBU_0352	-	lpp2795	cation efflux system protein CzcD [Coxiella burnetii RSA 493]
CBU_0353	-	lpp0917	putative periplasmic protease [Coxiella burnetii RSA 493]
CBU_0366	-	lpp0780	ATPase, histidine kinase-, DNA gyrase B-, and HSP90-like domain/His kinase A (phosphoacceptor) domain protein [Coxiella burnetii RSA 493]
CBU_0368	-	lpp2815	glucose/sorbosone dehydrogenase [Coxiella burnetii RSA 493]
CBU_0373	-	lpp2215	MaoC domain-containing protein [Coxiella burnetii RSA 493]
CBU_0381	-	plpp0069	hypothetical protein CBU_0381 [Coxiella burnetii RSA 493]
CBU_0382	-	lpp2709	polyprenyl synthetase family protein [Coxiella burnetii RSA 493]
CBU_0383	-	lpp0672	DNA-3-methyladenine glycosylase I [Coxiella burnetii RSA 493]
CBU_0385	-	lpp2704	ribosomal protein L21 [Coxiella burnetii RSA 493]
CBU_0386	-	lpp2703	50S ribosomal protein L27 [Coxiella burnetii RSA 493]
CBU_0387	-	lpp2702	GTPase ObgE [Coxiella burnetii RSA 493]
CBU_0389	-	lpp2689	SSU ribosomal protein S20P [Coxiella burnetii RSA 493]
CBU_0390	-	lpp2688	virulence factor [Coxiella burnetii RSA 493]
CBU_0391	-	lpp0998	riboflavin biosynthesis protein RibF [Coxiella burnetii RSA 493]
CBU_0396	-	lpp0999	isoleucyl-tRNA synthetase [Coxiella burnetii RSA 493]
CBU_0397	-	lpp1000	signal peptidase II [Coxiella burnetii RSA 493]
CBU_0405	-	plpp0082	acetyltransferase [Coxiella burnetii RSA 493]
CBU_0410	-	lpp2622	hypothetical membrane spanning protein [Coxiella burnetii RSA 493]
CBU_0412	-	lpp0681	type IV pilin [Coxiella burnetii RSA 493]
CBU_0414	-	lpp2615	hypothetical protein CBU_0414 [Coxiella burnetii RSA 493]
CBU_0418	-	lpp0645	putative branched-chain amino acid aminotransferase [Coxiella burnetii RSA 493]
CBU_0419	-	lpp1974	polysaccharide deacetylase family protein [Coxiella burnetii RSA 493]
CBU_0421	-	lpp1280	FrgA protein [Coxiella burnetii RSA 493]
CBU_0422	-	lpp2996	aspartate alpha-decarboxylase [Coxiella burnetii RSA 493]
CBU_0423	-	lpp2716	pantoate--beta-alanine ligase [Coxiella burnetii RSA 493]
CBU_0424	-	lpp2715	3-methyl-2-oxobutanoate hydroxymethyltransferase [Coxiella burnetii RSA 493]
CBU_0426	-	lpp0287	amino acid permease family protein [Coxiella burnetii RSA 493]
CBU_0430	-	lpp1741	lysyl-tRNA synthetase [Coxiella burnetii RSA 493]
CBU_0431	-	lpp1537	glycine cleavage T-protein (aminomethyl transferase) domain protein [Coxiella burnetii RSA 493]
CBU_0432	-	lpp1779	transporter, MFS superfamily [Coxiella burnetii RSA 493]
CBU_0441	-	lpp0462	methylated-DNA-[protein]-cysteine S-methyltransferase [Coxiella burnetii RSA 493]
CBU_0442	-	lpp0463	50S ribosomal protein L19 [Coxiella burnetii RSA 493]
CBU_0443	-	lpp0464	tRNA (Guanine-N(1)-)-methyltransferase [Coxiella burnetii RSA 493]
CBU_0444	-	lpp0465	16S rRNA-processing protein RimM [Coxiella burnetii RSA 493]
CBU_0445	-	lpp0466	ribosomal protein S16 [Coxiella burnetii RSA 493]
CBU_0450	-	lpp0467	signal recognition particle, subunit FFH/SRP54 [Coxiella burnetii RSA 493]
CBU_0452	-	lpp2811	transporter, HlyC/CorC (HCC) family [Coxiella burnetii RSA 493]
CBU_0453	-	lpp0686	putative fimT protein [Coxiella burnetii RSA 493]
CBU_0454	-	lpp1366	adenylate kinase [Coxiella burnetii RSA 493]
CBU_0455	-	lpp1367	thioredoxin [Coxiella burnetii RSA 493]
CBU_0458	-	lpp0802	hypothetical protein CBU_0458 [Coxiella burnetii RSA 493]
CBU_0459	-	lpp1464	transporter, monovalent cation:proton antiporter-2 (CPA2) family [Coxiella burnetii RSA 493]
CBU_0460	-	lpp1463	beta-lactamase induction protein [Coxiella burnetii RSA 493]
CBU_0461	-	lpp1461	pyruvate dehydrogenase subunit E1 [Coxiella burnetii RSA 493]
CBU_0462	-	lpp1460	dihydrolipoyllysine-residue acetyltransferase E2 component of pyruvate dehydrogenase complex [Coxiella burnetii RSA 493]
CBU_0463	-	lpp1459	dihydrolipoyl dehydrogenase, E3 component of pyruvate dehydrogenases complex [Coxiella burnetii RSA 493]
CBU_0467	-	lpp2279	putative methyltransferase [Coxiella burnetii RSA 493]
CBU_0468	-	lpp2277	exodeoxyribonuclease VII small subunit [Coxiella burnetii RSA 493]
CBU_0470	-	lpp1163	putative phosphoribosyl transferase [Coxiella burnetii RSA 493]
CBU_0472	-	lpp0930	ATP-dependent DNA helicase [Coxiella burnetii RSA 493]
CBU_0477	-	lpp2153	hypothetical protein CBU_0477 [Coxiella burnetii RSA 493]
CBU_0479	-	lpp1894	3-deoxy-D-manno-octulosonate cytidylyltransferase [Coxiella burnetii RSA 493]
CBU_0480	-	lpp0552	arginine repressor [Coxiella burnetii RSA 493]
CBU_0482	-	lpp0553	arginine ABC transporter periplasmic arginine-binding protein [Coxiella burnetii RSA 493]
CBU_0484	-	lpp0554	arginine transport system permease protein [Coxiella burnetii RSA 493]
CBU_0486	-	lpp2244	ribonuclease [Coxiella burnetii RSA 493]
CBU_0487	-	lpp2242	ribosomal large subunit pseudouridine synthase C [Coxiella burnetii RSA 493]
CBU_0491	-	lpp1346	50S ribosomal protein L32 [Coxiella burnetii RSA 493]
CBU_0492	-	lpp1347	putative glycerol-3-phosphate acyltransferase PlsX [Coxiella burnetii RSA 493]
CBU_0493	-	lpp1348	3-oxoacyl-(acyl carrier protein) synthase III [Coxiella burnetii RSA 493]
CBU_0494	-	lpp1349	malonyl-CoA-[acyl-carrier-protein] transacylase [Coxiella burnetii RSA 493]
CBU_0495	-	lpp1350	3-oxoacyl-[acyl-carrier protein] reductase [Coxiella burnetii RSA 493]
CBU_0496	-	lpp1351	acyl carrier protein [Coxiella burnetii RSA 493]
CBU_0497	-	lpp1352	3-oxoacyl-[acyl-carrier-protein] synthase 2 [Coxiella burnetii RSA 493]
CBU_0498	-	lpp1353	hypothetical protein CBU_0498 [Coxiella burnetii RSA 493]
CBU_0499	-	lpp1354	thymidylate kinase [Coxiella burnetii RSA 493]
CBU_0500	-	lpp1355	DNA polymerase III subunit delta' [Coxiella burnetii RSA 493]
CBU_0502	-	lpp1357	hydrolase, TatD family [Coxiella burnetii RSA 493]
CBU_0503	-	lpp1318	glutamine synthetase [Coxiella burnetii RSA 493]
CBU_0504	-	lpp1333	di-/tripeptide transporter [Coxiella burnetii RSA 493]
CBU_0505	-	lpp2956	acetyltransferase [Coxiella burnetii RSA 493]
CBU_0506	-	lpp1417	single-stranded-DNA-specific exonuclease [Coxiella burnetii RSA 493]
CBU_0517	-	lpp0085	aspartate aminotransferase [Coxiella burnetii RSA 493]
CBU_0518	-	lpp0086	excinuclease ABC subunit B [Coxiella burnetii RSA 493]
CBU_0519	-	lpp2201	DedA family protein [Coxiella burnetii RSA 493]
CBU_0520	-	lpp1793	hydroxymethylglutaryl-CoA lyase [Coxiella burnetii RSA 493]
CBU_0521	-	lpp1966	amidohydrolase family protein [Coxiella burnetii RSA 493]
CBU_0524	-	lpp1372	DNA gyrase, A subunit [Coxiella burnetii RSA 493]
CBU_0525	-	lpp1373	phosphoserine aminotransferase [Coxiella burnetii RSA 493]
CBU_0526	-	lpp1374	3-phosphoshikimate 1-carboxyvinyltransferase [Coxiella burnetii RSA 493]
CBU_0527	-	lpp1375	cytidylate kinase [Coxiella burnetii RSA 493]
CBU_0528	-	lpp1376	ribosomal protein S1 [Coxiella burnetii RSA 493]
CBU_0529	-	lpp1377	hypothetical membrane associated protein [Coxiella burnetii RSA 493]
CBU_0530	-	lpp1378	tetratricopeptide repeat ptrotein [Coxiella burnetii RSA 493]
CBU_0531	-	lpp1380	orotidine 5'-phosphate decarboxylase [Coxiella burnetii RSA 493]
CBU_0532	-	lpp0872	competence protein ComEA, helix-hairpin-helix repeat region [Coxiella burnetii RSA 493]
CBU_0533	-	lpp0828	putative undecaprenyl-phosphate alpha-N-acetylglucosaminyltransferase [Coxiella burnetii RSA 493]
CBU_0535	-	lpp0957	sporulation and cell division repeat protein [Coxiella burnetii RSA 493]
CBU_0539	-	lpp2851	tripeptide permease TppB [Coxiella burnetii RSA 493]
CBU_0540	-	lpp2673	chromosome segregation protein SMC [Coxiella burnetii RSA 493]
CBU_0541	-	lpp2672	cell division protein ZipA [Coxiella burnetii RSA 493]
CBU_0542	-	lpp1020	DNA ligase, NAD-dependent [Coxiella burnetii RSA 493]
CBU_0545	-	lpp0452	LemA family protein [Coxiella burnetii RSA 493]
CBU_0546	-	lpp0453	heat shock protein HtpX [Coxiella burnetii RSA 493]
CBU_0547	-	lpp2549	TPR domain-containing protein [Coxiella burnetii RSA 493]
CBU_0548	-	lpp1838	lytic murein transglycosylase B [Coxiella burnetii RSA 493]
CBU_0549	-	lpp1328	rod shape-determining protein RodA [Coxiella burnetii RSA 493]
CBU_0550	-	lpp1329	penicillin-binding protein [Coxiella burnetii RSA 493]
CBU_0552	-	lpp1332	iojap family protein [Coxiella burnetii RSA 493]
CBU_0556	-	lpp1299	nicotinate (nicotinamide) nucleotide adenylyltransferase [Coxiella burnetii RSA 493]
CBU_0557	-	lpp1300	DNA polymerase III, delta subunit [Coxiella burnetii RSA 493]
CBU_0558	-	lpp1301	rare lipoprotein B precursor [Coxiella burnetii RSA 493]
CBU_0559	-	lpp1302	leucyl-tRNA synthetase [Coxiella burnetii RSA 493]
CBU_0560	-	lpp2994	hypothetical cytosolic protein [Coxiella burnetii RSA 493]
CBU_0564	-	lpp1303	apolipoprotein N-acyltransferase [Coxiella burnetii RSA 493]
CBU_0565	-	lpp1394	CBS domain-containing protein [Coxiella burnetii RSA 493]
CBU_0566	-	lpp0706	transporter, MFS superfamily [Coxiella burnetii RSA 493]
CBU_0567	-	lpp1395	hypothetical protein CBU_0567 [Coxiella burnetii RSA 493]
CBU_0568	-	lpp1396	PhoH-like protein [Coxiella burnetii RSA 493]
CBU_0569	-	lpp1288	tRNA-i(6)A37 thiotransferase enzyme MiaB [Coxiella burnetii RSA 493]
CBU_0570	-	lpp2453	amino acid permease [Coxiella burnetii RSA 493]
CBU_0572	-	lpp2687	cytosol aminopeptidase [Coxiella burnetii RSA 493]
CBU_0573	-	lpp0371	acyl-CoA dehydrogenase [Coxiella burnetii RSA 493]
CBU_0574	-	lpp1555	acetyl-CoA acetyltransferase [Coxiella burnetii RSA 493]
CBU_0576	-	lpp1554	putative fatty oxidation complex, alpha subunit [Coxiella burnetii RSA 493]
CBU_0578	-	lpp2543	polyprenyl-phosphate beta-D-glucosyltransferase [Coxiella burnetii RSA 493]
CBU_0579	-	lpp1362	undecaprenyl-phosphomannose:protein mannosyltransferase [Coxiella burnetii RSA 493]
CBU_0580	-	lpp2544	hypothetical protein CBU_0580 [Coxiella burnetii RSA 493]
CBU_0581	-	lpp1898	ferredoxin [Coxiella burnetii RSA 493]
CBU_0582	-	lpp0908	BolA family protein [Coxiella burnetii RSA 493]
CBU_0583	-	lpp3038	glutaredoxin family protein [Coxiella burnetii RSA 493]
CBU_0588	-	lpp0861	quinolinate synthetase [Coxiella burnetii RSA 493]
CBU_0589	-	lpp2763	ferredoxin, 2Fe-2s [Coxiella burnetii RSA 493]
CBU_0596	-	lpp3041	metallo-beta-lactamase family protein [Coxiella burnetii RSA 493]
CBU_0597	-	lpp2303	putative oxygen-independent coproporphyrinogen III oxidase [Coxiella burnetii RSA 493]
CBU_0598	-	lpp2302	ADP-ribose diphosphatase NudE [Coxiella burnetii RSA 493]
CBU_0607	-	lpp2023	diphosphomevalonate decarboxylase/isopentenyl-diphosphate delta-isomerase [Coxiella burnetii RSA 493]
CBU_0608	-	lpp2022	mevalonate kinase [Coxiella burnetii RSA 493]
CBU_0611	-	lpp0569	outer membrane protein assembly complex, YaeT protein [Coxiella burnetii RSA 493]
CBU_0612	-	lpp0570	putative outer membrane chaperone protein Skp [Coxiella burnetii RSA 493]
CBU_0613	-	lpp0571	UDP-3-O-[3-hydroxymyristoyl] glucosamine N-acyltransferase [Coxiella burnetii RSA 493]
CBU_0614	-	lpp0572	(3R)-hydroxymyristoyl-ACP dehydratase [Coxiella burnetii RSA 493]
CBU_0615	-	lpp0573	UDP-N-acetylglucosamine acyltransferase [Coxiella burnetii RSA 493]
CBU_0618	-	lpp2653	acyltransferase family protein [Coxiella burnetii RSA 493]
CBU_0620	-	lpp1325	lipid-A-disaccharide synthase [Coxiella burnetii RSA 493]
CBU_0621	-	lpp1326	oxidoreductase, NAD-binding [Coxiella burnetii RSA 493]
CBU_0622	-	lpp1686	zinc-binding domain-containing protein [Coxiella burnetii RSA 493]
CBU_0628	-	lpp2812	inorganic diphosphatase [Coxiella burnetii RSA 493]
CBU_0629	-	lpp1661	bifunctional proline dehydrogenase/pyrroline-5-carboxylate dehydrogenase [Coxiella burnetii RSA 493]
CBU_0630	-	lpp0855	peptidyl-prolyl cis-trans isomerase Mip [Coxiella burnetii RSA 493]
CBU_0631	-	lpp1650	phosphoribosylformylglycinamidine synthase [Coxiella burnetii RSA 493]
CBU_0636	-	lpp2617	transporter, UAA family [Coxiella burnetii RSA 493]
CBU_0638	-	lpp1517	branched-chain alpha-keto acid dehydrogenase subunit E2 [Coxiella burnetii RSA 493]
CBU_0639	-	lpp1516	pyruvate dehydrogenase (acetyl-transferring) E1 component, beta subunit [Coxiella burnetii RSA 493]
CBU_0640	-	lpp1515	pyruvate dehydrogenase (acetyl-transferring) E1 component, alpha subunit [Coxiella burnetii RSA 493]
CBU_0641	-	lpp2230	Glu/Leu/Phe/Val dehydrogenase [Coxiella burnetii RSA 493]
CBU_0642	-	lpp2228	putative glycerophosphoryl diester phosphodiesterase [Coxiella burnetii RSA 493]
CBU_0643	-	lpp1180	5-amino-6-(5-phosphoribosylamino)uracil reductase [Coxiella burnetii RSA 493]
CBU_0646	-	lpp1181	riboflavin synthase, alpha subunit [Coxiella burnetii RSA 493]
CBU_0647	-	lpp1182	3,4-dihydroxy-2-butanone 4-phosphate synthase domain/GTP cyclohydrolase II domain protein [Coxiella burnetii RSA 493]
CBU_0648	-	lpp1183	6,7-dimethyl-8-ribityllumazine synthase [Coxiella burnetii RSA 493]
CBU_0656	-	lpp2803	hypothetical protein CBU_0656 [Coxiella burnetii RSA 493]
CBU_0657	-	lpp2804	recombination protein RecR [Coxiella burnetii RSA 493]
CBU_0659	-	lpp2802	DNA polymerase III, subunits gamma and tau [Coxiella burnetii RSA 493]
CBU_0666	-	lpp0948	succinyl-diaminopimelate desuccinylase [Coxiella burnetii RSA 493]
CBU_0667	-	lpp0949	2,3,4,5-tetrahydropyridine-2,6-carboxylate N-succinyltransferase [Coxiella burnetii RSA 493]
CBU_0670	-	lpp0320	putative ATP-dependent RNA helicase rhlE [Coxiella burnetii RSA 493]
CBU_0671	-	lpp2946	mannose-1-phosphate guanylyltransferase [Coxiella burnetii RSA 493]
CBU_0677	-	lpp0824	NAD dependent epimerase/dehydratase family protein [Coxiella burnetii RSA 493]
CBU_0681	-	lpp0827	NAD-dependent epimerase/dehydratase family protein [Coxiella burnetii RSA 493]
CBU_0682	-	lpp0834	putative methyltransferase [Coxiella burnetii RSA 493]
CBU_0690	-	lpp1361	glycosyl transferase, group 2 family protein [Coxiella burnetii RSA 493]
CBU_0694	-	lpp0843	glycosyltransferase [Coxiella burnetii RSA 493]
CBU_0703	-	lpp0837	putative lipopolysaccharide/O-antigen ABC transporter, permease protein [Coxiella burnetii RSA 493]
CBU_0704	-	lpp0838	polysaccharide export ATP-binding protein [Coxiella burnetii RSA 493]
CBU_0720	-	lpp0764	agmatinase [Coxiella burnetii RSA 493]
CBU_0727	-	lpp2030	ABC transporter permease [Coxiella burnetii RSA 493]
CBU_0728	-	lpp2029	ABC transporter, ATP-binding protein [Coxiella burnetii RSA 493]
CBU_0729	-	lpp2028	ABC transporter periplasmic substrate-binding protein [Coxiella burnetii RSA 493]
CBU_0730	-	lpp2027	hypothetical protein CBU_0730 [Coxiella burnetii RSA 493]
CBU_0735	-	lpp1371	uridine phosphorylase [Coxiella burnetii RSA 493]
CBU_0737	-	lpp1830	trigger factor [Coxiella burnetii RSA 493]
CBU_0738	-	lpp1829	ATP-dependent endopeptidase clp proteolytic subunit [Coxiella burnetii RSA 493]
CBU_0739	-	lpp1828	ATP-dependent protease ATP-binding subunit ClpX [Coxiella burnetii RSA 493]
CBU_0740	-	lpp1827	ATP-dependent endopeptidase [Coxiella burnetii RSA 493]
CBU_0741	-	lpp1735	TldD/PmbA family protein [Coxiella burnetii RSA 493]
CBU_0743	-	lpp0540	phosphocarrier protein HPr [Coxiella burnetii RSA 493]
CBU_0745	-	lpp0541	ribosome-associated factor Y [Coxiella burnetii RSA 493]
CBU_0746	-	lpp0898	LPS ABC transporter ATP-binding protein [Coxiella burnetii RSA 493]
CBU_0747	-	lpp0899	cell envelope biogenesis protein YhbN [Coxiella burnetii RSA 493]
CBU_0748	-	lpp0900	hypothetical protein CBU_0748 [Coxiella burnetii RSA 493]
CBU_0749	-	lpp0901	HAD superfamily hydrolase [Coxiella burnetii RSA 493]
CBU_0750	-	lpp0902	arabinose-5-phosphate isomerase [Coxiella burnetii RSA 493]
CBU_0751	-	lpp0909	UDP-N-acetylglucosamine 1-carboxyvinyltransferase [Coxiella burnetii RSA 493]
CBU_0752	-	lpp2904	hypothetical protein CBU_0752 [Coxiella burnetii RSA 493]
CBU_0754	-	lpp2879	RND family efflux transporter MFP subunit [Coxiella burnetii RSA 493]
CBU_0755	-	lpp1285	endopeptidase [Coxiella burnetii RSA 493]
CBU_0756	-	lpp1286	hypothetical protein CBU_0756 [Coxiella burnetii RSA 493]
CBU_0757	-	lpp1287	ribosomal large subunit pseudouridine synthase D [Coxiella burnetii RSA 493]
CBU_0758	-	lpp1188	competence lipoprotein ComL [Coxiella burnetii RSA 493]
CBU_0766	-	lpp1794	acetoacetyl-CoA synthetase [Coxiella burnetii RSA 493]
CBU_0769	-	lpp2859	GMP synthase [Coxiella burnetii RSA 493]
CBU_0770	-	lpp1910	hypothetical protein CBU_0770 [Coxiella burnetii RSA 493]
CBU_0771	-	lpp0054	2-methylisocitrate lyase [Coxiella burnetii RSA 493]
CBU_0772	-	lpp1487	2-methylcitrate synthase [Coxiella burnetii RSA 493]
CBU_0780	-	lpp2699	LuxR family DNA-binding response regulator [Coxiella burnetii RSA 493]
CBU_0787	-	lpp2131	AMP-binding enzyme domain protein [Coxiella burnetii RSA 493]
CBU_0788	-	lpp2136	polyketide synthase [Coxiella burnetii RSA 493]
CBU_0789	-	lpp2132	sensory box histidine kinase/response regulator [Coxiella burnetii RSA 493]
CBU_0795	-	lpp2814	GTP cyclohydrolase I [Coxiella burnetii RSA 493]
CBU_0796	-	lpp2813	histidine triad domain protein [Coxiella burnetii RSA 493]
CBU_0797	-	lpp1410	EmrB/QacA family drug resistance transporter [Coxiella burnetii RSA 493]
CBU_0798	-	lpp0015	multidrug resistance protein A [Coxiella burnetii RSA 493]
CBU_0801	-	lpp1458	ribosomal-protein-S18-alanine acetyltransferase [Coxiella burnetii RSA 493]
CBU_0807	-	lpp1885	putative beta-lactamase [Coxiella burnetii RSA 493]
CBU_0808	-	lpp0785	valyl-tRNA synthetase [Coxiella burnetii RSA 493]
CBU_0809	-	lpp2683	putative permease [Coxiella burnetii RSA 493]
CBU_0810	-	lpp2682	putative permease [Coxiella burnetii RSA 493]
CBU_0811	-	lpp0935	peptide chain release factor 3 [Coxiella burnetii RSA 493]
CBU_0817	-	lpp0589	GNAT family acetyltransferase [Coxiella burnetii RSA 493]
CBU_0818	-	lpp1949	TetR family transcriptional regulator [Coxiella burnetii RSA 493]
CBU_0822	-	lpp1091	Fic family protein [Coxiella burnetii RSA 493]
CBU_0823	-	lpp1243	malate dehydrogenase [Coxiella burnetii RSA 493]
CBU_0824	-	lpp0863	adenylosuccinate lyase [Coxiella burnetii RSA 493]
CBU_0825	-	lpp1379	DegT/DnrJ/EryC1/StrS aminotransferase family protein [Coxiella burnetii RSA 493]
CBU_0830	-	lpp0821	perosamine synthetase [Coxiella burnetii RSA 493]
CBU_0839	-	lpp2965	glycosyltransferase [Coxiella burnetii RSA 493]
CBU_0842	-	lpp0819	UDP-N-acetylglucosamine 2-epimerase [Coxiella burnetii RSA 493]
CBU_0847	-	lpp0967	oxidoreductase, short chain dehydrogenase/reductase family [Coxiella burnetii RSA 493]
CBU_0848	-	lpp0825	glucose-6 phosphate 1-epimerase [Coxiella burnetii RSA 493]
CBU_0851	-	lpp2817	SSU ribosomal protein S15P [Coxiella burnetii RSA 493]
CBU_0852	-	lpp2816	polynucleotide phosphorylase/polyadenylase [Coxiella burnetii RSA 493]
CBU_0856	-	lpp1782	lipid ABC transporter permease/ATP-binding protein [Coxiella burnetii RSA 493]
CBU_0857	-	lpp1781	tetraacyldisaccharide 4'-kinase [Coxiella burnetii RSA 493]
CBU_0858	-	lpp0800	glutamine-dependent NAD(+) synthetase [Coxiella burnetii RSA 493]
CBU_0859	-	lpp1414	hypothetical membrane spanning protein [Coxiella burnetii RSA 493]
CBU_0864	-	lpp1550	30S ribosomal protein S6 [Coxiella burnetii RSA 493]
CBU_0865	-	lpp1549	30S ribosomal protein S18 [Coxiella burnetii RSA 493]
CBU_0866	-	lpp1548	hypothetical membrane spanning protein [Coxiella burnetii RSA 493]
CBU_0867	-	lpp1547	ribosomal protein L9 [Coxiella burnetii RSA 493]
CBU_0868	-	lpp0803	replicative DNA helicase [Coxiella burnetii RSA 493]
CBU_0869	-	lpp0804	alanine racemase, biosynthetic [Coxiella burnetii RSA 493]
CBU_0870	-	lpp1536	TPR repeat protein [Coxiella burnetii RSA 493]
CBU_0872	-	lpp1820	uridine kinase [Coxiella burnetii RSA 493]
CBU_0873	-	lpp2253	Smr domain-containing protein [Coxiella burnetii RSA 493]
CBU_0874	-	lpp2251	chorismate synthase [Coxiella burnetii RSA 493]
CBU_0875	-	lpp2250	aspartate-semialdehyde dehydrogenase [Coxiella burnetii RSA 493]
CBU_0876	-	lpp1527	ThiF family domain/MoeZ/MoeB domain/rhodanese-like domain protein [Coxiella burnetii RSA 493]
CBU_0884	-	lpp2875	GTP-binding protein TypA/BipA [Coxiella burnetii RSA 493]
CBU_0886	-	lpp2552	phosphopantothenate--cysteine ligase [Coxiella burnetii RSA 493]
CBU_0888	-	lpp2785	DsbB family disulfide bond formation protein [Coxiella burnetii RSA 493]
CBU_0890	-	lpp0844	Zn-dependent hydrolase, glyoxalase II family [Coxiella burnetii RSA 493]
CBU_0891	-	lpp1263	hypothetical exported membrane associated protein [Coxiella burnetii RSA 493]
CBU_0892	-	lpp1266	tRNA pseudouridine synthase A [Coxiella burnetii RSA 493]
CBU_0893	-	lpp1295	acetyl-coenzyme A carboxylase carboxyl transferase subunit beta [Coxiella burnetii RSA 493]
CBU_0894	-	lpp1296	dihydrofolate synthase [Coxiella burnetii RSA 493]
CBU_0895	-	lpp1297	sporulation and cell division repeat protein [Coxiella burnetii RSA 493]
CBU_0896	-	lpp1298	colicin V production protein [Coxiella burnetii RSA 493]
CBU_0897	-	lpp1646	amidophosphoribosyltransferase [Coxiella burnetii RSA 493]
CBU_0904	-	lpp1418	tRNA-dihydrouridine synthase A [Coxiella burnetii RSA 493]
CBU_0905	-	lpp0704	50S ribosomal protein L31 [Coxiella burnetii RSA 493]
CBU_0907	-	lpp1891	BolA [Coxiella burnetii RSA 493]
CBU_0908	-	lpp1256	intracellular septation protein A [Coxiella burnetii RSA 493]
CBU_0909	-	lpp1398	sua5/YciO/YrdC/YwlC family protein [Coxiella burnetii RSA 493]
CBU_0910	-	lpp0587	hypothetical membrane associated protein [Coxiella burnetii RSA 493]
CBU_0912	-	lpp1486	2-methylcitrate dehydratase [Coxiella burnetii RSA 493]
CBU_0915	-	lpp1543	enhanced entry protein [Coxiella burnetii RSA 493]
CBU_0916	-	lpp0534	endonuclease/exonuclease/phosphatase family protein [Coxiella burnetii RSA 493]
CBU_0920	-	lpp0319	fatty acid desaturase, family 1 [Coxiella burnetii RSA 493]
CBU_0922	-	lpp1860	transporter, MFS superfamily [Coxiella burnetii RSA 493]
CBU_0923	-	lpp2014	hypothetical protein CBU_0923 [Coxiella burnetii RSA 493]
CBU_0924	-	lpp2231	O-methyltransferase [Coxiella burnetii RSA 493]
CBU_0925	-	lpp2988	putative lytic murein transglycosylase [Coxiella burnetii RSA 493]
CBU_0926	-	lpp0142	3-hydroxyisobutyrate dehydrogenase [Coxiella burnetii RSA 493]
CBU_0927	-	lpp0143	malonate-semialdehyde dehydrogenase (acetylating) [Coxiella burnetii RSA 493]
CBU_0928	-	lpp0601	pyridoxamine 5'-phosphate oxidase [Coxiella burnetii RSA 493]
CBU_0929	-	lpp1382	short chain dehydrogenase/reductase family oxidoreductase [Coxiella burnetii RSA 493]
CBU_0930	-	lpp0929	3-methyladenine DNA glycosylase [Coxiella burnetii RSA 493]
CBU_0931	-	lpp1368	glycerol-3-phosphate dehydrogenase [Coxiella burnetii RSA 493]
CBU_0932	-	lpp1369	glycerol kinase [Coxiella burnetii RSA 493]
CBU_0933	-	lpp0454	ABC transporter permease protein [Coxiella burnetii RSA 493]
CBU_0934	-	lpp0455	ABC transporter ATP-binding protein [Coxiella burnetii RSA 493]
CBU_0939	-	lpp0961	AsmA family protein [Coxiella burnetii RSA 493]
CBU_0940	-	lpp0960	A/G-specific adenine DNA glycosylase [Coxiella burnetii RSA 493]
CBU_0941	-	lpp1902	hypothetical protein CBU_0941 [Coxiella burnetii RSA 493]
CBU_0952	-	lpp2229	hypothetical protein CBU_0952 [Coxiella burnetii RSA 493]
CBU_0953	-	lpp0050	amino acid permease family protein [Coxiella burnetii RSA 493]
CBU_0957	-	lpp2158	hypothetical protein CBU_0957 [Coxiella burnetii RSA 493]
CBU_0960	-	plpp0134	DNA-binding protein/cupin domain protein [Coxiella burnetii RSA 493]
CBU_0962	-	lpp1457	short chain dehydrogenase/reductase family oxidoreductase [Coxiella burnetii RSA 493]
CBU_0963	-	lpp2899	antioxidant, AhpC/TSA family [Coxiella burnetii RSA 493]
CBU_0965	-	lpp1204	cytochrome d ubiquinol oxidase subunit I [Coxiella burnetii RSA 493]
CBU_0966	-	lpp1205	cytochrome d ubiquinol oxidase subunit II [Coxiella burnetii RSA 493]
CBU_0971	-	lpp1784	dihydroorotate dehydrogenase 2 [Coxiella burnetii RSA 493]
CBU_0972	-	lpp1786	hypothetical cytosolic protein [Coxiella burnetii RSA 493]
CBU_0973	-	lpp1787	isovaleryl-CoA dehydrogenase [Coxiella burnetii RSA 493]
CBU_0974	-	lpp1788	acetyl-CoA acetyltransferase [Coxiella burnetii RSA 493]
CBU_0975	-	lpp1790	acyl-CoA biotin-dependant carboxyltransferase [Coxiella burnetii RSA 493]
CBU_0976	-	lpp1791	methylglutaconyl-CoA hydratase [Coxiella burnetii RSA 493]
CBU_0977	-	lpp1792	biotin carboxylase [Coxiella burnetii RSA 493]
CBU_0982	-	lpp2595	phospho-2-dehydro-3-deoxyheptonate aldolase [Coxiella burnetii RSA 493]
CBU_0986	-	lpp0107	RNA methyltransferase [Coxiella burnetii RSA 493]
CBU_0987	-	lpp1465	rare lipoprotein A family protein [Coxiella burnetii RSA 493]
CBU_0993	-	lpp2648	peptide deformylase [Coxiella burnetii RSA 493]
CBU_0995	-	lpp2962	putative cytochrome c oxidase, membrane subunit [Coxiella burnetii RSA 493]
CBU_0996	-	lpp0479	protoheme IX farnesyltransferase [Coxiella burnetii RSA 493]
CBU_0998	-	lpp0550	adenylosuccinate synthetase [Coxiella burnetii RSA 493]
CBU_0999	-	lpp0010	GTP-binding proten HflX [Coxiella burnetii RSA 493]
CBU_1000	-	lpp2238	lipoprotein releasing system, ATP-binding protein [Coxiella burnetii RSA 493]
CBU_1001	-	lpp2239	lipoprotein releasing system, transmembrane protein, LolC/E family [Coxiella burnetii RSA 493]
CBU_1002	-	lpp0847	bifunctional biotin operon repressor/biotin synthetase BirA [Coxiella burnetii RSA 493]
CBU_1003	-	lpp1431	dethiobiotin synthetase [Coxiella burnetii RSA 493]
CBU_1005	-	lpp1430	putative carboxylesterase BioH [Coxiella burnetii RSA 493]
CBU_1006	-	lpp1429	8-amino-7-oxononanoate synthase [Coxiella burnetii RSA 493]
CBU_1007	-	lpp1428	biotin synthase [Coxiella burnetii RSA 493]
CBU_1008	-	lpp1427	adenosylmethionine-8-amino-7-oxononanoate transaminase [Coxiella burnetii RSA 493]
CBU_1018	-	plpp0126	hypothetical protein CBU_1018 [Coxiella burnetii RSA 493]
CBU_1023	-	lpp1697	alcohol dehydrogenase, zinc-containing [Coxiella burnetii RSA 493]
CBU_1027	-	lpp0343	ATPase [Coxiella burnetii RSA 493]
CBU_1034	-	lpp2240	CDP-diacylglycerol--glycerol-3-phosphate 3-phosphatidyltransferase [Coxiella burnetii RSA 493]
CBU_1035	-	lpp0344	nicotinate phosphoribosyltransferase [Coxiella burnetii RSA 493]
CBU_1038	-	lpp0296	cytochrome c oxidase polypeptide III [Coxiella burnetii RSA 493]
CBU_1039	-	lpp0295	cytochrome c oxidase polypeptide I [Coxiella burnetii RSA 493]
CBU_1040	-	lpp0294	cytochrome c oxidase polypeptide II [Coxiella burnetii RSA 493]
CBU_1042	-	lpp0293	hypothetical membrane spanning protein [Coxiella burnetii RSA 493]
CBU_1050	-	lpp0845	carbon storage regulator [Coxiella burnetii RSA 493]
CBU_1051	-	lpp1774	aspartokinase [Coxiella burnetii RSA 493]
CBU_1052	-	lpp1763	alanyl-tRNA synthetase [Coxiella burnetii RSA 493]
CBU_1053	-	lpp1764	regulatory protein RecX [Coxiella burnetii RSA 493]
CBU_1054	-	lpp1765	recombinase A [Coxiella burnetii RSA 493]
CBU_1055	-	lpp1767	competence/damage inducible protein CinA [Coxiella burnetii RSA 493]
CBU_1056	-	lpp1768	DNA mismatch repair protein MutS [Coxiella burnetii RSA 493]
CBU_1058	-	lpp2261	hypothetical membrane spanning protein [Coxiella burnetii RSA 493]
CBU_1059	-	lpp1402	RNA pseudouridine synthase family protein [Coxiella burnetii RSA 493]
CBU_1060	-	lpp1401	segregation and condensation protein [Coxiella burnetii RSA 493]
CBU_1061	-	lpp1400	segregation and condensation protein A [Coxiella burnetii RSA 493]
CBU_1063	-	lpp1682	hypothetical protein CBU_1063 [Coxiella burnetii RSA 493]
CBU_1064	-	lpp2000	hypothetical cytosolic protein [Coxiella burnetii RSA 493]
CBU_1065	-	lpp2556	2'-5' RNA ligase [Coxiella burnetii RSA 493]
CBU_1066	-	lpp1238	transporter, divalent anion:sodium symporter family [Coxiella burnetii RSA 493]
CBU_1067	-	lpp0753	PP-loop family protein [Coxiella burnetii RSA 493]
CBU_1070	-	lpp1277	purine cyclase domain-containing protein [Coxiella burnetii RSA 493]
CBU_1071	-	lpp0722	DoxX family protein [Coxiella burnetii RSA 493]
CBU_1072	-	lpp2784	queuine tRNA-ribosyltransferase [Coxiella burnetii RSA 493]
CBU_1073	-	lpp1777	hypothetical protein CBU_1073 [Coxiella burnetii RSA 493]
CBU_1074	-	lpp1476	hypoxanthine-guanine phosphoribosyltransferase [Coxiella burnetii RSA 493]
CBU_1077	-	lpp1193	beta-hexosaminidase [Coxiella burnetii RSA 493]
CBU_1078	-	lpp1477	hypothetical cytosolic protein [Coxiella burnetii RSA 493]
CBU_1080	-	lpp1540	ErfK/YbiS/YcfS/YnhG family protein [Coxiella burnetii RSA 493]
CBU_1082	-	lpp2751	tRNA delta(2)-isopentenylpyrophosphate transferase [Coxiella burnetii RSA 493]
CBU_1083	-	lpp2752	DNA mismatch repair protein MutL [Coxiella burnetii RSA 493]
CBU_1085	-	lpp2753	N-acetylmuramoyl-L-alanine amidase [Coxiella burnetii RSA 493]
CBU_1087	-	lpp2754	hypothetical protein CBU_1087 [Coxiella burnetii RSA 493]
CBU_1088	-	lpp2755	putative carbohydrate kinase [Coxiella burnetii RSA 493]
CBU_1091	-	lpp0106	ribonuclease R [Coxiella burnetii RSA 493]
CBU_1093	-	lpp0786	AcrB/AcrD/AcrF family transporter [Coxiella burnetii RSA 493]
CBU_1094	-	lpp0787	RND family efflux transporter MFP subunit [Coxiella burnetii RSA 493]
CBU_1096	-	lpp3005	fumarate hydratase, class II [Coxiella burnetii RSA 493]
CBU_1099	-	lpp1836	signal peptidase I [Coxiella burnetii RSA 493]
CBU_1111	-	lpp1975	membrane-bound lytic murein transglycosylase family protein [Coxiella burnetii RSA 493]
CBU_1112	-	lpp0811	GIY-YIG catalytic domain protein [Coxiella burnetii RSA 493]
CBU_1115	-	lpp0617	hypothetical protein CBU_1115 [Coxiella burnetii RSA 493]
CBU_1116	-	lpp0986	alanine dehydrogenase [Coxiella burnetii RSA 493]
CBU_1117	-	lpp0985	electron transfer flavoprotein alpha-subunit [Coxiella burnetii RSA 493]
CBU_1118	-	lpp0984	electron transfer flavoprotein beta-subunit [Coxiella burnetii RSA 493]
CBU_1119	-	lpp2719	dienelactone hydrolase family protein [Coxiella burnetii RSA 493]
CBU_1120	-	lpp1239	electron-transferring-flavoprotein dehydrogenase [Coxiella burnetii RSA 493]
CBU_1123	-	lpp2217	curved DNA-binding protein [Coxiella burnetii RSA 493]
CBU_1124	-	lpp2218	chaperone-modulator protein CbpM [Coxiella burnetii RSA 493]
CBU_1128	-	lpp1709	NifU-like N terminal domain protein [Coxiella burnetii RSA 493]
CBU_1129	-	lpp1710	cysteine desulfurase [Coxiella burnetii RSA 493]
CBU_1130	-	lpp0768	OPT family oligopeptide transporter [Coxiella burnetii RSA 493]
CBU_1131	-	lpp1711	RNA methyltransferase [Coxiella burnetii RSA 493]
CBU_1133	-	lpp1712	inositol-1-monophosphatase [Coxiella burnetii RSA 493]
CBU_1136	-	lpp2692	enhanced entry protein enhC, tetratricopeptide repeat family [Coxiella burnetii RSA 493]
CBU_1137	-	lpp2693	enhanced entry protein [Coxiella burnetii RSA 493]
CBU_1138	-	lpp2694	enhanced entry protein [Coxiella burnetii RSA 493]
CBU_1141	-	lpp1981	preprotein translocase subunit SecF [Coxiella burnetii RSA 493]
CBU_1142	-	lpp1982	protein translocase subunit [Coxiella burnetii RSA 493]
CBU_1143	-	lpp1983	protein translocase subunit [Coxiella burnetii RSA 493]
CBU_1147	-	lpp1344	tRNA (5-methylaminomethyl-2-thiouridylate)-methyltransferase [Coxiella burnetii RSA 493]
CBU_1148	-	lpp1016	transcription-repair coupling factor [Coxiella burnetii RSA 493]
CBU_1152	-	lpp1699	anthranilate synthase component I [Coxiella burnetii RSA 493]
CBU_1154	-	lpp0895	indole-3-glycerol phosphate synthase [Coxiella burnetii RSA 493]
CBU_1155	-	lpp1268	bifunctional phosphoribosylanthranilate isomerase/tryptophan synthase subunit beta [Coxiella burnetii RSA 493]
CBU_1156	-	lpp1269	tryptophan synthase subunit alpha [Coxiella burnetii RSA 493]
CBU_1157	-	lpp1472	putative lipoprotein [Coxiella burnetii RSA 493]
CBU_1168	-	lpp2626	protein kinase domain protein [Coxiella burnetii RSA 493]
CBU_1169	-	lpp2559	HSP20 family protein [Coxiella burnetii RSA 493]
CBU_1171	-	lpp2162	hypothetical protein CBU_1171 [Coxiella burnetii RSA 493]
CBU_1176	-	lpp0271	deoxyribodipyrimidine photolyase [Coxiella burnetii RSA 493]
CBU_1179	-	lpp2505	Bcr/CflA subfamily drug resistance transporter [Coxiella burnetii RSA 493]
CBU_1183	-	lpp0321	nucleic acid binding domain-containing protein [Coxiella burnetii RSA 493]
CBU_1185	-	lpp2698	excinuclease ABC subunit C [Coxiella burnetii RSA 493]
CBU_1188	-	lpp0575	seryl-tRNA synthetase [Coxiella burnetii RSA 493]
CBU_1189	-	lpp1728	ATPase, AAA family domain protein [Coxiella burnetii RSA 493]
CBU_1190	-	lpp1729	outer-membrane lipoproteins carrier protein [Coxiella burnetii RSA 493]
CBU_1191	-	lpp1730	FtsK/SpoIIIE family protein [Coxiella burnetii RSA 493]
CBU_1193	-	lpp1731	thioredoxin-disulfide reductase [Coxiella burnetii RSA 493]
CBU_1195	-	lpp1734	translation initiation factor IF-1 [Coxiella burnetii RSA 493]
CBU_1196	-	lpp0880	ATP-dependent Clp protease ATP-binding subunit ClpA [Coxiella burnetii RSA 493]
CBU_1200	-	lpp0878	isocitrate dehydrogenase, NADP-dependent [Coxiella burnetii RSA 493]
CBU_1201	-	lpp1985	S-adenosylmethionine:tRNA ribosyltransferase-isomerase [Coxiella burnetii RSA 493]
CBU_1203	-	lpp0088	glutamate synthase domain protein [Coxiella burnetii RSA 493]
CBU_1204	-	lpp1541	aldehyde dehydrogenase family protein [Coxiella burnetii RSA 493]
CBU_1217	-	lpp1959	hypothetical membrane spanning protein [Coxiella burnetii RSA 493]
CBU_1220	-	lpp1647	phosphoribosylaminoimidazole-succinocarboxamide synthase [Coxiella burnetii RSA 493]
CBU_1222	-	lpp2262	dihydrodipicolinate synthase [Coxiella burnetii RSA 493]
CBU_1223	-	lpp1622	2-dehydro-3-deoxygluconokinase [Coxiella burnetii RSA 493]
CBU_1224	-	lpp1017	RmuC family protein [Coxiella burnetii RSA 493]
CBU_1225	-	lpp0307	haloalkane dehalogenase [Coxiella burnetii RSA 493]
CBU_1226	-	lpp1539	putative glutamate dehydrogenase, NAD-specific [Coxiella burnetii RSA 493]
CBU_1227	-	lpp1255	transcriptional regulatory protein [Coxiella burnetii RSA 493]
CBU_1228	-	lpp1254	sensor protein qseC [Coxiella burnetii RSA 493]
CBU_1229	-	lpp2223	ATP-dependent nuclease subunit B [Coxiella burnetii RSA 493]
CBU_1230	-	lpp1775	ATP-dependent nuclease subunit A [Coxiella burnetii RSA 493]
CBU_1235	-	lpp2797	oligoribonuclease [Coxiella burnetii RSA 493]
CBU_1239	-	lpp2305	hypothetical membrane spanning protein [Coxiella burnetii RSA 493]
CBU_1240	-	lpp2306	O-sialoglycoprotein endopeptidase [Coxiella burnetii RSA 493]
CBU_1241	-	lpp2301	malate dehydrogenase [Coxiella burnetii RSA 493]
CBU_1242	-	lpp0762	long-chain fatty acid transport protein precursor [Coxiella burnetii RSA 493]
CBU_1243	-	lpp0888	exodeoxyribonuclease VII large subunit [Coxiella burnetii RSA 493]
CBU_1245	-	lpp1498	GTP-binding protein EngA [Coxiella burnetii RSA 493]
CBU_1247	-	lpp1500	hypothetical protein CBU_1247 [Coxiella burnetii RSA 493]
CBU_1248	-	lpp1501	histidyl-tRNA synthetase [Coxiella burnetii RSA 493]
CBU_1249	-	lpp1502	putative DNA-binding protein [Coxiella burnetii RSA 493]
CBU_1252	-	lpp1504	radical SAM protein [Coxiella burnetii RSA 493]
CBU_1254	-	plpp0098	ankyrin repeat-containing protein [Coxiella burnetii RSA 493]
CBU_1255	-	lpp2278	polyprenyl synthetase family protein [Coxiella burnetii RSA 493]
CBU_1258	-	lpp1505	nucleoside diphosphate kinase [Coxiella burnetii RSA 493]
CBU_1260	-	lpp1164	OmpA-like transmembrane domain-containing protein [Coxiella burnetii RSA 493]
CBU_1261	-	lpp1466	D-alanyl-D-alanine serine-type carboxypeptidase [Coxiella burnetii RSA 493]
CBU_1262	-	lpp1468	hypothetical protein CBU_1262 [Coxiella burnetii RSA 493]
CBU_1265	-	lpp1469	lipoyltransferase [Coxiella burnetii RSA 493]
CBU_1266	-	lpp0810	lipoyl synthase [Coxiella burnetii RSA 493]
CBU_1267	-	lpp1470	DedA/PAP2 domain-containing protein [Coxiella burnetii RSA 493]
CBU_1273	-	lpp1888	6-phosphofructokinase [Coxiella burnetii RSA 493]
CBU_1274	-	lpp1242	hypothetical protein CBU_1274 [Coxiella burnetii RSA 493]
CBU_1277	-	lpp0487	2-dehydro-3-deoxyphosphogluconate aldolase/4-hydroxy-2-oxoglutarate aldolase [Coxiella burnetii RSA 493]
CBU_1278	-	lpp1545	antioxidant, AhpC/TSA family [Coxiella burnetii RSA 493]
CBU_1279	-	lpp1096	exopolysaccharide transporter [Coxiella burnetii RSA 493]
CBU_1280	-	lpp2677	transcription elongation factor GreA [Coxiella burnetii RSA 493]
CBU_1281	-	lpp2678	carbamoyl-phosphate synthase large chain [Coxiella burnetii RSA 493]
CBU_1282	-	lpp2005	carbamoyl-phosphate synthase, small subunit [Coxiella burnetii RSA 493]
CBU_1289	-	lpp2006	chaperone protein [Coxiella burnetii RSA 493]
CBU_1290	-	lpp2007	molecular chaperone DnaK [Coxiella burnetii RSA 493]
CBU_1292	-	lpp2248	ankyrin repeat-containing protein [Coxiella burnetii RSA 493]
CBU_1293	-	lpp2008	co-chaperone GrpE [Coxiella burnetii RSA 493]
CBU_1296	-	lpp2876	inorganic polyphosphate/ATP-NAD kinase [Coxiella burnetii RSA 493]
CBU_1297	-	lpp2877	DNA repair protein [Coxiella burnetii RSA 493]
CBU_1301	-	lpp0438	ferric uptake regulation protein [Coxiella burnetii RSA 493]
CBU_1302	-	lpp0437	outer membrane lipoprotein [Coxiella burnetii RSA 493]
CBU_1303	-	lpp0436	hypothetical cytosolic protein [Coxiella burnetii RSA 493]
CBU_1304	-	lpp0435	polyketide cyclase/dehydrase family protein [Coxiella burnetii RSA 493]
CBU_1305	-	lpp2898	SsrA-binding protein [Coxiella burnetii RSA 493]
CBU_1306	-	lpp2977	bifunctional methionine sulfoxide reductase B/A protein [Coxiella burnetii RSA 493]
CBU_1307	-	lpp1462	hypothetical protein CBU_1307 [Coxiella burnetii RSA 493]
CBU_1320	-	lpp2764	integration host factor subunit alpha [Coxiella burnetii RSA 493]
CBU_1321	-	lpp2765	phenylalanyl-tRNA synthetase subunit beta [Coxiella burnetii RSA 493]
CBU_1322	-	lpp2766	phenylalanyl-tRNA synthetase alpha chain [Coxiella burnetii RSA 493]
CBU_1323	-	lpp2767	50S ribosomal protein L20 [Coxiella burnetii RSA 493]
CBU_1324	-	lpp2768	LSU ribosomal protein L35P [Coxiella burnetii RSA 493]
CBU_1325	-	lpp2769	translation initiation factor IF-3 [Coxiella burnetii RSA 493]
CBU_1326	-	lpp2770	threonyl-tRNA synthetase [Coxiella burnetii RSA 493]
CBU_1331	-	lpp2557	CBS domain-containing protein [Coxiella burnetii RSA 493]
CBU_1333	-	lpp2929	hypothetical membrane spanning protein [Coxiella burnetii RSA 493]
CBU_1334	-	lpp0326	hypothetical membrane spanning protein [Coxiella burnetii RSA 493]
CBU_1336	-	lpp2545	transporter, drug/metabolite exporter family [Coxiella burnetii RSA 493]
CBU_1336	-	lpp1879	transporter, drug/metabolite exporter family [Coxiella burnetii RSA 493]
CBU_1337	-	lpp1024	DNA polymerase III alpha subunit [Coxiella burnetii RSA 493]
CBU_1338	-	lpp2665	D-alanine--D-alanine ligase [Coxiella burnetii RSA 493]
CBU_1339	-	lpp1327	ribonuclease HII [Coxiella burnetii RSA 493]
CBU_1341	-	lpp1687	GMP synthase [Coxiella burnetii RSA 493]
CBU_1342	-	lpp1688	inosine-5'-monophosphate dehydrogenase [Coxiella burnetii RSA 493]
CBU_1346	-	lpp1844	trehalase [Coxiella burnetii RSA 493]
CBU_1347	-	lpp0470	amino acid permease family protein [Coxiella burnetii RSA 493]
CBU_1350	-	lpp2840	phosphoglucosamine mutase [Coxiella burnetii RSA 493]
CBU_1351	-	lpp2841	dihydropteroate synthase [Coxiella burnetii RSA 493]
CBU_1352	-	lpp2842	ATP-dependent metallopeptidase HflB [Coxiella burnetii RSA 493]
CBU_1353	-	lpp2843	23S rRNA Um2552 2'-O-methyltransferase [Coxiella burnetii RSA 493]
CBU_1354	-	lpp0657	hypothetical cytosolic protein [Coxiella burnetii RSA 493]
CBU_1355	-	lpp1708	FeS assembly scaffold SufA [Coxiella burnetii RSA 493]
CBU_1356	-	lpp0656	SUF system FeS assembly protein, NifU family [Coxiella burnetii RSA 493]
CBU_1357	-	lpp0655	cysteine desulfurase SufS [Coxiella burnetii RSA 493]
CBU_1358	-	lpp0654	FeS assembly protein SufD [Coxiella burnetii RSA 493]
CBU_1359	-	lpp0653	FeS assembly ATPase SufC [Coxiella burnetii RSA 493]
CBU_1360	-	lpp0652	FeS assembly protein SufB [Coxiella burnetii RSA 493]
CBU_1361	-	lpp0651	FeS assembly SUF system regulator [Coxiella burnetii RSA 493]
CBU_1362	-	lpp2017	cation diffusion facilitator family transporter [Coxiella burnetii RSA 493]
CBU_1366	-	lpp1854	hypothetical protein CBU_1366 [Coxiella burnetii RSA 493]
CBU_1371	-	lpp1896	non-proteolytic protein, peptidase family M22 [Coxiella burnetii RSA 493]
CBU_1373	-	lpp1514	para-aminobenzoate synthetase component I [Coxiella burnetii RSA 493]
CBU_1374	-	lpp1129	cytidine/deoxycytidylate deaminase family protein [Coxiella burnetii RSA 493]
CBU_1375	-	lpp1413	RelA/SpoT family protein [Coxiella burnetii RSA 493]
CBU_1376	-	lpp0568	membrane endopeptidase, M50 family [Coxiella burnetii RSA 493]
CBU_1381	-	lpp0567	phosphatidate cytidylyltransferase [Coxiella burnetii RSA 493]
CBU_1382	-	lpp0566	undecaprenyl pyrophosphate synthetase [Coxiella burnetii RSA 493]
CBU_1383	-	lpp1676	ribosome recycling factor [Coxiella burnetii RSA 493]
CBU_1384	-	lpp1677	uridylate kinase [Coxiella burnetii RSA 493]
CBU_1385	-	lpp1678	elongation factor Ts [Coxiella burnetii RSA 493]
CBU_1386	-	lpp1679	ribosomal protein S2 [Coxiella burnetii RSA 493]
CBU_1388	-	lpp1684	methionine aminopeptidase, type I [Coxiella burnetii RSA 493]
CBU_1394	-	lpp1341	enhanced entry protein [Coxiella burnetii RSA 493]
CBU_1396	-	lpp0600	succinate-CoA ligase (ADP-forming), alpha subunit [Coxiella burnetii RSA 493]
CBU_1397	-	lpp0599	succinate-CoA ligase (ADP-forming), beta subunit [Coxiella burnetii RSA 493]
CBU_1398	-	lpp0598	dihydrolipoyllysine-residue succinyltransferase, E2 component of oxoglutarate dehydrogenase (succinyl-transferring) complex [Coxiella burnetii RSA 493]
CBU_1399	-	lpp0597	2-oxoglutarate dehydrogenase E1 component [Coxiella burnetii RSA 493]
CBU_1400	-	lpp0596	succinate dehydrogenase iron-sulfur subunit [Coxiella burnetii RSA 493]
CBU_1401	-	lpp0595	succinate dehydrogenase flavoprotein subunit [Coxiella burnetii RSA 493]
CBU_1402	-	lpp0594	succinate dehydrogenase, hydrophobic membrane anchor protein [Coxiella burnetii RSA 493]
CBU_1403	-	lpp0593	succinate dehydrogenase, cytochrome b556 subunit [Coxiella burnetii RSA 493]
CBU_1410	-	lpp1370	citrate (Si)-synthase [Coxiella burnetii RSA 493]
CBU_1415	-	lpp0794	thiamine-monophosphate kinase [Coxiella burnetii RSA 493]
CBU_1416	-	lpp0191	S24 family peptidase [Coxiella burnetii RSA 493]
CBU_1417	-	lpp0793	transcription antitermination protein NusB [Coxiella burnetii RSA 493]
CBU_1418	-	lpp0792	transcriptional regulator NrdR [Coxiella burnetii RSA 493]
CBU_1419	-	lpp0791	serine hydroxymethyltransferase [Coxiella burnetii RSA 493]
CBU_1422	-	lpp2274	DNA repair protein RadA [Coxiella burnetii RSA 493]
CBU_1424	-	lpp1771	delta-aminolevulinic acid dehydratase [Coxiella burnetii RSA 493]
CBU_1425	-	lpp0805	17 kDa common-antigen [Coxiella burnetii RSA 493]
CBU_1427	-	lpp2168	hypothetical protein CBU_1427 [Coxiella burnetii RSA 493]
CBU_1429	-	lpp0023	hypothetical membrane spanning protein [Coxiella burnetii RSA 493]
CBU_1430	-	lpp2818	tRNA pseudouridine synthase B [Coxiella burnetii RSA 493]
CBU_1431	-	lpp2819	ribosome-binding factor A [Coxiella burnetii RSA 493]
CBU_1432	-	lpp2820	translation initiation factor IF-2 [Coxiella burnetii RSA 493]
CBU_1433	-	lpp2821	transcription elongation factor NusA [Coxiella burnetii RSA 493]
CBU_1434	-	lpp2822	hypothetical cytosolic protein [Coxiella burnetii RSA 493]
CBU_1435	-	lpp2823	NADH dehydrogenase subunit N [Coxiella burnetii RSA 493]
CBU_1436	-	lpp2824	NADH dehydrogenase (ubiquinone), M subunit [Coxiella burnetii RSA 493]
CBU_1437	-	lpp2825	NADH dehydrogenase (ubiquinone), L subunit [Coxiella burnetii RSA 493]
CBU_1438	-	lpp2826	NADH dehydrogenase (ubiquinone), K subunit [Coxiella burnetii RSA 493]
CBU_1439	-	lpp2827	NADH dehydrogenase (ubiquinone), J subunit [Coxiella burnetii RSA 493]
CBU_1440	-	lpp2828	NADH dehydrogenase (ubiquinone), I subunit [Coxiella burnetii RSA 493]
CBU_1441	-	lpp2829	NADH dehydrogenase (ubiquinone), H subunit [Coxiella burnetii RSA 493]
CBU_1442	-	lpp2830	NADH dehydrogenase subunit G [Coxiella burnetii RSA 493]
CBU_1443	-	lpp2831	NADH dehydrogenase (ubiquinone), F subunit [Coxiella burnetii RSA 493]
CBU_1444	-	lpp2832	NADH dehydrogenase (ubiquinone), E subunit [Coxiella burnetii RSA 493]
CBU_1445	-	lpp2833	NADH dehydrogenase subunit D [Coxiella burnetii RSA 493]
CBU_1446	-	lpp2834	NADH dehydrogenase (ubiquinone), C subunit [Coxiella burnetii RSA 493]
CBU_1447	-	lpp2835	NADH dehydrogenase subunit B [Coxiella burnetii RSA 493]
CBU_1448	-	lpp2836	NADH dehydrogenase (ubiquinone), A subunit [Coxiella burnetii RSA 493]
CBU_1449	-	lpp2837	protein translocase subunit [Coxiella burnetii RSA 493]
CBU_1450	-	lpp2838	triose-phosphate isomerase [Coxiella burnetii RSA 493]
CBU_1451	-	lpp1825	hypothetical protein CBU_1451 [Coxiella burnetii RSA 493]
CBU_1464	-	lpp1826	DNA-binding protein HU [Coxiella burnetii RSA 493]
CBU_1466	-	plpp0118	hypothetical protein CBU_1466 [Coxiella burnetii RSA 493]
CBU_1467	-	lpp1013	microcin-processing peptidase 2 (TldD) [Coxiella burnetii RSA 493]
CBU_1468	-	lpp1719	hypothetical protein CBU_1468 [Coxiella burnetii RSA 493]
CBU_1469	-	lpp0875	rod shape-determining protein [Coxiella burnetii RSA 493]
CBU_1470	-	lpp0874	rod shape-determining protein MreC [Coxiella burnetii RSA 493]
CBU_1471	-	lpp0873	rod shape-determining protein MreB [Coxiella burnetii RSA 493]
CBU_1473	-	lpp1700	glutamyl-tRNA(Gln) and/or aspartyl-tRNA(Asn) amidotransferase, C subunit [Coxiella burnetii RSA 493]
CBU_1474	-	lpp1701	aspartyl/glutamyl-tRNA amidotransferase subunit A [Coxiella burnetii RSA 493]
CBU_1475	-	lpp1702	aspartyl/glutamyl-tRNA amidotransferase subunit B [Coxiella burnetii RSA 493]
CBU_1476	-	lpp1778	hydrogen peroxide-inducible genes activator [Coxiella burnetii RSA 493]
CBU_1477	-	lpp2299	anti-oxidant AhpCTSA family protein [Coxiella burnetii RSA 493]
CBU_1478	-	lpp2298	alkylhydroperoxidase [Coxiella burnetii RSA 493]
CBU_1480	-	lpp1977	hypothetical protein CBU_1480 [Coxiella burnetii RSA 493]
CBU_1482	-	lpp3028	SPFH domain-containing protein/band 7 family protein [Coxiella burnetii RSA 493]
CBU_1483	-	lpp3029	nfeD family protein [Coxiella burnetii RSA 493]
CBU_1484	-	lpp1359	transporter, MFS superfamily [Coxiella burnetii RSA 493]
CBU_1487	-	lpp1271	cysteinyl-tRNA synthetase [Coxiella burnetii RSA 493]
CBU_1489	-	lpp1509	UDP-2,3-diacylglucosamine hydrolase [Coxiella burnetii RSA 493]
CBU_1494	-	lpp1008	pyridoxal phosphate biosynthetic protein PdxJ [Coxiella burnetii RSA 493]
CBU_1501	-	lpp1005	DNA repair protein [Coxiella burnetii RSA 493]
CBU_1502	-	lpp1004	GTP-binding protein Era [Coxiella burnetii RSA 493]
CBU_1503	-	lpp1834	ribonuclease III [Coxiella burnetii RSA 493]
CBU_1505	-	lpp1837	GTP-binding protein LepA [Coxiella burnetii RSA 493]
CBU_1506	-	lpp1533	thioesterase family protein [Coxiella burnetii RSA 493]
CBU_1507	-	lpp1596	copper-exporting ATPase [Coxiella burnetii RSA 493]
CBU_1509	-	lpp0850	tRNA(Ile)-lysidine synthase [Coxiella burnetii RSA 493]
CBU_1510	-	lpp0849	acetyl-coenzyme A carboxylase carboxyl transferase subunit alpha [Coxiella burnetii RSA 493]
CBU_1511	-	lpp2018	ZIP family protein [Coxiella burnetii RSA 493]
CBU_1512	-	lpp2897	rhodanese domain-containing protein [Coxiella burnetii RSA 493]
CBU_1513	-	lpp0362	short chain dehydrogenase/reductase family oxidoreductase [Coxiella burnetii RSA 493]
CBU_1517	-	lpp2563	RNA methyltransferase [Coxiella burnetii RSA 493]
CBU_1518	-	lpp2257	NAD(P)H-dependent glycerol-3-phosphate dehydrogenase [Coxiella burnetii RSA 493]
CBU_1519	-	lpp2256	protein-export chaperone SecB [Coxiella burnetii RSA 493]
CBU_1520	-	lpp2255	glutaredoxin [Coxiella burnetii RSA 493]
CBU_1521	-	lpp2254	rhodanese domain-containing protein [Coxiella burnetii RSA 493]
CBU_1528	-	lpp0624	hypothetical protein CBU_1528 [Coxiella burnetii RSA 493]
CBU_1529	-	lpp1611	peptidase catalytic domain protein of S9A/B/C families [Coxiella burnetii RSA 493]
CBU_1536	-	lpp0563	phosphoglyceromutase [Coxiella burnetii RSA 493]
CBU_1537	-	lpp0562	peptidase family M23/M37 domain-containing protein [Coxiella burnetii RSA 493]
CBU_1538	-	lpp0561	C-terminal processing peptidase [Coxiella burnetii RSA 493]
CBU_1539	-	lpp0709	tyrosine-specific transport protein [Coxiella burnetii RSA 493]
CBU_1547	-	lpp2927	thymidylate synthase [Coxiella burnetii RSA 493]
CBU_1548	-	lpp1789	hypothetical membrane spanning protein [Coxiella burnetii RSA 493]
CBU_1549	-	lpp2928	prolipoprotein diacylglyceryl transferase [Coxiella burnetii RSA 493]
CBU_1550	-	lpp2930	phosphoenolpyruvate-protein phosphotransferase [Coxiella burnetii RSA 493]
CBU_1551	-	lpp2931	dinucleoside polyphosphate hydrolase [Coxiella burnetii RSA 493]
CBU_1553	-	lpp1738	ribonucleotide-diphosphate reductase subunit alpha [Coxiella burnetii RSA 493]
CBU_1554	-	lpp1739	ribonucleotide-diphosphate reductase subunit beta [Coxiella burnetii RSA 493]
CBU_1558	-	lpp1432	FmdB transcriptional regulator family [Coxiella burnetii RSA 493]
CBU_1559	-	lpp1433	hypothetical membrane spanning protein [Coxiella burnetii RSA 493]
CBU_1565	-	lpp1434	aspartyl-tRNA synthetase [Coxiella burnetii RSA 493]
CBU_1566	-	lpp1249	hypothetical protein CBU_1566 [Coxiella burnetii RSA 493]
CBU_1567	-	lpp1250	Holliday junction resolvase [Coxiella burnetii RSA 493]
CBU_1568	-	lpp1251	Holliday junction DNA helicase RuvA [Coxiella burnetii RSA 493]
CBU_1570	-	lpp1534	Holliday junction DNA helicase RuvB [Coxiella burnetii RSA 493]
CBU_1574	-	lpp1532	TolQ [Coxiella burnetii RSA 493]
CBU_1575	-	lpp1531	protein TolR [Coxiella burnetii RSA 493]
CBU_1577	-	lpp1553	LysM domain-containing protein [Coxiella burnetii RSA 493]
CBU_1578	-	lpp0698	YihY family protein [Coxiella burnetii RSA 493]
CBU_1579	-	lpp0700	NAD(P)H:quinone oxidoreductase, type IV [Coxiella burnetii RSA 493]
CBU_1580	-	lpp2713	ATPase, AFG1 family [Coxiella burnetii RSA 493]
CBU_1589	-	lpp2212	hypothetical membrane associated protein [Coxiella burnetii RSA 493]
CBU_1590	-	lpp0667	Na(+)/H(+) antiporter NhaP [Coxiella burnetii RSA 493]
CBU_1593	-	lpp2307	ribosomal protein S21 [Coxiella burnetii RSA 493]
CBU_1594	-	lpp2308	GatB/Yqey domain-containing protein [Coxiella burnetii RSA 493]
CBU_1595	-	lpp2309	DNA primase [Coxiella burnetii RSA 493]
CBU_1596	-	lpp2310	RNA polymerase sigma factor [Coxiella burnetii RSA 493]
CBU_1600	-	lpp0798	opacity family porin protein [Coxiella burnetii RSA 493]
CBU_1601	-	lpp0099	hypothetical protein CBU_1601 [Coxiella burnetii RSA 493]
CBU_1602	-	lpp0481	ribosomal protein S6 modification protein [Coxiella burnetii RSA 493]
CBU_1605	-	lpp1518	hypothetical protein CBU_1605 [Coxiella burnetii RSA 493]
CBU_1609	-	lpp2061	ankyrin repeat-containing protein [Coxiella burnetii RSA 493]
CBU_1622	-	lpp0522	IcmB [Coxiella burnetii RSA 493]
CBU_1623	-	lpp0521	IcmJ [Coxiella burnetii RSA 493]
CBU_1624	-	lpp0520	hypothetical protein CBU_1624 [Coxiella burnetii RSA 493]
CBU_1625	-	lpp0519	hypothetical protein CBU_1625 [Coxiella burnetii RSA 493]
CBU_1626	-	lpp0518	hypothetical protein CBU_1626 [Coxiella burnetii RSA 493]
CBU_1627	-	lpp0517	IcmE protein [Coxiella burnetii RSA 493]
CBU_1628	-	lpp0516	IcmK protein [Coxiella burnetii RSA 493]
CBU_1629	-	lpp0515	IcmL [Coxiella burnetii RSA 493]
CBU_1631	-	lpp0711	ompA family protein [Coxiella burnetii RSA 493]
CBU_1632	-	lpp0512	IcmO [Coxiella burnetii RSA 493]
CBU_1633	-	lpp0511	IcmP [Coxiella burnetii RSA 493]
CBU_1634	-	lpp0510	hypothetical protein CBU_1634 [Coxiella burnetii RSA 493]
CBU_1641	-	lpp0507	IcmT [Coxiella burnetii RSA 493]
CBU_1642	-	lpp0508	IcmS [Coxiella burnetii RSA 493]
CBU_1643	-	lpp2728	DotD protein [Coxiella burnetii RSA 493]
CBU_1644	-	lpp2729	DotC [Coxiella burnetii RSA 493]
CBU_1645	-	lpp2730	Dot/Icm secretion system ATPase DotB [Coxiella burnetii RSA 493]
CBU_1648	-	lpp2740	DotA protein [Coxiella burnetii RSA 493]
CBU_1649	-	lpp2741	hypothetical protein CBU_1649 [Coxiella burnetii RSA 493]
CBU_1650	-	lpp2742	IcmW [Coxiella burnetii RSA 493]
CBU_1652	-	lpp2743	IcmX [Coxiella burnetii RSA 493]
CBU_1657	-	lpp0883	alpha-L-glycero-D-manno-heptose beta-1,4-glucosyltransferase [Coxiella burnetii RSA 493]
CBU_1659	-	lpp0884	hypothetical protein CBU_1659 [Coxiella burnetii RSA 493]
CBU_1660	-	lpp3050	hypothetical cytosolic protein [Coxiella burnetii RSA 493]
CBU_1662	-	lpp2750	hypothetical protein CBU_1662 [Coxiella burnetii RSA 493]
CBU_1669	-	lpp1247	RNA polymerase sigma factor [Coxiella burnetii RSA 493]
CBU_1670	-	lpp1246	putative lipoprotein NlpD [Coxiella burnetii RSA 493]
CBU_1671	-	lpp1245	5'/3'-nucleotidase SurE [Coxiella burnetii RSA 493]
CBU_1673	-	lpp2021	cell division protein ftsB [Coxiella burnetii RSA 493]
CBU_1674	-	lpp2020	phosphopyruvate hydratase [Coxiella burnetii RSA 493]
CBU_1675	-	lpp1185	2-dehydro-3-deoxyphosphooctonate aldolase [Coxiella burnetii RSA 493]
CBU_1682	-	lpp1184	CTP synthetase [Coxiella burnetii RSA 493]
CBU_1688	-	lpp3027	deoxycytidine triphosphate deaminase [Coxiella burnetii RSA 493]
CBU_1689	-	lpp1776	NifH/FrxC domain protein [Coxiella burnetii RSA 493]
CBU_1691	-	lpp0074	DNA-binding protein [Coxiella burnetii RSA 493]
CBU_1692	-	lpp0073	phage derived Gp49-like protein [Coxiella burnetii RSA 493]
CBU_1695	-	lpp2941	methionyl-tRNA synthetase [Coxiella burnetii RSA 493]
CBU_1696	-	lpp2940	4Fe-4S ferredoxin iron-sulfur binding domain-containing protein [Coxiella burnetii RSA 493]
CBU_1697	-	lpp2939	endonuclease III [Coxiella burnetii RSA 493]
CBU_1699	-	lpp3030	hypothetical protein CBU_1699 [Coxiella burnetii RSA 493]
CBU_1703	-	lpp3035	dihydroorotase [Coxiella burnetii RSA 493]
CBU_1704	-	lpp3036	ribonuclease T [Coxiella burnetii RSA 493]
CBU_1706	-	lpp3037	anti-oxidant AhpCTSA family protein [Coxiella burnetii RSA 493]
CBU_1708	-	lpp3039	superoxide dismutase [Coxiella burnetii RSA 493]
CBU_1709	-	lpp0146	dihydrodipicolinate reductase [Coxiella burnetii RSA 493]
CBU_1712	-	lpp2055	GIY-YIG catalytic domain protein [Coxiella burnetii RSA 493]
CBU_1713	-	lpp0128	glycine dehydrogenase subunit 2 [Coxiella burnetii RSA 493]
CBU_1714	-	lpp0130	glycine dehydrogenase subunit 1 [Coxiella burnetii RSA 493]
CBU_1715	-	lpp0131	glycine cleavage system protein H [Coxiella burnetii RSA 493]
CBU_1716	-	lpp0132	glycine cleavage system T protein [Coxiella burnetii RSA 493]
CBU_1718	-	lpp0743	chaperonin GroL [Coxiella burnetii RSA 493]
CBU_1719	-	lpp0742	10 kDa chaperonin GroS [Coxiella burnetii RSA 493]
CBU_1720	-	lpp1659	aconitate hydratase 1 [Coxiella burnetii RSA 493]
CBU_1723	-	lpp0741	thiol:disulfide interchange protein DsbD [Coxiella burnetii RSA 493]
CBU_1725	-	lpp0529	biotin carboxyl carrier protein of acetyl-CoA carboxylase [Coxiella burnetii RSA 493]
CBU_1726	-	lpp0528	biotin carboxylase [Coxiella burnetii RSA 493]
CBU_1727	-	lpp2145	ornithine cyclodeaminase [Coxiella burnetii RSA 493]
CBU_1729	-	lpp1223	coproporphyrinogen III oxidase, aerobic [Coxiella burnetii RSA 493]
CBU_1732	-	lpp0312	D-3-phosphoglycerate dehydrogenase [Coxiella burnetii RSA 493]
CBU_1734	-	lpp2848	DnaA-related protein [Coxiella burnetii RSA 493]
CBU_1736	-	lpp1649	phosphoribosylformylglycinamidine cyclo-ligase [Coxiella burnetii RSA 493]
CBU_1737	-	lpp1644	phosphoribosylglycinamide formyltransferase [Coxiella burnetii RSA 493]
CBU_1738	-	lpp3026	integration host factor beta-subunit [Coxiella burnetii RSA 493]
CBU_1739	-	lpp3067	tetrapyrrole methylase domain-containing protein [Coxiella burnetii RSA 493]
CBU_1741	-	lpp3066	putative lipoprotein [Coxiella burnetii RSA 493]
CBU_1742	-	lpp3065	hypothetical protein CBU_1742 [Coxiella burnetii RSA 493]
CBU_1743	-	lpp3064	phosphoheptose isomerase [Coxiella burnetii RSA 493]
CBU_1744	-	lpp3063	putative phospholipid-binding liporotein [Coxiella burnetii RSA 493]
CBU_1745	-	lpp0980	peptidase, M50 family protein [Coxiella burnetii RSA 493]
CBU_1746	-	lpp2756	stringent starvation protein B [Coxiella burnetii RSA 493]
CBU_1747	-	lpp2757	stringent starvation protein A [Coxiella burnetii RSA 493]
CBU_1748	-	lpp2761	SSU ribosomal protein S9P [Coxiella burnetii RSA 493]
CBU_1749	-	lpp2762	50S ribosomal protein L13 [Coxiella burnetii RSA 493]
CBU_1756	-	lpp2187	Bcr/CflA subfamily drug resistance transporter [Coxiella burnetii RSA 493]
CBU_1762	-	lpp1155	FAD dependent oxidoreductase [Coxiella burnetii RSA 493]
CBU_1765	-	lpp2710	hypothetical protein CBU_1765 [Coxiella burnetii RSA 493]
CBU_1766	-	lpp2711	ferrous iron transport protein B [Coxiella burnetii RSA 493]
CBU_1767	-	lpp2712	ferrous iron transport protein A [Coxiella burnetii RSA 493]
CBU_1769	-	lpp2714	alpha/beta hydrolase [Coxiella burnetii RSA 493]
CBU_1770	-	lpp0136	ABC transporter, ATP-binding protein [Coxiella burnetii RSA 493]
CBU_1771	-	lpp0135	ABC transporter permease protein [Coxiella burnetii RSA 493]
CBU_1772	-	lpp0139	ribosome biogenesis GTP-binding protein YsxC [Coxiella burnetii RSA 493]
CBU_1781	-	lpp0151	pyruvate kinase [Coxiella burnetii RSA 493]
CBU_1782	-	lpp0152	phosphoglycerate kinase [Coxiella burnetii RSA 493]
CBU_1783	-	lpp0153	glyceraldehyde 3-phosphate dehydrogenase [Coxiella burnetii RSA 493]
CBU_1784	-	lpp0154	transketolase [Coxiella burnetii RSA 493]
CBU_1787	-	lpp2893	glutamine-fructose-6-phosphate transaminase (isomerizing) [Coxiella burnetii RSA 493]
CBU_1795	-	lpp0113	DNA polymerase I [Coxiella burnetii RSA 493]
CBU_1797	-	lpp2890	thioesterase family protein [Coxiella burnetii RSA 493]
CBU_1798	-	lpp2064	hypothetical protein CBU_1798 [Coxiella burnetii RSA 493]
CBU_1799	-	plpp0125	acetyltransferase [Coxiella burnetii RSA 493]
CBU_1800	-	lpp0189	hypothetical membrane spanning protein [Coxiella burnetii RSA 493]
CBU_1808	-	lpp2989	export ABC transporter permease protein [Coxiella burnetii RSA 493]
CBU_1809	-	lpp2990	ABC transporter ATP-binding protein [Coxiella burnetii RSA 493]
CBU_1810	-	lpp2991	ABC transporter periplasmic substrate-binding protein [Coxiella burnetii RSA 493]
CBU_1811	-	lpp2992	type I secretion outer membrane protein [Coxiella burnetii RSA 493]
CBU_1812	-	lpp0979	erythronate-4-phosphate dehydrogenase [Coxiella burnetii RSA 493]
CBU_1815	-	lpp2924	primosomal protein N' [Coxiella burnetii RSA 493]
CBU_1816	-	lpp0365	elongation factor P [Coxiella burnetii RSA 493]
CBU_1817	-	lpp0658	lysyl-tRNA synthetase [Coxiella burnetii RSA 493]
CBU_1822	-	lpp2297	superoxide dismutase (Cu-Zn) [Coxiella burnetii RSA 493]
CBU_1826	-	lpp3046	phosphatidylserine decarboxylase [Coxiella burnetii RSA 493]
CBU_1827	-	lpp2798	multifunctional CCA protein [Coxiella burnetii RSA 493]
CBU_1828	-	lpp2922	hypothetical protein CBU_1828 [Coxiella burnetii RSA 493]
CBU_1829	-	lpp0608	outer membrane lipoprotein LolB [Coxiella burnetii RSA 493]
CBU_1830	-	lpp0607	ribose-phosphate pyrophosphokinase [Coxiella burnetii RSA 493]
CBU_1832	-	lpp0689	hypothetical protein CBU_1832 [Coxiella burnetii RSA 493]
CBU_1834	-	lpp0826	glucose-1-phosphate thymidylyltransferase [Coxiella burnetii RSA 493]
CBU_1838	-	lpp0822	dTDP-4-dehydrorhamnose 3,5-epimerase [Coxiella burnetii RSA 493]
CBU_1840	-	lpp2705	50S ribosomal protein L25/general stress protein Ctc [Coxiella burnetii RSA 493]
CBU_1841	-	lpp2706	peptidyl-tRNA hydrolase [Coxiella burnetii RSA 493]
CBU_1842	-	lpp2707	GTP-binding protein YchF [Coxiella burnetii RSA 493]
CBU_1855	-	lpp1503	fimbrial biogenesis domain-containing protein [Coxiella burnetii RSA 493]
CBU_1856	-	lpp0933	enoyl-CoA hydratase/isomerase family protein [Coxiella burnetii RSA 493]
CBU_1857	-	lpp0747	oligopeptide transport ATP-binding protein [Coxiella burnetii RSA 493]
CBU_1858	-	lpp1023	oligopeptide transport system permease protein [Coxiella burnetii RSA 493]
CBU_1859	-	lpp1022	oligopeptide ABC transporter, permease protein [Coxiella burnetii RSA 493]
CBU_1860	-	lpp1021	peptide ABC transporter, periplasmic peptide-binding protein, putative [Coxiella burnetii RSA 493]
CBU_1862	-	lpp0366	radical SAM domain-containing protein [Coxiella burnetii RSA 493]
CBU_1865	-	lpp2654	hypothetical protein CBU_1865 [Coxiella burnetii RSA 493]
CBU_1866	-	lpp3051	DNA topoisomerase IV subunit A [Coxiella burnetii RSA 493]
CBU_1870	-	lpp0028	2-polyprenyl-3-methyl-6-methoxy-1,4-benzoquinol hydroxylase [Coxiella burnetii RSA 493]
CBU_1871	-	lpp0897	anthranilate synthase component II [Coxiella burnetii RSA 493]
CBU_1872	-	lpp0721	ribulose-phosphate 3-epimerase [Coxiella burnetii RSA 493]
CBU_1873	-	lpp2289	Dna-J like membrane chaperone protein [Coxiella burnetii RSA 493]
CBU_1874	-	lpp1811	glutamate--cysteine ligase [Coxiella burnetii RSA 493]
CBU_1875	-	lpp1810	glutathione synthetase [Coxiella burnetii RSA 493]
CBU_1876	-	lpp1801	SAM-dependent methyltransferase [Coxiella burnetii RSA 493]
CBU_1878	-	lpp1343	iron-sulfur cluster insertion protein ErpA [Coxiella burnetii RSA 493]
CBU_1879	-	lpp0666	peptide deformylase [Coxiella burnetii RSA 493]
CBU_1880	-	lpp1493	hypothetical membrane spanning protein [Coxiella burnetii RSA 493]
CBU_1881	-	lpp1492	rubredoxin [Coxiella burnetii RSA 493]
CBU_1882	-	lpp1491	glutamate-1-semialdehyde aminotransferase [Coxiella burnetii RSA 493]
CBU_1884	-	lpp2226	hypothetical exported membrane spanning protein [Coxiella burnetii RSA 493]
CBU_1887	-	lpp0987	multimodular transpeptidase-transglycosylase PBP 1A [Coxiella burnetii RSA 493]
CBU_1889	-	lpp0990	PilN domain-containing protein [Coxiella burnetii RSA 493]
CBU_1891	-	lpp0993	type II and III secretion system family protein [Coxiella burnetii RSA 493]
CBU_1892	-	lpp0994	shikimate kinase [Coxiella burnetii RSA 493]
CBU_1893	-	lpp0995	3-dehydroquinate synthase [Coxiella burnetii RSA 493]
CBU_1896	-	lpp1608	transporter, major facilitator family [Coxiella burnetii RSA 493]
CBU_1899	-	lpp2727	putative methyltransferase [Coxiella burnetii RSA 493]
CBU_1901	-	lpp2726	M16 family peptidase [Coxiella burnetii RSA 493]
CBU_1902	-	lpp2725	M16 family peptidase [Coxiella burnetii RSA 493]
CBU_1903	-	lpp2724	cell division protein [Coxiella burnetii RSA 493]
CBU_1904	-	lpp2723	cell division ATP-binding protein [Coxiella burnetii RSA 493]
CBU_1905	-	lpp2722	efflux ABC transporter, permease protein [Coxiella burnetii RSA 493]
CBU_1907	-	lpp0323	acetyltransferase [Coxiella burnetii RSA 493]
CBU_1909	-	lpp2721	RNA polymerase factor sigma-32 [Coxiella burnetii RSA 493]
CBU_1910	-	lpp1805	outer membrane protein [Coxiella burnetii RSA 493]
CBU_1913	-	lpp1804	glycyl-tRNA synthetase subunit alpha [Coxiella burnetii RSA 493]
CBU_1914	-	lpp1803	glycyl-tRNA synthetase, beta subunit [Coxiella burnetii RSA 493]
CBU_1915	-	lpp2646	ribosomal RNA small subunit methyltransferase B [Coxiella burnetii RSA 493]
CBU_1916	-	lpp0997	universal stress protein family protein [Coxiella burnetii RSA 493]
CBU_1917	-	lpp3077	50S ribosomal protein L34 [Coxiella burnetii RSA 493]
CBU_1918	-	lpp3076	ribonuclease P protein component [Coxiella burnetii RSA 493]
CBU_1919	-	lpp3075	hypothetical protein CBU_1919 [Coxiella burnetii RSA 493]
CBU_1920	-	lpp3074	inner membrane protein oxaA [Coxiella burnetii RSA 493]
CBU_1922	-	lpp3073	tRNA modification GTPase TrmE [Coxiella burnetii RSA 493]
CBU_1924	-	lpp2948	glucose-inhibited division protein A [Coxiella burnetii RSA 493]
CBU_1925	-	lpp2949	16S rRNA methyltransferase GidB [Coxiella burnetii RSA 493]
CBU_1926	-	lpp2950	CobQ/CobB/MinD/ParA nucleotide binding domain protein [Coxiella burnetii RSA 493]
CBU_1927	-	lpp2951	ParB-like partition protein [Coxiella burnetii RSA 493]
CBU_1929	-	lpp0334	major facilitator transporter [Coxiella burnetii RSA 493]
CBU_1938	-	lpp3060	ATP synthase F0, I subunit [Coxiella burnetii RSA 493]
CBU_1939	-	lpp3059	F0F1 ATP synthase subunit A [Coxiella burnetii RSA 493]
CBU_1940	-	lpp3058	ATP synthase C chain [Coxiella burnetii RSA 493]
CBU_1941	-	lpp3057	F0F1 ATP synthase subunit B [Coxiella burnetii RSA 493]
CBU_1942	-	lpp3056	ATP synthase delta chain [Coxiella burnetii RSA 493]
CBU_1943	-	lpp3055	F0F1 ATP synthase subunit alpha [Coxiella burnetii RSA 493]
CBU_1944	-	lpp3054	ATP synthase F1, gamma subunit [Coxiella burnetii RSA 493]
CBU_1945	-	lpp3053	ATP synthase F1, beta subunit [Coxiella burnetii RSA 493]
CBU_1946	-	lpp3052	ATP synthase epsilon chain [Coxiella burnetii RSA 493]
CBU_1947	-	lpp2934	UDP-N-acetylglucosamine pyrophosphorylase [Coxiella burnetii RSA 493]
CBU_1950	-	lpp2102	hypothetical membrane spanning protein [Coxiella burnetii RSA 493]
CBU_1952	-	lpp1833	ABC transporter ATP-binding protein [Coxiella burnetii RSA 493]
CBU_1955	-	lpp0939	NAD(P)(+) transhydrogenase (AB-specific), alpha-1 subunit [Coxiella burnetii RSA 493]
CBU_1956	-	lpp0938	NAD(P)(+) transhydrogenase (AB-specific), alpha-2 subunit [Coxiella burnetii RSA 493]
CBU_1957	-	lpp0937	NAD(P)(+) transhydrogenase (AB-specific), beta subunit [Coxiella burnetii RSA 493]
CBU_1960	-	lpp3004	hypothetical protein CBU_1960 [Coxiella burnetii RSA 493]
CBU_1964	-	lpp2285	peptide release factor-glutamine N5-methyltransferase [Coxiella burnetii RSA 493]
CBU_1965	-	lpp2284	peptide chain release factor 1 [Coxiella burnetii RSA 493]
CBU_1966	-	lpp2283	glutamyl-tRNA reductase [Coxiella burnetii RSA 493]
CBU_1968	-	lpp2011	dihydroneopterin aldolase [Coxiella burnetii RSA 493]
CBU_1969	-	lpp2286	RNA polymerase-binding protein DksA [Coxiella burnetii RSA 493]
CBU_1970	-	lpp0431	diaminopimelate epimerase [Coxiella burnetii RSA 493]
CBU_1975	-	lpp0434	phospholipase/carboxylesterase family protein [Coxiella burnetii RSA 493]
CBU_1976	-	lpp0373	nucleotidyl transferase family protein [Coxiella burnetii RSA 493]
CBU_1977	-	lpp0374	phosphotransferase enzyme family protein [Coxiella burnetii RSA 493]
CBU_1978	-	lpp0375	organic solvent tolerance protein [Coxiella burnetii RSA 493]
CBU_1980	-	lpp0376	putative peptidyl-prolyl cis-trans isomerase surA [Coxiella burnetii RSA 493]
CBU_1981	-	lpp0377	4-hydroxythreonine-4-phosphate dehydrogenase [Coxiella burnetii RSA 493]
CBU_1982	-	lpp2995	dimethyladenosine transferase [Coxiella burnetii RSA 493]
CBU_1986	-	lpp1713	U7 family peptidase [Coxiella burnetii RSA 493]
CBU_1987	-	lpp2993	diadenosine tetraphosphatase [Coxiella burnetii RSA 493]
CBU_1993	-	lpp0378	dihydrofolate reductase [Coxiella burnetii RSA 493]
CBU_1994	-	lpp2796	hypothetical protein CBU_1994 [Coxiella burnetii RSA 493]
CBU_1995	-	lpp1853	acylphosphatase [Coxiella burnetii RSA 493]
CBU_1996	-	lpp1802	D,D-heptose 1,7-bisphosphate phosphatase [Coxiella burnetii RSA 493]
CBU_1997	-	lpp2647	methionyl-tRNA formyltransferase [Coxiella burnetii RSA 493]
CBU_1998	-	lpp2650	DNA protecting protein DprA [Coxiella burnetii RSA 493]
CBU_2000	-	lpp2652	DNA topoisomerase I [Coxiella burnetii RSA 493]
CBU_2002	-	lpp0277	phosphoribosylaminoimidazole carboxylase carboxyltransferase subunit [Coxiella burnetii RSA 493]
CBU_2003	-	lpp3044	sua5/YciO/YrdC/YwlC family protein [Coxiella burnetii RSA 493]
CBU_2004	-	lpp2749	heptosyl transferase glycosyltransferase family 9 protein [Coxiella burnetii RSA 493]
CBU_2005	-	lpp1392	signal transduction histidine kinase-like protein [Coxiella burnetii RSA 493]
CBU_2006	-	lpp1393	transcriptional regulatory protein [Coxiella burnetii RSA 493]
CBU_2008	-	lpp2013	arginyl-tRNA synthetase [Coxiella burnetii RSA 493]
CBU_2009	-	lpp0605	hypothetical protein CBU_2009 [Coxiella burnetii RSA 493]
CBU_2011	-	lpp0694	ATP-dependent protease hslV [Coxiella burnetii RSA 493]
CBU_2012	-	lpp0695	heat shock protein HslVU, ATPase subunit HslU [Coxiella burnetii RSA 493]
CBU_2014	-	lpp0053	hypothetical membrane associated protein [Coxiella burnetii RSA 493]
CBU_2017	-	lpp2970	ubiquinone/menaquinone biosynthesis methyltransferase ubiE [Coxiella burnetii RSA 493]
CBU_2018	-	lpp2971	hypothetical protein CBU_2018 [Coxiella burnetii RSA 493]
CBU_2019	-	lpp2972	2-polyprenylphenol 6-hydroxylase [Coxiella burnetii RSA 493]
CBU_2020	-	lpp1660	glutamate/gamma-aminobutyrate antiporter [Coxiella burnetii RSA 493]
CBU_2023	-	lpp0641	hypothetical protein CBU_2023 [Coxiella burnetii RSA 493]
CBU_2024	-	lpp3022	putative cystathionine beta-synthase [Coxiella burnetii RSA 493]
CBU_2025	-	lpp0951	putative O-succinylhomoserine (thiol)-lyase [Coxiella burnetii RSA 493]
CBU_2030	-	lpp2004	S-adenosylmethionine synthetase [Coxiella burnetii RSA 493]
CBU_2031	-	lpp2003	adenosylhomocysteinase [Coxiella burnetii RSA 493]
CBU_2032	-	lpp0299	GAF domain-containing protein [Coxiella burnetii RSA 493]
CBU_2040	-	lpp1474	HlyD family type I secretion membrane fusion protein [Coxiella burnetii RSA 493]
CBU_2044	-	lpp1117	hypothetical protein CBU_2044 [Coxiella burnetii RSA 493]
CBU_2045	-	lpp2169	chitinase domain-containing protein [Coxiella burnetii RSA 493]
CBU_2049	-	lpp1399	tryptophanyl-tRNA synthetase [Coxiella burnetii RSA 493]
CBU_2054	-	lpp1806	DNA helicase II [Coxiella burnetii RSA 493]
CBU_2055	-	lpp2515	zinc uptake transporter [Coxiella burnetii RSA 493]
CBU_2058	-	lpp0292	proline/betaine transporter [Coxiella burnetii RSA 493]
CBU_2065	-	lpp1365	hypothetical protein CBU_2065 [Coxiella burnetii RSA 493]
CBU_2068	-	lpp0691	transporter, MFS superfamily [Coxiella burnetii RSA 493]
CBU_2069	-	lpp0690	thymidine kinase [Coxiella burnetii RSA 493]
CBU_2073	-	lpp0950	putative acyltransferase [Coxiella burnetii RSA 493]
CBU_2074	-	lpp2791	porphobilinogen deaminase [Coxiella burnetii RSA 493]
CBU_2076	-	plpp0085	hypothetical protein CBU_2076 [Coxiella burnetii RSA 493]
CBU_2076	-	lpp2583	hypothetical protein CBU_2076 [Coxiella burnetii RSA 493]
CBU_2077	-	lpp2792	uroporphyrinogen-III synthase [Coxiella burnetii RSA 493]
CBU_2080	-	lpp2793	uroporphyrin-III C-methyltransferase, putative [Coxiella burnetii RSA 493]
CBU_2081	-	lpp2794	HemY [Coxiella burnetii RSA 493]
CBU_2082	-	lpp1736	hypothetical protein CBU_2082 [Coxiella burnetii RSA 493]
CBU_2083	-	lpp2945	queuosine biosynthesis protein QueC [Coxiella burnetii RSA 493]
CBU_2086	-	lpp3002	transcription termination factor Rho [Coxiella burnetii RSA 493]
CBU_2087	-	lpp3003	thioredoxin [Coxiella burnetii RSA 493]
CBU_2089	-	lpp1998	hypothetical protein CBU_2089 [Coxiella burnetii RSA 493]
CBU_2090	-	lpp1997	pyrroline-5-carboxylate reductase [Coxiella burnetii RSA 493]
CBU_2091	-	lpp1996	hypothetical protein CBU_2091 [Coxiella burnetii RSA 493]
CBU_2093	-	lpp0636	hypothetical protein CBU_2093 [Coxiella burnetii RSA 493]
CBU_2094	-	lpp0637	hypothetical protein CBU_2094 [Coxiella burnetii RSA 493]
CBU_2095	-	lpp0638	aspartate carbamoyltransferase catalytic subunit [Coxiella burnetii RSA 493]

## Sheet: L.pneu Philadelphia
	Protein name	Locus tags
CBU_0001	-	lpg0001	chromosomal replication initiation protein [Coxiella burnetii RSA 493]
CBU_0002	-	lpg0002	DNA polymerase III, beta chain [Coxiella burnetii RSA 493]
CBU_0003	-	lpg0003	DNA replication and repair protein RecF [Coxiella burnetii RSA 493]
CBU_0004	-	lpg0004	DNA gyrase, B subunit [Coxiella burnetii RSA 493]
CBU_0009	-	lpg2589	D-alanyl-meso-diaminopimelate endopeptidase [Coxiella burnetii RSA 493]
CBU_0010	-	lpg2808	shikimate 5-dehydrogenase [Coxiella burnetii RSA 493]
CBU_0014	-	lpg0583	low-affinity inorganic phosphate transporter [Coxiella burnetii RSA 493]
CBU_0015	-	lpg0584	hypothetical protein CBU_0015 [Coxiella burnetii RSA 493]
CBU_0016	-	lpg1434	purine nucleoside phosphorylase [Coxiella burnetii RSA 493]
CBU_0017	-	lpg1433	deoxyribose-phosphate aldolase [Coxiella burnetii RSA 493]
CBU_0020	-	lpg1206	ribosomal subunit interface protein domain/'cold-shock' DNA-binding domain protein [Coxiella burnetii RSA 493]
CBU_0026	-	lpg0094	ribose-5-phosphate isomerase A [Coxiella burnetii RSA 493]
CBU_0030	-	lpg2052	hydroxymethylglutaryl-coenzyme A reductase [Coxiella burnetii RSA 493]
CBU_0031	-	lpg0358	short chain dehydrogenase/reductase family oxidoreductase [Coxiella burnetii RSA 493]
CBU_0039	-	lpg0141	oligopeptidase A [Coxiella burnetii RSA 493]
CBU_0042	-	lpg0425	ferrochelatase [Coxiella burnetii RSA 493]
CBU_0043	-	lpg2484	non-canonical purine NTP pyrophosphatase, RdgB/HAM1 family [Coxiella burnetii RSA 493]
CBU_0044	-	lpg2847	hypothetical protein CBU_0044 [Coxiella burnetii RSA 493]
CBU_0048	-	lpg0658	auxiliary transport protein, membrane fusion protein family [Coxiella burnetii RSA 493]
CBU_0055	-	lpg1430	4-hydroxybenzoate polyprenyl transferase [Coxiella burnetii RSA 493]
CBU_0056	-	lpg0699	TolC family type I secretion outer membrane protein [Coxiella burnetii RSA 493]
CBU_0063	-	lpg2340	3-deoxy-D-manno-octulosonic-acid transferase family protein [Coxiella burnetii RSA 493]
CBU_0064	-	lpg0691	DNA topoisomerase IV, B subunit [Coxiella burnetii RSA 493]
CBU_0065	-	lpg1769	rhodanese domain-containing protein [Coxiella burnetii RSA 493]
CBU_0066	-	lpg0593	5,10-methenyltetrahydrofolate synthetase [Coxiella burnetii RSA 493]
CBU_0067	-	lpg0075	hypothetical protein CBU_0067 [Coxiella burnetii RSA 493]
CBU_0073	-	lpg0077	peptidase, M24 family [Coxiella burnetii RSA 493]
CBU_0075	-	lpg0078	2-polyprenyl-6-methoxyphenol 4-hydroxylase [Coxiella burnetii RSA 493]
CBU_0076	-	lpg0079	ubiquinone biosynthesis hydroxylase, UbiH/UbiF/VisC/COQ6 family [Coxiella burnetii RSA 493]
CBU_0081	-	lpg0694	prolyl-tRNA synthetase [Coxiella burnetii RSA 493]
CBU_0084	-	lpg1308	sulfatase domain-containing protein [Coxiella burnetii RSA 493]
CBU_0086	-	lpg2175	amidohydrolase family protein [Coxiella burnetii RSA 493]
CBU_0090	-	lpg1571	TolB protein [Coxiella burnetii RSA 493]
CBU_0091	-	lpg2043	putative peptidoglycan-associated lipoprotein [Coxiella burnetii RSA 493]
CBU_0092	-	lpg2042	tol-pal system protein YbgF [Coxiella burnetii RSA 493]
CBU_0093	-	lpg2041	radical SAM domain-containing protein [Coxiella burnetii RSA 493]
CBU_0094	-	lpg1750	ATP-dependent chaperone ClpB [Coxiella burnetii RSA 493]
CBU_0095	-	lpg0897	sodium-calcium exchanger [Coxiella burnetii RSA 493]
CBU_0097	-	lpg0474	CDP-diacylglycerol--serine O-phosphatidyltransferase [Coxiella burnetii RSA 493]
CBU_0098	-	lpg0807	carboxylating nicotinate-nucleotide pyrophosphorylase [Coxiella burnetii RSA 493]
CBU_0099	-	lpg1987	phosphohistidine phosphatase SixA [Coxiella burnetii RSA 493]
CBU_0101	-	lpg0800	L-aspartate oxidase [Coxiella burnetii RSA 493]
CBU_0103	-	lpg0809	M20/M25/M40 family peptidase [Coxiella burnetii RSA 493]
CBU_0107	-	lpg1833	D-methionine ABC transporter, ATP-binding protein [Coxiella burnetii RSA 493]
CBU_0108	-	lpg1834	D-methionine ABC transporter, permease protein [Coxiella burnetii RSA 493]
CBU_0109	-	lpg1835	D-methionine ABC transporter, periplasmic D-methionine-binding protein [Coxiella burnetii RSA 493]
CBU_0111	-	lpg0701	2-amino-3-ketobutyrate coenzyme A ligase [Coxiella burnetii RSA 493]
CBU_0112	-	lpg0702	L-threonine 3-dehydrogenase [Coxiella burnetii RSA 493]
CBU_0114	-	lpg1167	putative nucleotide-binding protein [Coxiella burnetii RSA 493]
CBU_0115	-	lpg0913	cell division protein MraZ [Coxiella burnetii RSA 493]
CBU_0116	-	lpg0914	S-adenosyl-methyltransferase [Coxiella burnetii RSA 493]
CBU_0117	-	lpg0915	cell division protein [Coxiella burnetii RSA 493]
CBU_0118	-	lpg0916	penicillin-binding protein [Coxiella burnetii RSA 493]
CBU_0123	-	lpg0917	UDP-N-acetylmuramoylalanyl-D-glutamate--2,6-diaminopimelate ligase [Coxiella burnetii RSA 493]
CBU_0124	-	lpg2618	UDP-N-acetylmuramoyl-tripeptide--D-alanyl-D-alanine ligase [Coxiella burnetii RSA 493]
CBU_0125	-	lpg2617	phospho-N-acetylmuramoyl-pentapeptide-transferase [Coxiella burnetii RSA 493]
CBU_0131	-	lpg2616	UDP-N-acetylmuramoylalanine--D-glutamate ligase [Coxiella burnetii RSA 493]
CBU_0132	-	lpg2615	cell division protein [Coxiella burnetii RSA 493]
CBU_0135	-	lpg0808	undecaprenyldiphospho-muramoylpentapeptide beta-N- acetylglucosaminyltransferase [Coxiella burnetii RSA 493]
CBU_0136	-	lpg2614	UDP-N-acetylmuramate--L-alanine ligase [Coxiella burnetii RSA 493]
CBU_0137	-	lpg2613	UDP-N-acetylenolpyruvoylglucosamine reductase [Coxiella burnetii RSA 493]
CBU_0138	-	lpg2611	cell division protein [Coxiella burnetii RSA 493]
CBU_0139	-	lpg2194	carbonate dehydratase [Coxiella burnetii RSA 493]
CBU_0140	-	lpg2610	cell division protein FtsA [Coxiella burnetii RSA 493]
CBU_0141	-	lpg2609	cell division protein FtsZ [Coxiella burnetii RSA 493]
CBU_0142	-	lpg2608	UDP-3-O-[3-hydroxymyristoyl] N-acetylglucosamine deacetylase [Coxiella burnetii RSA 493]
CBU_0146	-	lpg2602	hypothetical protein CBU_0146 [Coxiella burnetii RSA 493]
CBU_0147	-	lpg1463	preprotein translocase, SecA subunit [Coxiella burnetii RSA 493]
CBU_0150	-	lpg1466	hypothetical protein CBU_0150 [Coxiella burnetii RSA 493]
CBU_0151	-	lpg0616	7-cyano-7-deazaguanine reductase [Coxiella burnetii RSA 493]
CBU_0152	-	lpg1467	dephospho-CoA kinase [Coxiella burnetii RSA 493]
CBU_0153	-	lpg1524	type 4 prepilin peptidase [Coxiella burnetii RSA 493]
CBU_0154	-	lpg1523	type 4 pili biogenesis protein (plasma membrane protein) [Coxiella burnetii RSA 493]
CBU_0155	-	lpg1522	type 4 pili biogenesis protein (nuleotide-binding protein) [Coxiella burnetii RSA 493]
CBU_0156	-	lpg1915	type IV-A pilin protein PilA [Coxiella burnetii RSA 493]
CBU_0178	-	lpg1141	quaternary amine ABC transporter ATP-binding protein [Coxiella burnetii RSA 493]
CBU_0179	-	lpg1403	anhydro-N-acetylmuramic acid kinase [Coxiella burnetii RSA 493]
CBU_0180	-	lpg0567	peptidase family M23/M37 domain-containing protein [Coxiella burnetii RSA 493]
CBU_0181	-	lpg0568	tyrosyl-tRNA synthetase [Coxiella burnetii RSA 493]
CBU_0189	-	lpg1525	CAAX amino terminal protease family protein [Coxiella burnetii RSA 493]
CBU_0194	-	lpg0790	L-serine ammonia-lyase [Coxiella burnetii RSA 493]
CBU_0195	-	lpg0792	AmpG [Coxiella burnetii RSA 493]
CBU_0197	-	lpg1807	hypothetical outer membrane protein [Coxiella burnetii RSA 493]
CBU_0198	-	lpg1806	outer membrane protein, OMP85 family protein [Coxiella burnetii RSA 493]
CBU_0205	-	lpg1911	glutamyl-tRNA synthetase [Coxiella burnetii RSA 493]
CBU_0206	-	lpg0623	hypothetical membrane spanning protein [Coxiella burnetii RSA 493]
CBU_0214	-	lpg0949	integral membrane protein [Coxiella burnetii RSA 493]
CBU_0221	-	lpg0784	phosphopantethiene-protein transferase domain-contain protein [Coxiella burnetii RSA 493]
CBU_0224	-	lpg0316	protein translocase subunit [Coxiella burnetii RSA 493]
CBU_0225	-	lpg0317	transcription termination/antitermination factor NusG [Coxiella burnetii RSA 493]
CBU_0226	-	lpg0318	LSU ribosomal protein L11P [Coxiella burnetii RSA 493]
CBU_0227	-	lpg0319	50S ribosomal protein L1 [Coxiella burnetii RSA 493]
CBU_0228	-	lpg0320	50S ribosomal protein L10 [Coxiella burnetii RSA 493]
CBU_0229	-	lpg0321	50S ribosomal protein L7/L12 [Coxiella burnetii RSA 493]
CBU_0231	-	lpg0322	DNA-directed RNA polymerase, beta subunit [Coxiella burnetii RSA 493]
CBU_0232	-	lpg0323	DNA-directed RNA polymerase subunit beta' [Coxiella burnetii RSA 493]
CBU_0233	-	lpg0324	ribosomal protein S12 [Coxiella burnetii RSA 493]
CBU_0234	-	lpg0325	30S ribosomal protein S7 [Coxiella burnetii RSA 493]
CBU_0235	-	lpg0326	protein translation elongation factor G (EF-G) [Coxiella burnetii RSA 493]
CBU_0236	-	lpg0327	elongation factor Tu [Coxiella burnetii RSA 493]
CBU_0236	-	lpg0314	elongation factor Tu [Coxiella burnetii RSA 493]
CBU_0237	-	lpg0328	30S ribosomal protein S10 [Coxiella burnetii RSA 493]
CBU_0238	-	lpg0329	LSU ribosomal protein L3P [Coxiella burnetii RSA 493]
CBU_0239	-	lpg0330	ribosomal protein L4 [Coxiella burnetii RSA 493]
CBU_0240	-	lpg0331	LSU ribosomal protein L23P [Coxiella burnetii RSA 493]
CBU_0241	-	lpg0332	50S ribosomal protein L2 [Coxiella burnetii RSA 493]
CBU_0243	-	lpg0334	50S ribosomal protein L22 [Coxiella burnetii RSA 493]
CBU_0244	-	lpg0335	SSU ribosomal protein S3P [Coxiella burnetii RSA 493]
CBU_0245	-	lpg0336	50S ribosomal protein L16 [Coxiella burnetii RSA 493]
CBU_0246	-	lpg0337	50S ribosomal protein L29 [Coxiella burnetii RSA 493]
CBU_0247	-	lpg0338	ribosomal protein S17 [Coxiella burnetii RSA 493]
CBU_0248	-	lpg0339	LSU ribosomal protein L14P [Coxiella burnetii RSA 493]
CBU_0249	-	lpg0340	LSU ribosomal protein L24P [Coxiella burnetii RSA 493]
CBU_0250	-	lpg0341	50S ribosomal protein L5 [Coxiella burnetii RSA 493]
CBU_0251	-	lpg0342	SSU ribosomal protein S14P [Coxiella burnetii RSA 493]
CBU_0252	-	lpg0343	ribosomal protein S8 [Coxiella burnetii RSA 493]
CBU_0253	-	lpg0344	50S ribosomal protein L6 [Coxiella burnetii RSA 493]
CBU_0254	-	lpg0345	LSU ribosomal protein L18P [Coxiella burnetii RSA 493]
CBU_0255	-	lpg0346	SSU ribosomal protein S5P [Coxiella burnetii RSA 493]
CBU_0256	-	lpg0347	ribosomal protein L30 [Coxiella burnetii RSA 493]
CBU_0257	-	lpg0348	LSU ribosomal protein L15P [Coxiella burnetii RSA 493]
CBU_0258	-	lpg0349	preprotein translocase subunit SecY [Coxiella burnetii RSA 493]
CBU_2097	-	lpg0350	50S ribosomal protein L36 [Coxiella burnetii RSA 493]
CBU_0260	-	lpg0351	30S ribosomal protein S13 [Coxiella burnetii RSA 493]
CBU_0261	-	lpg0352	30S ribosomal protein S11 [Coxiella burnetii RSA 493]
CBU_0262	-	lpg0353	30S ribosomal protein S4 [Coxiella burnetii RSA 493]
CBU_0263	-	lpg0354	DNA-directed RNA polymerase subunit alpha [Coxiella burnetii RSA 493]
CBU_0264	-	lpg0355	LSU ribosomal protein L17P [Coxiella burnetii RSA 493]
CBU_0271	-	lpg0356	single-stranded DNA-binding protein [Coxiella burnetii RSA 493]
CBU_0272	-	lpg0357	transporter, MFS superfamily [Coxiella burnetii RSA 493]
CBU_0274	-	lpg0384	excinuclease ABC subunit A [Coxiella burnetii RSA 493]
CBU_0275	-	lpg2028	uroporphyrinogen decarboxylase [Coxiella burnetii RSA 493]
CBU_0280	-	lpg0554	DNA-damage-inducible protein P [Coxiella burnetii RSA 493]
CBU_0286	-	lpg1538	poly(A) polymerase [Coxiella burnetii RSA 493]
CBU_0287	-	lpg1539	2-amino-4-hydroxy-6-hydroxymethyldihydropteridine pyrophosphokinase [Coxiella burnetii RSA 493]
CBU_0288	-	lpg0548	phosphopantetheine adenylyltransferase [Coxiella burnetii RSA 493]
CBU_0290	-	lpg0478	LSU ribosomal protein L33P [Coxiella burnetii RSA 493]
CBU_0291	-	lpg0479	50S ribosomal protein L28 [Coxiella burnetii RSA 493]
CBU_0293	-	lpg2487	deoxyuridine 5'-triphosphate nucleotidohydrolase [Coxiella burnetii RSA 493]
CBU_0294	-	lpg2486	phosphomannomutase [Coxiella burnetii RSA 493]
CBU_0296	-	lpg1204	orotate phosphoribosyltransferase [Coxiella burnetii RSA 493]
CBU_0297	-	lpg0648	exodeoxyribonuclease III [Coxiella burnetii RSA 493]
CBU_0298	-	lpg2310	glutamate racemase [Coxiella burnetii RSA 493]
CBU_0299	-	lpg2012	ribonuclease PH [Coxiella burnetii RSA 493]
CBU_0300	-	lpg2011	hypothetical protein CBU_0300 [Coxiella burnetii RSA 493]
CBU_0301	-	lpg2010	guanylate kinase [Coxiella burnetii RSA 493]
CBU_0303	-	lpg2009	GTP pyrophosphokinase [Coxiella burnetii RSA 493]
CBU_0304	-	lpg2008	putative endoribonuclease L-PSP [Coxiella burnetii RSA 493]
CBU_0305	-	lpg2033	ATP-dependent DNA helicase RecG [Coxiella burnetii RSA 493]
CBU_0309	-	lpg1369	chaperone protein htpG [Coxiella burnetii RSA 493]
CBU_0312	-	lpg1297	methenyltetrahydrofolate cyclohydrolase [Coxiella burnetii RSA 493]
CBU_0313	-	lpg1294	Slt family transglycosylase [Coxiella burnetii RSA 493]
CBU_0314	-	lpg1295	hydroxyacylglutathione hydrolase [Coxiella burnetii RSA 493]
CBU_0315	-	lpg1521	putative methyltransferase [Coxiella burnetii RSA 493]
CBU_0316	-	lpg1383	ribonuclease H [Coxiella burnetii RSA 493]
CBU_0317	-	lpg1384	DNA polymerase III, epsilon subunit [Coxiella burnetii RSA 493]
CBU_0318	-	lpg0910	ErfK/YbiS/YcfS/YnhG family protein [Coxiella burnetii RSA 493]
CBU_0321	-	lpg0459	IcmH [Coxiella burnetii RSA 493]
CBU_0324	-	lpg2229	AMP-binding enzyme family protein [Coxiella burnetii RSA 493]
CBU_0326	-	lpg1673	phosphoribosylamine--glycine ligase [Coxiella burnetii RSA 493]
CBU_0331	-	lpg1566	glycine oxidase ThiO [Coxiella burnetii RSA 493]
CBU_0333	-	lpg1567	thiazole synthase [Coxiella burnetii RSA 493]
CBU_0334	-	lpg1568	thiamine-phosphate pyrophosphorylase/thiamine-phosphate pyrophosphorylase [Coxiella burnetii RSA 493]
CBU_0335	-	lpg2621	putative acid phosphatase [Coxiella burnetii RSA 493]
CBU_0336	-	lpg0460	bifunctional phosphoribosylaminoimidazolecarboxamide formyltransferase/IMP cyclohydrolase [Coxiella burnetii RSA 493]
CBU_0337	-	lpg0542	DNA-binding protein fis [Coxiella burnetii RSA 493]
CBU_0338	-	lpg2809	aminopeptidase N [Coxiella burnetii RSA 493]
CBU_0347	-	lpg0421	D-xylose-proton symporter [Coxiella burnetii RSA 493]
CBU_0349	-	lpg1092	phosphoglycolate phosphatase [Coxiella burnetii RSA 493]
CBU_0350	-	lpg1699	3-demethylubiquinone-9 3-methyltransferase [Coxiella burnetii RSA 493]
CBU_0352	-	lpg2739	cation efflux system protein CzcD [Coxiella burnetii RSA 493]
CBU_0353	-	lpg0855	putative periplasmic protease [Coxiella burnetii RSA 493]
CBU_0366	-	lpg0714	ATPase, histidine kinase-, DNA gyrase B-, and HSP90-like domain/His kinase A (phosphoacceptor) domain protein [Coxiella burnetii RSA 493]
CBU_0368	-	lpg2767	glucose/sorbosone dehydrogenase [Coxiella burnetii RSA 493]
CBU_0373	-	lpg2261	MaoC domain-containing protein [Coxiella burnetii RSA 493]
CBU_0381	-	lpg1614	hypothetical protein CBU_0381 [Coxiella burnetii RSA 493]
CBU_0382	-	lpg2656	polyprenyl synthetase family protein [Coxiella burnetii RSA 493]
CBU_0383	-	lpg0618	DNA-3-methyladenine glycosylase I [Coxiella burnetii RSA 493]
CBU_0385	-	lpg2651	ribosomal protein L21 [Coxiella burnetii RSA 493]
CBU_0386	-	lpg2650	50S ribosomal protein L27 [Coxiella burnetii RSA 493]
CBU_0387	-	lpg2649	GTPase ObgE [Coxiella burnetii RSA 493]
CBU_0389	-	lpg2636	SSU ribosomal protein S20P [Coxiella burnetii RSA 493]
CBU_0390	-	lpg2635	virulence factor [Coxiella burnetii RSA 493]
CBU_0391	-	lpg0936	riboflavin biosynthesis protein RibF [Coxiella burnetii RSA 493]
CBU_0396	-	lpg0937	isoleucyl-tRNA synthetase [Coxiella burnetii RSA 493]
CBU_0397	-	lpg0938	signal peptidase II [Coxiella burnetii RSA 493]
CBU_0410	-	lpg2552	hypothetical membrane spanning protein [Coxiella burnetii RSA 493]
CBU_0412	-	lpg0627	type IV pilin [Coxiella burnetii RSA 493]
CBU_0414	-	lpg2546	hypothetical protein CBU_0414 [Coxiella burnetii RSA 493]
CBU_0418	-	lpg0595	putative branched-chain amino acid aminotransferase [Coxiella burnetii RSA 493]
CBU_0419	-	lpg1993	polysaccharide deacetylase family protein [Coxiella burnetii RSA 493]
CBU_0421	-	lpg1325	FrgA protein [Coxiella burnetii RSA 493]
CBU_0422	-	lpg2929	aspartate alpha-decarboxylase [Coxiella burnetii RSA 493]
CBU_0423	-	lpg2662	pantoate--beta-alanine ligase [Coxiella burnetii RSA 493]
CBU_0424	-	lpg2661	3-methyl-2-oxobutanoate hydroxymethyltransferase [Coxiella burnetii RSA 493]
CBU_0426	-	lpg0228	amino acid permease family protein [Coxiella burnetii RSA 493]
CBU_0430	-	lpg1777	lysyl-tRNA synthetase [Coxiella burnetii RSA 493]
CBU_0431	-	lpg1579	glycine cleavage T-protein (aminomethyl transferase) domain protein [Coxiella burnetii RSA 493]
CBU_0432	-	lpg1816	transporter, MFS superfamily [Coxiella burnetii RSA 493]
CBU_0441	-	lpg0394	methylated-DNA-[protein]-cysteine S-methyltransferase [Coxiella burnetii RSA 493]
CBU_0442	-	lpg0395	50S ribosomal protein L19 [Coxiella burnetii RSA 493]
CBU_0443	-	lpg0396	tRNA (Guanine-N(1)-)-methyltransferase [Coxiella burnetii RSA 493]
CBU_0444	-	lpg0397	16S rRNA-processing protein RimM [Coxiella burnetii RSA 493]
CBU_0445	-	lpg0399	ribosomal protein S16 [Coxiella burnetii RSA 493]
CBU_0450	-	lpg0400	signal recognition particle, subunit FFH/SRP54 [Coxiella burnetii RSA 493]
CBU_0452	-	lpg2763	transporter, HlyC/CorC (HCC) family [Coxiella burnetii RSA 493]
CBU_0453	-	lpg0632	putative fimT protein [Coxiella burnetii RSA 493]
CBU_0454	-	lpg1411	adenylate kinase [Coxiella burnetii RSA 493]
CBU_0455	-	lpg1412	thioredoxin [Coxiella burnetii RSA 493]
CBU_0458	-	lpg0737	hypothetical protein CBU_0458 [Coxiella burnetii RSA 493]
CBU_0459	-	lpg1507	transporter, monovalent cation:proton antiporter-2 (CPA2) family [Coxiella burnetii RSA 493]
CBU_0460	-	lpg1506	beta-lactamase induction protein [Coxiella burnetii RSA 493]
CBU_0461	-	lpg1504	pyruvate dehydrogenase subunit E1 [Coxiella burnetii RSA 493]
CBU_0462	-	lpg1503	dihydrolipoyllysine-residue acetyltransferase E2 component of pyruvate dehydrogenase complex [Coxiella burnetii RSA 493]
CBU_0463	-	lpg1502	dihydrolipoyl dehydrogenase, E3 component of pyruvate dehydrogenases complex [Coxiella burnetii RSA 493]
CBU_0467	-	lpg2331	putative methyltransferase [Coxiella burnetii RSA 493]
CBU_0468	-	lpg2329	exodeoxyribonuclease VII small subunit [Coxiella burnetii RSA 493]
CBU_0470	-	lpg1161	putative phosphoribosyl transferase [Coxiella burnetii RSA 493]
CBU_0472	-	lpg0867	ATP-dependent DNA helicase [Coxiella burnetii RSA 493]
CBU_0479	-	lpg1919	3-deoxy-D-manno-octulosonate cytidylyltransferase [Coxiella burnetii RSA 493]
CBU_0482	-	lpg0491	arginine ABC transporter periplasmic arginine-binding protein [Coxiella burnetii RSA 493]
CBU_0484	-	lpg0492	arginine transport system permease protein [Coxiella burnetii RSA 493]
CBU_0486	-	lpg2297	ribonuclease [Coxiella burnetii RSA 493]
CBU_0487	-	lpg2295	ribosomal large subunit pseudouridine synthase C [Coxiella burnetii RSA 493]
CBU_0491	-	lpg1391	50S ribosomal protein L32 [Coxiella burnetii RSA 493]
CBU_0492	-	lpg1392	putative glycerol-3-phosphate acyltransferase PlsX [Coxiella burnetii RSA 493]
CBU_0493	-	lpg1393	3-oxoacyl-(acyl carrier protein) synthase III [Coxiella burnetii RSA 493]
CBU_0494	-	lpg1394	malonyl-CoA-[acyl-carrier-protein] transacylase [Coxiella burnetii RSA 493]
CBU_0495	-	lpg1395	3-oxoacyl-[acyl-carrier protein] reductase [Coxiella burnetii RSA 493]
CBU_0496	-	lpg1396	acyl carrier protein [Coxiella burnetii RSA 493]
CBU_0497	-	lpg1397	3-oxoacyl-[acyl-carrier-protein] synthase 2 [Coxiella burnetii RSA 493]
CBU_0498	-	lpg1398	hypothetical protein CBU_0498 [Coxiella burnetii RSA 493]
CBU_0499	-	lpg1399	thymidylate kinase [Coxiella burnetii RSA 493]
CBU_0500	-	lpg1400	DNA polymerase III subunit delta' [Coxiella burnetii RSA 493]
CBU_0502	-	lpg1402	hydrolase, TatD family [Coxiella burnetii RSA 493]
CBU_0503	-	lpg1364	glutamine synthetase [Coxiella burnetii RSA 493]
CBU_0504	-	lpg1378	di-/tripeptide transporter [Coxiella burnetii RSA 493]
CBU_0505	-	lpg1210	acetyltransferase [Coxiella burnetii RSA 493]
CBU_0506	-	lpg1461	single-stranded-DNA-specific exonuclease [Coxiella burnetii RSA 493]
CBU_0517	-	lpg0070	aspartate aminotransferase [Coxiella burnetii RSA 493]
CBU_0518	-	lpg0072	excinuclease ABC subunit B [Coxiella burnetii RSA 493]
CBU_0519	-	lpg2247	DedA family protein [Coxiella burnetii RSA 493]
CBU_0520	-	lpg1830	hydroxymethylglutaryl-CoA lyase [Coxiella burnetii RSA 493]
CBU_0521	-	lpg1985	amidohydrolase family protein [Coxiella burnetii RSA 493]
CBU_0524	-	lpg1417	DNA gyrase, A subunit [Coxiella burnetii RSA 493]
CBU_0525	-	lpg1418	phosphoserine aminotransferase [Coxiella burnetii RSA 493]
CBU_0526	-	lpg1419	3-phosphoshikimate 1-carboxyvinyltransferase [Coxiella burnetii RSA 493]
CBU_0527	-	lpg1420	cytidylate kinase [Coxiella burnetii RSA 493]
CBU_0528	-	lpg1421	ribosomal protein S1 [Coxiella burnetii RSA 493]
CBU_0529	-	lpg1422	hypothetical membrane associated protein [Coxiella burnetii RSA 493]
CBU_0530	-	lpg1423	tetratricopeptide repeat ptrotein [Coxiella burnetii RSA 493]
CBU_0531	-	lpg1425	orotidine 5'-phosphate decarboxylase [Coxiella burnetii RSA 493]
CBU_0532	-	lpg0810	competence protein ComEA, helix-hairpin-helix repeat region [Coxiella burnetii RSA 493]
CBU_0533	-	lpg0762	putative undecaprenyl-phosphate alpha-N-acetylglucosaminyltransferase [Coxiella burnetii RSA 493]
CBU_0535	-	lpg0896	sporulation and cell division repeat protein [Coxiella burnetii RSA 493]
CBU_0539	-	lpg2805	tripeptide permease TppB [Coxiella burnetii RSA 493]
CBU_0540	-	lpg2620	chromosome segregation protein SMC [Coxiella burnetii RSA 493]
CBU_0541	-	lpg2619	cell division protein ZipA [Coxiella burnetii RSA 493]
CBU_0542	-	lpg0958	DNA ligase, NAD-dependent [Coxiella burnetii RSA 493]
CBU_0545	-	lpg0385	LemA family protein [Coxiella burnetii RSA 493]
CBU_0546	-	lpg0386	heat shock protein HtpX [Coxiella burnetii RSA 493]
CBU_0547	-	lpg2485	TPR domain-containing protein [Coxiella burnetii RSA 493]
CBU_0548	-	lpg1873	lytic murein transglycosylase B [Coxiella burnetii RSA 493]
CBU_0549	-	lpg1374	rod shape-determining protein RodA [Coxiella burnetii RSA 493]
CBU_0550	-	lpg1375	penicillin-binding protein [Coxiella burnetii RSA 493]
CBU_0552	-	lpg1377	iojap family protein [Coxiella burnetii RSA 493]
CBU_0556	-	lpg1345	nicotinate (nicotinamide) nucleotide adenylyltransferase [Coxiella burnetii RSA 493]
CBU_0557	-	lpg1346	DNA polymerase III, delta subunit [Coxiella burnetii RSA 493]
CBU_0558	-	lpg1347	rare lipoprotein B precursor [Coxiella burnetii RSA 493]
CBU_0559	-	lpg1348	leucyl-tRNA synthetase [Coxiella burnetii RSA 493]
CBU_0560	-	lpg2927	hypothetical cytosolic protein [Coxiella burnetii RSA 493]
CBU_0564	-	lpg1349	apolipoprotein N-acyltransferase [Coxiella burnetii RSA 493]
CBU_0565	-	lpg1439	CBS domain-containing protein [Coxiella burnetii RSA 493]
CBU_0566	-	lpg0652	transporter, MFS superfamily [Coxiella burnetii RSA 493]
CBU_0567	-	lpg1440	hypothetical protein CBU_0567 [Coxiella burnetii RSA 493]
CBU_0568	-	lpg1441	PhoH-like protein [Coxiella burnetii RSA 493]
CBU_0569	-	lpg1334	tRNA-i(6)A37 thiotransferase enzyme MiaB [Coxiella burnetii RSA 493]
CBU_0570	-	lpg2388	amino acid permease [Coxiella burnetii RSA 493]
CBU_0572	-	lpg2634	cytosol aminopeptidase [Coxiella burnetii RSA 493]
CBU_0573	-	lpg0293	acyl-CoA dehydrogenase [Coxiella burnetii RSA 493]
CBU_0574	-	lpg1597	acetyl-CoA acetyltransferase [Coxiella burnetii RSA 493]
CBU_0576	-	lpg1596	putative fatty oxidation complex, alpha subunit [Coxiella burnetii RSA 493]
CBU_0578	-	lpg2478	polyprenyl-phosphate beta-D-glucosyltransferase [Coxiella burnetii RSA 493]
CBU_0579	-	lpg1407	undecaprenyl-phosphomannose:protein mannosyltransferase [Coxiella burnetii RSA 493]
CBU_0580	-	lpg2480	hypothetical protein CBU_0580 [Coxiella burnetii RSA 493]
CBU_0581	-	lpg1923	ferredoxin [Coxiella burnetii RSA 493]
CBU_0582	-	lpg0846	BolA family protein [Coxiella burnetii RSA 493]
CBU_0583	-	lpg2966	glutaredoxin family protein [Coxiella burnetii RSA 493]
CBU_0585	-	lpg0581	hypothetical protein CBU_0585 [Coxiella burnetii RSA 493]
CBU_0588	-	lpg0799	quinolinate synthetase [Coxiella burnetii RSA 493]
CBU_0589	-	lpg2708	ferredoxin, 2Fe-2s [Coxiella burnetii RSA 493]
CBU_0596	-	lpg2969	metallo-beta-lactamase family protein [Coxiella burnetii RSA 493]
CBU_0597	-	lpg2354	putative oxygen-independent coproporphyrinogen III oxidase [Coxiella burnetii RSA 493]
CBU_0598	-	lpg2353	ADP-ribose diphosphatase NudE [Coxiella burnetii RSA 493]
CBU_0607	-	lpg2040	diphosphomevalonate decarboxylase/isopentenyl-diphosphate delta-isomerase [Coxiella burnetii RSA 493]
CBU_0608	-	lpg2039	mevalonate kinase [Coxiella burnetii RSA 493]
CBU_0611	-	lpg0506	outer membrane protein assembly complex, YaeT protein [Coxiella burnetii RSA 493]
CBU_0612	-	lpg0507	putative outer membrane chaperone protein Skp [Coxiella burnetii RSA 493]
CBU_0613	-	lpg0508	UDP-3-O-[3-hydroxymyristoyl] glucosamine N-acyltransferase [Coxiella burnetii RSA 493]
CBU_0614	-	lpg0510	(3R)-hydroxymyristoyl-ACP dehydratase [Coxiella burnetii RSA 493]
CBU_0615	-	lpg0511	UDP-N-acetylglucosamine acyltransferase [Coxiella burnetii RSA 493]
CBU_0618	-	lpg2600	acyltransferase family protein [Coxiella burnetii RSA 493]
CBU_0620	-	lpg1371	lipid-A-disaccharide synthase [Coxiella burnetii RSA 493]
CBU_0621	-	lpg1372	oxidoreductase, NAD-binding [Coxiella burnetii RSA 493]
CBU_0622	-	lpg1721	zinc-binding domain-containing protein [Coxiella burnetii RSA 493]
CBU_0628	-	lpg2764	inorganic diphosphatase [Coxiella burnetii RSA 493]
CBU_0629	-	lpg1696	bifunctional proline dehydrogenase/pyrroline-5-carboxylate dehydrogenase [Coxiella burnetii RSA 493]
CBU_0630	-	lpg0791	peptidyl-prolyl cis-trans isomerase Mip [Coxiella burnetii RSA 493]
CBU_0631	-	lpg1678	phosphoribosylformylglycinamidine synthase [Coxiella burnetii RSA 493]
CBU_0636	-	lpg2548	transporter, UAA family [Coxiella burnetii RSA 493]
CBU_0638	-	lpg1560	branched-chain alpha-keto acid dehydrogenase subunit E2 [Coxiella burnetii RSA 493]
CBU_0639	-	lpg1559	pyruvate dehydrogenase (acetyl-transferring) E1 component, beta subunit [Coxiella burnetii RSA 493]
CBU_0640	-	lpg1558	pyruvate dehydrogenase (acetyl-transferring) E1 component, alpha subunit [Coxiella burnetii RSA 493]
CBU_0641	-	lpg2276	Glu/Leu/Phe/Val dehydrogenase [Coxiella burnetii RSA 493]
CBU_0642	-	lpg2274	putative glycerophosphoryl diester phosphodiesterase [Coxiella burnetii RSA 493]
CBU_0643	-	lpg1177	5-amino-6-(5-phosphoribosylamino)uracil reductase [Coxiella burnetii RSA 493]
CBU_0646	-	lpg1178	riboflavin synthase, alpha subunit [Coxiella burnetii RSA 493]
CBU_0647	-	lpg1179	3,4-dihydroxy-2-butanone 4-phosphate synthase domain/GTP cyclohydrolase II domain protein [Coxiella burnetii RSA 493]
CBU_0648	-	lpg1180	6,7-dimethyl-8-ribityllumazine synthase [Coxiella burnetii RSA 493]
CBU_0656	-	lpg2755	hypothetical protein CBU_0656 [Coxiella burnetii RSA 493]
CBU_0657	-	lpg2756	recombination protein RecR [Coxiella burnetii RSA 493]
CBU_0659	-	lpg2754	DNA polymerase III, subunits gamma and tau [Coxiella burnetii RSA 493]
CBU_0666	-	lpg0887	succinyl-diaminopimelate desuccinylase [Coxiella burnetii RSA 493]
CBU_0667	-	lpg0888	2,3,4,5-tetrahydropyridine-2,6-carboxylate N-succinyltransferase [Coxiella burnetii RSA 493]
CBU_0670	-	lpg0250	putative ATP-dependent RNA helicase rhlE [Coxiella burnetii RSA 493]
CBU_0671	-	lpg2887	mannose-1-phosphate guanylyltransferase [Coxiella burnetii RSA 493]
CBU_0677	-	lpg0758	NAD dependent epimerase/dehydratase family protein [Coxiella burnetii RSA 493]
CBU_0681	-	lpg0761	NAD-dependent epimerase/dehydratase family protein [Coxiella burnetii RSA 493]
CBU_0690	-	lpg1406	glycosyl transferase, group 2 family protein [Coxiella burnetii RSA 493]
CBU_0694	-	lpg0779	glycosyltransferase [Coxiella burnetii RSA 493]
CBU_0703	-	lpg0772	putative lipopolysaccharide/O-antigen ABC transporter, permease protein [Coxiella burnetii RSA 493]
CBU_0704	-	lpg0773	polysaccharide export ATP-binding protein [Coxiella burnetii RSA 493]
CBU_0720	-	lpg0709	agmatinase [Coxiella burnetii RSA 493]
CBU_0727	-	lpg2047	ABC transporter permease [Coxiella burnetii RSA 493]
CBU_0728	-	lpg2046	ABC transporter, ATP-binding protein [Coxiella burnetii RSA 493]
CBU_0729	-	lpg2045	ABC transporter periplasmic substrate-binding protein [Coxiella burnetii RSA 493]
CBU_0730	-	lpg2044	hypothetical protein CBU_0730 [Coxiella burnetii RSA 493]
CBU_0735	-	lpg1416	uridine phosphorylase [Coxiella burnetii RSA 493]
CBU_0737	-	lpg1862	trigger factor [Coxiella burnetii RSA 493]
CBU_0738	-	lpg1861	ATP-dependent endopeptidase clp proteolytic subunit [Coxiella burnetii RSA 493]
CBU_0739	-	lpg1860	ATP-dependent protease ATP-binding subunit ClpX [Coxiella burnetii RSA 493]
CBU_0740	-	lpg1859	ATP-dependent endopeptidase [Coxiella burnetii RSA 493]
CBU_0741	-	lpg1771	TldD/PmbA family protein [Coxiella burnetii RSA 493]
CBU_0743	-	lpg0475	phosphocarrier protein HPr [Coxiella burnetii RSA 493]
CBU_0745	-	lpg0476	ribosome-associated factor Y [Coxiella burnetii RSA 493]
CBU_0746	-	lpg0836	LPS ABC transporter ATP-binding protein [Coxiella burnetii RSA 493]
CBU_0747	-	lpg0837	cell envelope biogenesis protein YhbN [Coxiella burnetii RSA 493]
CBU_0748	-	lpg0838	hypothetical protein CBU_0748 [Coxiella burnetii RSA 493]
CBU_0749	-	lpg0839	HAD superfamily hydrolase [Coxiella burnetii RSA 493]
CBU_0750	-	lpg0840	arabinose-5-phosphate isomerase [Coxiella burnetii RSA 493]
CBU_0751	-	lpg0847	UDP-N-acetylglucosamine 1-carboxyvinyltransferase [Coxiella burnetii RSA 493]
CBU_0752	-	lpg2845	hypothetical protein CBU_0752 [Coxiella burnetii RSA 493]
CBU_0755	-	lpg1331	endopeptidase [Coxiella burnetii RSA 493]
CBU_0756	-	lpg1332	hypothetical protein CBU_0756 [Coxiella burnetii RSA 493]
CBU_0757	-	lpg1333	ribosomal large subunit pseudouridine synthase D [Coxiella burnetii RSA 493]
CBU_0758	-	lpg1186	competence lipoprotein ComL [Coxiella burnetii RSA 493]
CBU_0766	-	lpg1831	acetoacetyl-CoA synthetase [Coxiella burnetii RSA 493]
CBU_0769	-	lpg2249	GMP synthase [Coxiella burnetii RSA 493]
CBU_0771	-	lpg0052	2-methylisocitrate lyase [Coxiella burnetii RSA 493]
CBU_0772	-	lpg1530	2-methylcitrate synthase [Coxiella burnetii RSA 493]
CBU_0787	-	lpg2179	AMP-binding enzyme domain protein [Coxiella burnetii RSA 493]
CBU_0788	-	lpg2186	polyketide synthase [Coxiella burnetii RSA 493]
CBU_0795	-	lpg2766	GTP cyclohydrolase I [Coxiella burnetii RSA 493]
CBU_0796	-	lpg2765	histidine triad domain protein [Coxiella burnetii RSA 493]
CBU_0797	-	lpg1454	EmrB/QacA family drug resistance transporter [Coxiella burnetii RSA 493]
CBU_0798	-	lpg0015	multidrug resistance protein A [Coxiella burnetii RSA 493]
CBU_0801	-	lpg1501	ribosomal-protein-S18-alanine acetyltransferase [Coxiella burnetii RSA 493]
CBU_0807	-	lpg2919	putative beta-lactamase [Coxiella burnetii RSA 493]
CBU_0808	-	lpg0719	valyl-tRNA synthetase [Coxiella burnetii RSA 493]
CBU_0809	-	lpg2630	putative permease [Coxiella burnetii RSA 493]
CBU_0810	-	lpg2629	putative permease [Coxiella burnetii RSA 493]
CBU_0811	-	lpg0872	peptide chain release factor 3 [Coxiella burnetii RSA 493]
CBU_0817	-	lpg0979	GNAT family acetyltransferase [Coxiella burnetii RSA 493]
CBU_0818	-	lpg1967	TetR family transcriptional regulator [Coxiella burnetii RSA 493]
CBU_0822	-	lpg1090	Fic family protein [Coxiella burnetii RSA 493]
CBU_0823	-	lpg1280	malate dehydrogenase [Coxiella burnetii RSA 493]
CBU_0824	-	lpg0801	adenylosuccinate lyase [Coxiella burnetii RSA 493]
CBU_0825	-	lpg1424	DegT/DnrJ/EryC1/StrS aminotransferase family protein [Coxiella burnetii RSA 493]
CBU_0830	-	lpg0755	perosamine synthetase [Coxiella burnetii RSA 493]
CBU_0831	-	lpg2949	asparagine synthetase [Coxiella burnetii RSA 493]
CBU_0839	-	lpg2900	glycosyltransferase [Coxiella burnetii RSA 493]
CBU_0842	-	lpg0753	UDP-N-acetylglucosamine 2-epimerase [Coxiella burnetii RSA 493]
CBU_0847	-	lpg0905	oxidoreductase, short chain dehydrogenase/reductase family [Coxiella burnetii RSA 493]
CBU_0848	-	lpg0759	glucose-6 phosphate 1-epimerase [Coxiella burnetii RSA 493]
CBU_0851	-	lpg2769	SSU ribosomal protein S15P [Coxiella burnetii RSA 493]
CBU_0852	-	lpg2768	polynucleotide phosphorylase/polyadenylase [Coxiella burnetii RSA 493]
CBU_0856	-	lpg1819	lipid ABC transporter permease/ATP-binding protein [Coxiella burnetii RSA 493]
CBU_0857	-	lpg1818	tetraacyldisaccharide 4'-kinase [Coxiella burnetii RSA 493]
CBU_0858	-	lpg0734	glutamine-dependent NAD(+) synthetase [Coxiella burnetii RSA 493]
CBU_0859	-	lpg1458	hypothetical membrane spanning protein [Coxiella burnetii RSA 493]
CBU_0864	-	lpg1592	30S ribosomal protein S6 [Coxiella burnetii RSA 493]
CBU_0865	-	lpg1591	30S ribosomal protein S18 [Coxiella burnetii RSA 493]
CBU_0866	-	lpg1590	hypothetical membrane spanning protein [Coxiella burnetii RSA 493]
CBU_0867	-	lpg1589	ribosomal protein L9 [Coxiella burnetii RSA 493]
CBU_0868	-	lpg0738	replicative DNA helicase [Coxiella burnetii RSA 493]
CBU_0869	-	lpg0739	alanine racemase, biosynthetic [Coxiella burnetii RSA 493]
CBU_0872	-	lpg1853	uridine kinase [Coxiella burnetii RSA 493]
CBU_0873	-	lpg2305	Smr domain-containing protein [Coxiella burnetii RSA 493]
CBU_0874	-	lpg2303	chorismate synthase [Coxiella burnetii RSA 493]
CBU_0875	-	lpg2302	aspartate-semialdehyde dehydrogenase [Coxiella burnetii RSA 493]
CBU_0876	-	lpg1569	ThiF family domain/MoeZ/MoeB domain/rhodanese-like domain protein [Coxiella burnetii RSA 493]
CBU_0884	-	lpg2822	GTP-binding protein TypA/BipA [Coxiella burnetii RSA 493]
CBU_0886	-	lpg2488	phosphopantothenate--cysteine ligase [Coxiella burnetii RSA 493]
CBU_0890	-	lpg0780	Zn-dependent hydrolase, glyoxalase II family [Coxiella burnetii RSA 493]
CBU_0891	-	lpg1299	hypothetical exported membrane associated protein [Coxiella burnetii RSA 493]
CBU_0892	-	lpg1302	tRNA pseudouridine synthase A [Coxiella burnetii RSA 493]
CBU_0893	-	lpg1341	acetyl-coenzyme A carboxylase carboxyl transferase subunit beta [Coxiella burnetii RSA 493]
CBU_0894	-	lpg1342	dihydrofolate synthase [Coxiella burnetii RSA 493]
CBU_0895	-	lpg1343	sporulation and cell division repeat protein [Coxiella burnetii RSA 493]
CBU_0896	-	lpg1344	colicin V production protein [Coxiella burnetii RSA 493]
CBU_0897	-	lpg1674	amidophosphoribosyltransferase [Coxiella burnetii RSA 493]
CBU_0904	-	lpg1462	tRNA-dihydrouridine synthase A [Coxiella burnetii RSA 493]
CBU_0905	-	lpg0650	50S ribosomal protein L31 [Coxiella burnetii RSA 493]
CBU_0907	-	lpg1916	BolA [Coxiella burnetii RSA 493]
CBU_0908	-	lpg1293	intracellular septation protein A [Coxiella burnetii RSA 493]
CBU_0909	-	lpg1443	sua5/YciO/YrdC/YwlC family protein [Coxiella burnetii RSA 493]
CBU_0912	-	lpg1529	2-methylcitrate dehydratase [Coxiella burnetii RSA 493]
CBU_0915	-	lpg1585	enhanced entry protein [Coxiella burnetii RSA 493]
CBU_0916	-	lpg0469	endonuclease/exonuclease/phosphatase family protein [Coxiella burnetii RSA 493]
CBU_0920	-	lpg0249	fatty acid desaturase, family 1 [Coxiella burnetii RSA 493]
CBU_0922	-	lpg1893	transporter, MFS superfamily [Coxiella burnetii RSA 493]
CBU_0923	-	lpg2032	hypothetical protein CBU_0923 [Coxiella burnetii RSA 493]
CBU_0924	-	lpg2277	O-methyltransferase [Coxiella burnetii RSA 493]
CBU_0925	-	lpg2918	putative lytic murein transglycosylase [Coxiella burnetii RSA 493]
CBU_0926	-	lpg0128	3-hydroxyisobutyrate dehydrogenase [Coxiella burnetii RSA 493]
CBU_0927	-	lpg0129	malonate-semialdehyde dehydrogenase (acetylating) [Coxiella burnetii RSA 493]
CBU_0928	-	lpg0536	pyridoxamine 5'-phosphate oxidase [Coxiella burnetii RSA 493]
CBU_0929	-	lpg1427	short chain dehydrogenase/reductase family oxidoreductase [Coxiella burnetii RSA 493]
CBU_0930	-	lpg0866	3-methyladenine DNA glycosylase [Coxiella burnetii RSA 493]
CBU_0931	-	lpg1413	glycerol-3-phosphate dehydrogenase [Coxiella burnetii RSA 493]
CBU_0932	-	lpg1414	glycerol kinase [Coxiella burnetii RSA 493]
CBU_0933	-	lpg0387	ABC transporter permease protein [Coxiella burnetii RSA 493]
CBU_0934	-	lpg0388	ABC transporter ATP-binding protein [Coxiella burnetii RSA 493]
CBU_0939	-	lpg0900	AsmA family protein [Coxiella burnetii RSA 493]
CBU_0940	-	lpg0899	A/G-specific adenine DNA glycosylase [Coxiella burnetii RSA 493]
CBU_0941	-	lpg1927	hypothetical protein CBU_0941 [Coxiella burnetii RSA 493]
CBU_0952	-	lpg2275	hypothetical protein CBU_0952 [Coxiella burnetii RSA 493]
CBU_0953	-	lpg0049	amino acid permease family protein [Coxiella burnetii RSA 493]
CBU_0955	-	lpg2646	LuxR family DNA-binding response regulator [Coxiella burnetii RSA 493]
CBU_0957	-	lpg2207	hypothetical protein CBU_0957 [Coxiella burnetii RSA 493]
CBU_0962	-	lpg1500	short chain dehydrogenase/reductase family oxidoreductase [Coxiella burnetii RSA 493]
CBU_0963	-	lpg2840	antioxidant, AhpC/TSA family [Coxiella burnetii RSA 493]
CBU_0965	-	lpg1202	cytochrome d ubiquinol oxidase subunit I [Coxiella burnetii RSA 493]
CBU_0966	-	lpg1203	cytochrome d ubiquinol oxidase subunit II [Coxiella burnetii RSA 493]
CBU_0971	-	lpg1821	dihydroorotate dehydrogenase 2 [Coxiella burnetii RSA 493]
CBU_0972	-	lpg1823	hypothetical cytosolic protein [Coxiella burnetii RSA 493]
CBU_0973	-	lpg1824	isovaleryl-CoA dehydrogenase [Coxiella burnetii RSA 493]
CBU_0974	-	lpg1825	acetyl-CoA acetyltransferase [Coxiella burnetii RSA 493]
CBU_0975	-	lpg1827	acyl-CoA biotin-dependant carboxyltransferase [Coxiella burnetii RSA 493]
CBU_0976	-	lpg1828	methylglutaconyl-CoA hydratase [Coxiella burnetii RSA 493]
CBU_0977	-	lpg1829	biotin carboxylase [Coxiella burnetii RSA 493]
CBU_0982	-	lpg2530	phospho-2-dehydro-3-deoxyheptonate aldolase [Coxiella burnetii RSA 493]
CBU_0986	-	lpg0093	RNA methyltransferase [Coxiella burnetii RSA 493]
CBU_0987	-	lpg1508	rare lipoprotein A family protein [Coxiella burnetii RSA 493]
CBU_0993	-	lpg2595	peptide deformylase [Coxiella burnetii RSA 493]
CBU_0995	-	lpg2897	putative cytochrome c oxidase, membrane subunit [Coxiella burnetii RSA 493]
CBU_0996	-	lpg0412	protoheme IX farnesyltransferase [Coxiella burnetii RSA 493]
CBU_0998	-	lpg0486	adenylosuccinate synthetase [Coxiella burnetii RSA 493]
CBU_0999	-	lpg0010	GTP-binding proten HflX [Coxiella burnetii RSA 493]
CBU_1000	-	lpg2284	lipoprotein releasing system, ATP-binding protein [Coxiella burnetii RSA 493]
CBU_1001	-	lpg2285	lipoprotein releasing system, transmembrane protein, LolC/E family [Coxiella burnetii RSA 493]
CBU_1002	-	lpg0783	bifunctional biotin operon repressor/biotin synthetase BirA [Coxiella burnetii RSA 493]
CBU_1003	-	lpg1475	dethiobiotin synthetase [Coxiella burnetii RSA 493]
CBU_1005	-	lpg1474	putative carboxylesterase BioH [Coxiella burnetii RSA 493]
CBU_1006	-	lpg1473	8-amino-7-oxononanoate synthase [Coxiella burnetii RSA 493]
CBU_1007	-	lpg1472	biotin synthase [Coxiella burnetii RSA 493]
CBU_1008	-	lpg1471	adenosylmethionine-8-amino-7-oxononanoate transaminase [Coxiella burnetii RSA 493]
CBU_1021	-	lpg2920	nucleotidyltransferase [Coxiella burnetii RSA 493]
CBU_1023	-	lpg1732	alcohol dehydrogenase, zinc-containing [Coxiella burnetii RSA 493]
CBU_1027	-	lpg0269	ATPase [Coxiella burnetii RSA 493]
CBU_1034	-	lpg2293	CDP-diacylglycerol--glycerol-3-phosphate 3-phosphatidyltransferase [Coxiella burnetii RSA 493]
CBU_1035	-	lpg0270	nicotinate phosphoribosyltransferase [Coxiella burnetii RSA 493]
CBU_1038	-	lpg2894	cytochrome c oxidase polypeptide III [Coxiella burnetii RSA 493]
CBU_1039	-	lpg2896	cytochrome c oxidase polypeptide I [Coxiella burnetii RSA 493]
CBU_1050	-	lpg0781	carbon storage regulator [Coxiella burnetii RSA 493]
CBU_1051	-	lpg1811	aspartokinase [Coxiella burnetii RSA 493]
CBU_1052	-	lpg1799	alanyl-tRNA synthetase [Coxiella burnetii RSA 493]
CBU_1053	-	lpg1800	regulatory protein RecX [Coxiella burnetii RSA 493]
CBU_1054	-	lpg1801	recombinase A [Coxiella burnetii RSA 493]
CBU_1055	-	lpg1804	competence/damage inducible protein CinA [Coxiella burnetii RSA 493]
CBU_1056	-	lpg1805	DNA mismatch repair protein MutS [Coxiella burnetii RSA 493]
CBU_1058	-	lpg2313	hypothetical membrane spanning protein [Coxiella burnetii RSA 493]
CBU_1059	-	lpg1447	RNA pseudouridine synthase family protein [Coxiella burnetii RSA 493]
CBU_1060	-	lpg1446	segregation and condensation protein [Coxiella burnetii RSA 493]
CBU_1061	-	lpg1445	segregation and condensation protein A [Coxiella burnetii RSA 493]
CBU_1063	-	lpg1717	hypothetical protein CBU_1063 [Coxiella burnetii RSA 493]
CBU_1064	-	lpg2018	hypothetical cytosolic protein [Coxiella burnetii RSA 493]
CBU_1065	-	lpg2491	2'-5' RNA ligase [Coxiella burnetii RSA 493]
CBU_1066	-	lpg1275	transporter, divalent anion:sodium symporter family [Coxiella burnetii RSA 493]
CBU_1067	-	lpg0698	PP-loop family protein [Coxiella burnetii RSA 493]
CBU_1070	-	lpg1322	purine cyclase domain-containing protein [Coxiella burnetii RSA 493]
CBU_1071	-	lpg0665	DoxX family protein [Coxiella burnetii RSA 493]
CBU_1072	-	lpg2727	queuine tRNA-ribosyltransferase [Coxiella burnetii RSA 493]
CBU_1073	-	lpg1814	hypothetical protein CBU_1073 [Coxiella burnetii RSA 493]
CBU_1074	-	lpg1519	hypoxanthine-guanine phosphoribosyltransferase [Coxiella burnetii RSA 493]
CBU_1077	-	lpg1191	beta-hexosaminidase [Coxiella burnetii RSA 493]
CBU_1078	-	lpg1520	hypothetical cytosolic protein [Coxiella burnetii RSA 493]
CBU_1080	-	lpg1582	ErfK/YbiS/YcfS/YnhG family protein [Coxiella burnetii RSA 493]
CBU_1082	-	lpg2696	tRNA delta(2)-isopentenylpyrophosphate transferase [Coxiella burnetii RSA 493]
CBU_1083	-	lpg2697	DNA mismatch repair protein MutL [Coxiella burnetii RSA 493]
CBU_1085	-	lpg2698	N-acetylmuramoyl-L-alanine amidase [Coxiella burnetii RSA 493]
CBU_1087	-	lpg2699	hypothetical protein CBU_1087 [Coxiella burnetii RSA 493]
CBU_1088	-	lpg2700	putative carbohydrate kinase [Coxiella burnetii RSA 493]
CBU_1091	-	lpg0092	ribonuclease R [Coxiella burnetii RSA 493]
CBU_1093	-	lpg0720	AcrB/AcrD/AcrF family transporter [Coxiella burnetii RSA 493]
CBU_1094	-	lpg0721	RND family efflux transporter MFP subunit [Coxiella burnetii RSA 493]
CBU_1096	-	lpg2937	fumarate hydratase, class II [Coxiella burnetii RSA 493]
CBU_1099	-	lpg1871	signal peptidase I [Coxiella burnetii RSA 493]
CBU_1111	-	lpg1994	membrane-bound lytic murein transglycosylase family protein [Coxiella burnetii RSA 493]
CBU_1116	-	lpg0924	alanine dehydrogenase [Coxiella burnetii RSA 493]
CBU_1117	-	lpg0923	electron transfer flavoprotein alpha-subunit [Coxiella burnetii RSA 493]
CBU_1118	-	lpg0922	electron transfer flavoprotein beta-subunit [Coxiella burnetii RSA 493]
CBU_1119	-	lpg2665	dienelactone hydrolase family protein [Coxiella burnetii RSA 493]
CBU_1120	-	lpg1276	electron-transferring-flavoprotein dehydrogenase [Coxiella burnetii RSA 493]
CBU_1123	-	lpg2263	curved DNA-binding protein [Coxiella burnetii RSA 493]
CBU_1124	-	lpg2264	chaperone-modulator protein CbpM [Coxiella burnetii RSA 493]
CBU_1128	-	lpg1745	NifU-like N terminal domain protein [Coxiella burnetii RSA 493]
CBU_1129	-	lpg1746	cysteine desulfurase [Coxiella burnetii RSA 493]
CBU_1130	-	lpg0713	OPT family oligopeptide transporter [Coxiella burnetii RSA 493]
CBU_1131	-	lpg1747	RNA methyltransferase [Coxiella burnetii RSA 493]
CBU_1133	-	lpg1748	inositol-1-monophosphatase [Coxiella burnetii RSA 493]
CBU_1136	-	lpg2639	enhanced entry protein enhC, tetratricopeptide repeat family [Coxiella burnetii RSA 493]
CBU_1137	-	lpg2640	enhanced entry protein [Coxiella burnetii RSA 493]
CBU_1138	-	lpg2641	enhanced entry protein [Coxiella burnetii RSA 493]
CBU_1141	-	lpg2000	preprotein translocase subunit SecF [Coxiella burnetii RSA 493]
CBU_1142	-	lpg2001	protein translocase subunit [Coxiella burnetii RSA 493]
CBU_1143	-	lpg2002	protein translocase subunit [Coxiella burnetii RSA 493]
CBU_1147	-	lpg1389	tRNA (5-methylaminomethyl-2-thiouridylate)-methyltransferase [Coxiella burnetii RSA 493]
CBU_1148	-	lpg0954	transcription-repair coupling factor [Coxiella burnetii RSA 493]
CBU_1152	-	lpg1734	anthranilate synthase component I [Coxiella burnetii RSA 493]
CBU_1154	-	lpg0833	indole-3-glycerol phosphate synthase [Coxiella burnetii RSA 493]
CBU_1155	-	lpg1304	bifunctional phosphoribosylanthranilate isomerase/tryptophan synthase subunit beta [Coxiella burnetii RSA 493]
CBU_1156	-	lpg1305	tryptophan synthase subunit alpha [Coxiella burnetii RSA 493]
CBU_1157	-	lpg1514	putative lipoprotein [Coxiella burnetii RSA 493]
CBU_1168	-	lpg2556	protein kinase domain protein [Coxiella burnetii RSA 493]
CBU_1169	-	lpg2192	HSP20 family protein [Coxiella burnetii RSA 493]
CBU_1171	-	lpg2211	hypothetical protein CBU_1171 [Coxiella burnetii RSA 493]
CBU_1176	-	lpg0212	deoxyribodipyrimidine photolyase [Coxiella burnetii RSA 493]
CBU_1179	-	lpg2438	Bcr/CflA subfamily drug resistance transporter [Coxiella burnetii RSA 493]
CBU_1183	-	lpg0251	nucleic acid binding domain-containing protein [Coxiella burnetii RSA 493]
CBU_1185	-	lpg2645	excinuclease ABC subunit C [Coxiella burnetii RSA 493]
CBU_1188	-	lpg0513	seryl-tRNA synthetase [Coxiella burnetii RSA 493]
CBU_1189	-	lpg1764	ATPase, AAA family domain protein [Coxiella burnetii RSA 493]
CBU_1190	-	lpg1765	outer-membrane lipoproteins carrier protein [Coxiella burnetii RSA 493]
CBU_1191	-	lpg1766	FtsK/SpoIIIE family protein [Coxiella burnetii RSA 493]
CBU_1193	-	lpg1767	thioredoxin-disulfide reductase [Coxiella burnetii RSA 493]
CBU_1195	-	lpg1770	translation initiation factor IF-1 [Coxiella burnetii RSA 493]
CBU_1196	-	lpg0818	ATP-dependent Clp protease ATP-binding subunit ClpA [Coxiella burnetii RSA 493]
CBU_1200	-	lpg0816	isocitrate dehydrogenase, NADP-dependent [Coxiella burnetii RSA 493]
CBU_1201	-	lpg2004	S-adenosylmethionine:tRNA ribosyltransferase-isomerase [Coxiella burnetii RSA 493]
CBU_1203	-	lpg0074	glutamate synthase domain protein [Coxiella burnetii RSA 493]
CBU_1204	-	lpg1583	aldehyde dehydrogenase family protein [Coxiella burnetii RSA 493]
CBU_1217	-	lpg1976	hypothetical membrane spanning protein [Coxiella burnetii RSA 493]
CBU_1220	-	lpg1675	phosphoribosylaminoimidazole-succinocarboxamide synthase [Coxiella burnetii RSA 493]
CBU_1222	-	lpg2314	dihydrodipicolinate synthase [Coxiella burnetii RSA 493]
CBU_1223	-	lpg1651	2-dehydro-3-deoxygluconokinase [Coxiella burnetii RSA 493]
CBU_1224	-	lpg0955	RmuC family protein [Coxiella burnetii RSA 493]
CBU_1225	-	lpg0237	haloalkane dehalogenase [Coxiella burnetii RSA 493]
CBU_1226	-	lpg1581	putative glutamate dehydrogenase, NAD-specific [Coxiella burnetii RSA 493]
CBU_1227	-	lpg1292	transcriptional regulatory protein [Coxiella burnetii RSA 493]
CBU_1228	-	lpg1291	sensor protein qseC [Coxiella burnetii RSA 493]
CBU_1229	-	lpg2269	ATP-dependent nuclease subunit B [Coxiella burnetii RSA 493]
CBU_1230	-	lpg1812	ATP-dependent nuclease subunit A [Coxiella burnetii RSA 493]
CBU_1235	-	lpg2741	oligoribonuclease [Coxiella burnetii RSA 493]
CBU_1239	-	lpg2356	hypothetical membrane spanning protein [Coxiella burnetii RSA 493]
CBU_1240	-	lpg2357	O-sialoglycoprotein endopeptidase [Coxiella burnetii RSA 493]
CBU_1241	-	lpg2352	malate dehydrogenase [Coxiella burnetii RSA 493]
CBU_1242	-	lpg0707	long-chain fatty acid transport protein precursor [Coxiella burnetii RSA 493]
CBU_1243	-	lpg0826	exodeoxyribonuclease VII large subunit [Coxiella burnetii RSA 493]
CBU_1245	-	lpg1541	GTP-binding protein EngA [Coxiella burnetii RSA 493]
CBU_1247	-	lpg1543	hypothetical protein CBU_1247 [Coxiella burnetii RSA 493]
CBU_1248	-	lpg1544	histidyl-tRNA synthetase [Coxiella burnetii RSA 493]
CBU_1249	-	lpg1545	putative DNA-binding protein [Coxiella burnetii RSA 493]
CBU_1252	-	lpg1547	radical SAM protein [Coxiella burnetii RSA 493]
CBU_1255	-	lpg2330	polyprenyl synthetase family protein [Coxiella burnetii RSA 493]
CBU_1258	-	lpg1548	nucleoside diphosphate kinase [Coxiella burnetii RSA 493]
CBU_1260	-	lpg1162	OmpA-like transmembrane domain-containing protein [Coxiella burnetii RSA 493]
CBU_1261	-	lpg1509	D-alanyl-D-alanine serine-type carboxypeptidase [Coxiella burnetii RSA 493]
CBU_1265	-	lpg1511	lipoyltransferase [Coxiella burnetii RSA 493]
CBU_1266	-	lpg0745	lipoyl synthase [Coxiella burnetii RSA 493]
CBU_1267	-	lpg1512	DedA/PAP2 domain-containing protein [Coxiella burnetii RSA 493]
CBU_1268	-	lpg2917	pyridine nucleotide-disulphide oxidoreductase [Coxiella burnetii RSA 493]
CBU_1273	-	lpg1913	6-phosphofructokinase [Coxiella burnetii RSA 493]
CBU_1274	-	lpg1279	hypothetical protein CBU_1274 [Coxiella burnetii RSA 493]
CBU_1277	-	lpg0420	2-dehydro-3-deoxyphosphogluconate aldolase/4-hydroxy-2-oxoglutarate aldolase [Coxiella burnetii RSA 493]
CBU_1278	-	lpg1587	antioxidant, AhpC/TSA family [Coxiella burnetii RSA 493]
CBU_1279	-	lpg1100	exopolysaccharide transporter [Coxiella burnetii RSA 493]
CBU_1280	-	lpg2624	transcription elongation factor GreA [Coxiella burnetii RSA 493]
CBU_1281	-	lpg2625	carbamoyl-phosphate synthase large chain [Coxiella burnetii RSA 493]
CBU_1282	-	lpg2023	carbamoyl-phosphate synthase, small subunit [Coxiella burnetii RSA 493]
CBU_1289	-	lpg2024	chaperone protein [Coxiella burnetii RSA 493]
CBU_1290	-	lpg2025	molecular chaperone DnaK [Coxiella burnetii RSA 493]
CBU_1292	-	lpg2300	ankyrin repeat-containing protein [Coxiella burnetii RSA 493]
CBU_1293	-	lpg2026	co-chaperone GrpE [Coxiella burnetii RSA 493]
CBU_1296	-	lpg2823	inorganic polyphosphate/ATP-NAD kinase [Coxiella burnetii RSA 493]
CBU_1297	-	lpg2824	DNA repair protein [Coxiella burnetii RSA 493]
CBU_1302	-	lpg0372	outer membrane lipoprotein [Coxiella burnetii RSA 493]
CBU_1303	-	lpg0371	hypothetical cytosolic protein [Coxiella burnetii RSA 493]
CBU_1304	-	lpg0370	polyketide cyclase/dehydrase family protein [Coxiella burnetii RSA 493]
CBU_1305	-	lpg2839	SsrA-binding protein [Coxiella burnetii RSA 493]
CBU_1306	-	lpg2908	bifunctional methionine sulfoxide reductase B/A protein [Coxiella burnetii RSA 493]
CBU_1307	-	lpg1505	hypothetical protein CBU_1307 [Coxiella burnetii RSA 493]
CBU_1320	-	lpg2709	integration host factor subunit alpha [Coxiella burnetii RSA 493]
CBU_1321	-	lpg2710	phenylalanyl-tRNA synthetase subunit beta [Coxiella burnetii RSA 493]
CBU_1322	-	lpg2711	phenylalanyl-tRNA synthetase alpha chain [Coxiella burnetii RSA 493]
CBU_1323	-	lpg2712	50S ribosomal protein L20 [Coxiella burnetii RSA 493]
CBU_1325	-	lpg2713	translation initiation factor IF-3 [Coxiella burnetii RSA 493]
CBU_1326	-	lpg2714	threonyl-tRNA synthetase [Coxiella burnetii RSA 493]
CBU_1333	-	lpg2870	hypothetical membrane spanning protein [Coxiella burnetii RSA 493]
CBU_1334	-	lpg0256	hypothetical membrane spanning protein [Coxiella burnetii RSA 493]
CBU_1336	-	lpg0068	transporter, drug/metabolite exporter family [Coxiella burnetii RSA 493]
CBU_1337	-	lpg0962	DNA polymerase III alpha subunit [Coxiella burnetii RSA 493]
CBU_1338	-	lpg2612	D-alanine--D-alanine ligase [Coxiella burnetii RSA 493]
CBU_1339	-	lpg1373	ribonuclease HII [Coxiella burnetii RSA 493]
CBU_1341	-	lpg1722	GMP synthase [Coxiella burnetii RSA 493]
CBU_1342	-	lpg1723	inosine-5'-monophosphate dehydrogenase [Coxiella burnetii RSA 493]
CBU_1347	-	lpg0404	amino acid permease family protein [Coxiella burnetii RSA 493]
CBU_1350	-	lpg2794	phosphoglucosamine mutase [Coxiella burnetii RSA 493]
CBU_1351	-	lpg2795	dihydropteroate synthase [Coxiella burnetii RSA 493]
CBU_1352	-	lpg2796	ATP-dependent metallopeptidase HflB [Coxiella burnetii RSA 493]
CBU_1353	-	lpg2797	23S rRNA Um2552 2'-O-methyltransferase [Coxiella burnetii RSA 493]
CBU_1354	-	lpg0606	hypothetical cytosolic protein [Coxiella burnetii RSA 493]
CBU_1355	-	lpg1744	FeS assembly scaffold SufA [Coxiella burnetii RSA 493]
CBU_1356	-	lpg0605	SUF system FeS assembly protein, NifU family [Coxiella burnetii RSA 493]
CBU_1357	-	lpg0604	cysteine desulfurase SufS [Coxiella burnetii RSA 493]
CBU_1358	-	lpg0603	FeS assembly protein SufD [Coxiella burnetii RSA 493]
CBU_1359	-	lpg0602	FeS assembly ATPase SufC [Coxiella burnetii RSA 493]
CBU_1360	-	lpg0601	FeS assembly protein SufB [Coxiella burnetii RSA 493]
CBU_1361	-	lpg0600	FeS assembly SUF system regulator [Coxiella burnetii RSA 493]
CBU_1362	-	lpg2034	cation diffusion facilitator family transporter [Coxiella burnetii RSA 493]
CBU_1366	-	lpg1887	hypothetical protein CBU_1366 [Coxiella burnetii RSA 493]
CBU_1371	-	lpg1921	non-proteolytic protein, peptidase family M22 [Coxiella burnetii RSA 493]
CBU_1373	-	lpg1557	para-aminobenzoate synthetase component I [Coxiella burnetii RSA 493]
CBU_1374	-	lpg1128	cytidine/deoxycytidylate deaminase family protein [Coxiella burnetii RSA 493]
CBU_1375	-	lpg1457	RelA/SpoT family protein [Coxiella burnetii RSA 493]
CBU_1376	-	lpg0505	membrane endopeptidase, M50 family [Coxiella burnetii RSA 493]
CBU_1381	-	lpg0504	phosphatidate cytidylyltransferase [Coxiella burnetii RSA 493]
CBU_1382	-	lpg0503	undecaprenyl pyrophosphate synthetase [Coxiella burnetii RSA 493]
CBU_1383	-	lpg1711	ribosome recycling factor [Coxiella burnetii RSA 493]
CBU_1384	-	lpg1712	uridylate kinase [Coxiella burnetii RSA 493]
CBU_1385	-	lpg1713	elongation factor Ts [Coxiella burnetii RSA 493]
CBU_1386	-	lpg1714	ribosomal protein S2 [Coxiella burnetii RSA 493]
CBU_1388	-	lpg1719	methionine aminopeptidase, type I [Coxiella burnetii RSA 493]
CBU_1394	-	lpg1386	enhanced entry protein [Coxiella burnetii RSA 493]
CBU_1396	-	lpg0535	succinate-CoA ligase (ADP-forming), alpha subunit [Coxiella burnetii RSA 493]
CBU_1397	-	lpg0534	succinate-CoA ligase (ADP-forming), beta subunit [Coxiella burnetii RSA 493]
CBU_1398	-	lpg0533	dihydrolipoyllysine-residue succinyltransferase, E2 component of oxoglutarate dehydrogenase (succinyl-transferring) complex [Coxiella burnetii RSA 493]
CBU_1399	-	lpg0532	2-oxoglutarate dehydrogenase E1 component [Coxiella burnetii RSA 493]
CBU_1400	-	lpg0531	succinate dehydrogenase iron-sulfur subunit [Coxiella burnetii RSA 493]
CBU_1401	-	lpg0530	succinate dehydrogenase flavoprotein subunit [Coxiella burnetii RSA 493]
CBU_1402	-	lpg0529	succinate dehydrogenase, hydrophobic membrane anchor protein [Coxiella burnetii RSA 493]
CBU_1403	-	lpg0528	succinate dehydrogenase, cytochrome b556 subunit [Coxiella burnetii RSA 493]
CBU_1410	-	lpg1415	citrate (Si)-synthase [Coxiella burnetii RSA 493]
CBU_1415	-	lpg0728	thiamine-monophosphate kinase [Coxiella burnetii RSA 493]
CBU_1416	-	lpg1260	S24 family peptidase [Coxiella burnetii RSA 493]
CBU_1417	-	lpg0727	transcription antitermination protein NusB [Coxiella burnetii RSA 493]
CBU_1418	-	lpg0726	transcriptional regulator NrdR [Coxiella burnetii RSA 493]
CBU_1419	-	lpg0725	serine hydroxymethyltransferase [Coxiella burnetii RSA 493]
CBU_1422	-	lpg2326	DNA repair protein RadA [Coxiella burnetii RSA 493]
CBU_1424	-	lpg1808	delta-aminolevulinic acid dehydratase [Coxiella burnetii RSA 493]
CBU_1425	-	lpg0740	17 kDa common-antigen [Coxiella burnetii RSA 493]
CBU_1429	-	lpg0023	hypothetical membrane spanning protein [Coxiella burnetii RSA 493]
CBU_1430	-	lpg2770	tRNA pseudouridine synthase B [Coxiella burnetii RSA 493]
CBU_1431	-	lpg2771	ribosome-binding factor A [Coxiella burnetii RSA 493]
CBU_1432	-	lpg2772	translation initiation factor IF-2 [Coxiella burnetii RSA 493]
CBU_1433	-	lpg2773	transcription elongation factor NusA [Coxiella burnetii RSA 493]
CBU_1434	-	lpg2774	hypothetical cytosolic protein [Coxiella burnetii RSA 493]
CBU_1435	-	lpg2776	NADH dehydrogenase subunit N [Coxiella burnetii RSA 493]
CBU_1436	-	lpg2777	NADH dehydrogenase (ubiquinone), M subunit [Coxiella burnetii RSA 493]
CBU_1437	-	lpg2778	NADH dehydrogenase (ubiquinone), L subunit [Coxiella burnetii RSA 493]
CBU_1438	-	lpg2779	NADH dehydrogenase (ubiquinone), K subunit [Coxiella burnetii RSA 493]
CBU_1439	-	lpg2780	NADH dehydrogenase (ubiquinone), J subunit [Coxiella burnetii RSA 493]
CBU_1440	-	lpg2781	NADH dehydrogenase (ubiquinone), I subunit [Coxiella burnetii RSA 493]
CBU_1441	-	lpg2782	NADH dehydrogenase (ubiquinone), H subunit [Coxiella burnetii RSA 493]
CBU_1442	-	lpg2783	NADH dehydrogenase subunit G [Coxiella burnetii RSA 493]
CBU_1443	-	lpg2784	NADH dehydrogenase (ubiquinone), F subunit [Coxiella burnetii RSA 493]
CBU_1444	-	lpg2785	NADH dehydrogenase (ubiquinone), E subunit [Coxiella burnetii RSA 493]
CBU_1445	-	lpg2786	NADH dehydrogenase subunit D [Coxiella burnetii RSA 493]
CBU_1446	-	lpg2787	NADH dehydrogenase (ubiquinone), C subunit [Coxiella burnetii RSA 493]
CBU_1447	-	lpg2788	NADH dehydrogenase subunit B [Coxiella burnetii RSA 493]
CBU_1448	-	lpg2789	NADH dehydrogenase (ubiquinone), A subunit [Coxiella burnetii RSA 493]
CBU_1449	-	lpg2791	protein translocase subunit [Coxiella burnetii RSA 493]
CBU_1450	-	lpg2792	triose-phosphate isomerase [Coxiella burnetii RSA 493]
CBU_1451	-	lpg1855	hypothetical protein CBU_1451 [Coxiella burnetii RSA 493]
CBU_1464	-	lpg1858	DNA-binding protein HU [Coxiella burnetii RSA 493]
CBU_1467	-	lpg0951	microcin-processing peptidase 2 (TldD) [Coxiella burnetii RSA 493]
CBU_1468	-	lpg1755	hypothetical protein CBU_1468 [Coxiella burnetii RSA 493]
CBU_1469	-	lpg0813	rod shape-determining protein [Coxiella burnetii RSA 493]
CBU_1470	-	lpg0812	rod shape-determining protein MreC [Coxiella burnetii RSA 493]
CBU_1471	-	lpg0811	rod shape-determining protein MreB [Coxiella burnetii RSA 493]
CBU_1473	-	lpg1735	glutamyl-tRNA(Gln) and/or aspartyl-tRNA(Asn) amidotransferase, C subunit [Coxiella burnetii RSA 493]
CBU_1474	-	lpg1736	aspartyl/glutamyl-tRNA amidotransferase subunit A [Coxiella burnetii RSA 493]
CBU_1475	-	lpg1737	aspartyl/glutamyl-tRNA amidotransferase subunit B [Coxiella burnetii RSA 493]
CBU_1476	-	lpg1815	hydrogen peroxide-inducible genes activator [Coxiella burnetii RSA 493]
CBU_1477	-	lpg2350	anti-oxidant AhpCTSA family protein [Coxiella burnetii RSA 493]
CBU_1478	-	lpg2349	alkylhydroperoxidase [Coxiella burnetii RSA 493]
CBU_1480	-	lpg1996	hypothetical protein CBU_1480 [Coxiella burnetii RSA 493]
CBU_1482	-	lpg2957	SPFH domain-containing protein/band 7 family protein [Coxiella burnetii RSA 493]
CBU_1483	-	lpg2958	nfeD family protein [Coxiella burnetii RSA 493]
CBU_1484	-	lpg1404	transporter, MFS superfamily [Coxiella burnetii RSA 493]
CBU_1487	-	lpg1307	cysteinyl-tRNA synthetase [Coxiella burnetii RSA 493]
CBU_1489	-	lpg1552	UDP-2,3-diacylglucosamine hydrolase [Coxiella burnetii RSA 493]
CBU_1494	-	lpg0946	pyridoxal phosphate biosynthetic protein PdxJ [Coxiella burnetii RSA 493]
CBU_1501	-	lpg0943	DNA repair protein [Coxiella burnetii RSA 493]
CBU_1502	-	lpg0942	GTP-binding protein Era [Coxiella burnetii RSA 493]
CBU_1503	-	lpg1869	ribonuclease III [Coxiella burnetii RSA 493]
CBU_1505	-	lpg1872	GTP-binding protein LepA [Coxiella burnetii RSA 493]
CBU_1506	-	lpg1575	thioesterase family protein [Coxiella burnetii RSA 493]
CBU_1507	-	lpg1626	copper-exporting ATPase [Coxiella burnetii RSA 493]
CBU_1508	-	lpg2913	hypothetical ATPase [Coxiella burnetii RSA 493]
CBU_1509	-	lpg0786	tRNA(Ile)-lysidine synthase [Coxiella burnetii RSA 493]
CBU_1510	-	lpg0785	acetyl-coenzyme A carboxylase carboxyl transferase subunit alpha [Coxiella burnetii RSA 493]
CBU_1511	-	lpg2035	ZIP family protein [Coxiella burnetii RSA 493]
CBU_1512	-	lpg2838	rhodanese domain-containing protein [Coxiella burnetii RSA 493]
CBU_1513	-	lpg0286	short chain dehydrogenase/reductase family oxidoreductase [Coxiella burnetii RSA 493]
CBU_1517	-	lpg2496	RNA methyltransferase [Coxiella burnetii RSA 493]
CBU_1518	-	lpg2309	NAD(P)H-dependent glycerol-3-phosphate dehydrogenase [Coxiella burnetii RSA 493]
CBU_1519	-	lpg2308	protein-export chaperone SecB [Coxiella burnetii RSA 493]
CBU_1520	-	lpg2307	glutaredoxin [Coxiella burnetii RSA 493]
CBU_1521	-	lpg2306	rhodanese domain-containing protein [Coxiella burnetii RSA 493]
CBU_1524	-	lpg2327	hypothetical protein CBU_1524 [Coxiella burnetii RSA 493]
CBU_1528	-	lpg0564	hypothetical protein CBU_1528 [Coxiella burnetii RSA 493]
CBU_1529	-	lpg1641	peptidase catalytic domain protein of S9A/B/C families [Coxiella burnetii RSA 493]
CBU_1536	-	lpg0501	phosphoglyceromutase [Coxiella burnetii RSA 493]
CBU_1537	-	lpg0500	peptidase family M23/M37 domain-containing protein [Coxiella burnetii RSA 493]
CBU_1538	-	lpg0499	C-terminal processing peptidase [Coxiella burnetii RSA 493]
CBU_1539	-	lpg0655	tyrosine-specific transport protein [Coxiella burnetii RSA 493]
CBU_1547	-	lpg2868	thymidylate synthase [Coxiella burnetii RSA 493]
CBU_1548	-	lpg1826	hypothetical membrane spanning protein [Coxiella burnetii RSA 493]
CBU_1549	-	lpg2869	prolipoprotein diacylglyceryl transferase [Coxiella burnetii RSA 493]
CBU_1550	-	lpg2871	phosphoenolpyruvate-protein phosphotransferase [Coxiella burnetii RSA 493]
CBU_1551	-	lpg2872	dinucleoside polyphosphate hydrolase [Coxiella burnetii RSA 493]
CBU_1553	-	lpg1774	ribonucleotide-diphosphate reductase subunit alpha [Coxiella burnetii RSA 493]
CBU_1554	-	lpg1775	ribonucleotide-diphosphate reductase subunit beta [Coxiella burnetii RSA 493]
CBU_1558	-	lpg1476	FmdB transcriptional regulator family [Coxiella burnetii RSA 493]
CBU_1559	-	lpg1477	hypothetical membrane spanning protein [Coxiella burnetii RSA 493]
CBU_1565	-	lpg1478	aspartyl-tRNA synthetase [Coxiella burnetii RSA 493]
CBU_1566	-	lpg1286	hypothetical protein CBU_1566 [Coxiella burnetii RSA 493]
CBU_1567	-	lpg1287	Holliday junction resolvase [Coxiella burnetii RSA 493]
CBU_1568	-	lpg1288	Holliday junction DNA helicase RuvA [Coxiella burnetii RSA 493]
CBU_1570	-	lpg1576	Holliday junction DNA helicase RuvB [Coxiella burnetii RSA 493]
CBU_1574	-	lpg1574	TolQ [Coxiella burnetii RSA 493]
CBU_1575	-	lpg1573	protein TolR [Coxiella burnetii RSA 493]
CBU_1577	-	lpg1595	LysM domain-containing protein [Coxiella burnetii RSA 493]
CBU_1578	-	lpg0643	YihY family protein [Coxiella burnetii RSA 493]
CBU_1579	-	lpg0646	NAD(P)H:quinone oxidoreductase, type IV [Coxiella burnetii RSA 493]
CBU_1580	-	lpg2659	ATPase, AFG1 family [Coxiella burnetii RSA 493]
CBU_1589	-	lpg2258	hypothetical membrane associated protein [Coxiella burnetii RSA 493]
CBU_1593	-	lpg2358	ribosomal protein S21 [Coxiella burnetii RSA 493]
CBU_1594	-	lpg2359	GatB/Yqey domain-containing protein [Coxiella burnetii RSA 493]
CBU_1595	-	lpg2360	DNA primase [Coxiella burnetii RSA 493]
CBU_1596	-	lpg2361	RNA polymerase sigma factor [Coxiella burnetii RSA 493]
CBU_1600	-	lpg0732	opacity family porin protein [Coxiella burnetii RSA 493]
CBU_1602	-	lpg0414	ribosomal protein S6 modification protein [Coxiella burnetii RSA 493]
CBU_1605	-	lpg1561	hypothetical protein CBU_1605 [Coxiella burnetii RSA 493]
CBU_1609	-	lpg0695	ankyrin repeat-containing protein [Coxiella burnetii RSA 493]
CBU_1622	-	lpg0456	IcmB [Coxiella burnetii RSA 493]
CBU_1623	-	lpg0455	IcmJ [Coxiella burnetii RSA 493]
CBU_1624	-	lpg0454	hypothetical protein CBU_1624 [Coxiella burnetii RSA 493]
CBU_1625	-	lpg0453	hypothetical protein CBU_1625 [Coxiella burnetii RSA 493]
CBU_1626	-	lpg0452	hypothetical protein CBU_1626 [Coxiella burnetii RSA 493]
CBU_1627	-	lpg0451	IcmE protein [Coxiella burnetii RSA 493]
CBU_1628	-	lpg0450	IcmK protein [Coxiella burnetii RSA 493]
CBU_1629	-	lpg0449	IcmL [Coxiella burnetii RSA 493]
CBU_1631	-	lpg0657	ompA family protein [Coxiella burnetii RSA 493]
CBU_1632	-	lpg0446	IcmO [Coxiella burnetii RSA 493]
CBU_1633	-	lpg0445	IcmP [Coxiella burnetii RSA 493]
CBU_1634	-	lpg0444	hypothetical protein CBU_1634 [Coxiella burnetii RSA 493]
CBU_1641	-	lpg0441	IcmT [Coxiella burnetii RSA 493]
CBU_1642	-	lpg0442	IcmS [Coxiella burnetii RSA 493]
CBU_1643	-	lpg2674	DotD protein [Coxiella burnetii RSA 493]
CBU_1644	-	lpg2675	DotC [Coxiella burnetii RSA 493]
CBU_1645	-	lpg2676	Dot/Icm secretion system ATPase DotB [Coxiella burnetii RSA 493]
CBU_1648	-	lpg2686	DotA protein [Coxiella burnetii RSA 493]
CBU_1649	-	lpg2687	hypothetical protein CBU_1649 [Coxiella burnetii RSA 493]
CBU_1650	-	lpg2688	IcmW [Coxiella burnetii RSA 493]
CBU_1652	-	lpg2689	IcmX [Coxiella burnetii RSA 493]
CBU_1657	-	lpg0821	alpha-L-glycero-D-manno-heptose beta-1,4-glucosyltransferase [Coxiella burnetii RSA 493]
CBU_1659	-	lpg0822	hypothetical protein CBU_1659 [Coxiella burnetii RSA 493]
CBU_1660	-	lpg2979	hypothetical cytosolic protein [Coxiella burnetii RSA 493]
CBU_1669	-	lpg1284	RNA polymerase sigma factor [Coxiella burnetii RSA 493]
CBU_1670	-	lpg1283	putative lipoprotein NlpD [Coxiella burnetii RSA 493]
CBU_1671	-	lpg1282	5'/3'-nucleotidase SurE [Coxiella burnetii RSA 493]
CBU_1673	-	lpg2038	cell division protein ftsB [Coxiella burnetii RSA 493]
CBU_1674	-	lpg2037	phosphopyruvate hydratase [Coxiella burnetii RSA 493]
CBU_1675	-	lpg1182	2-dehydro-3-deoxyphosphooctonate aldolase [Coxiella burnetii RSA 493]
CBU_1682	-	lpg1181	CTP synthetase [Coxiella burnetii RSA 493]
CBU_1688	-	lpg2956	deoxycytidine triphosphate deaminase [Coxiella burnetii RSA 493]
CBU_1689	-	lpg1813	NifH/FrxC domain protein [Coxiella burnetii RSA 493]
CBU_1695	-	lpg2882	methionyl-tRNA synthetase [Coxiella burnetii RSA 493]
CBU_1696	-	lpg2881	4Fe-4S ferredoxin iron-sulfur binding domain-containing protein [Coxiella burnetii RSA 493]
CBU_1697	-	lpg2880	endonuclease III [Coxiella burnetii RSA 493]
CBU_1699	-	lpg2959	hypothetical protein CBU_1699 [Coxiella burnetii RSA 493]
CBU_1703	-	lpg2963	dihydroorotase [Coxiella burnetii RSA 493]
CBU_1704	-	lpg2964	ribonuclease T [Coxiella burnetii RSA 493]
CBU_1706	-	lpg2965	anti-oxidant AhpCTSA family protein [Coxiella burnetii RSA 493]
CBU_1708	-	lpg2967	superoxide dismutase [Coxiella burnetii RSA 493]
CBU_1709	-	lpg0131	dihydrodipicolinate reductase [Coxiella burnetii RSA 493]
CBU_1712	-	lpg0489	GIY-YIG catalytic domain protein [Coxiella burnetii RSA 493]
CBU_1713	-	lpg0114	glycine dehydrogenase subunit 2 [Coxiella burnetii RSA 493]
CBU_1714	-	lpg0116	glycine dehydrogenase subunit 1 [Coxiella burnetii RSA 493]
CBU_1715	-	lpg0117	glycine cleavage system protein H [Coxiella burnetii RSA 493]
CBU_1716	-	lpg0118	glycine cleavage system T protein [Coxiella burnetii RSA 493]
CBU_1718	-	lpg0688	chaperonin GroL [Coxiella burnetii RSA 493]
CBU_1719	-	lpg0687	10 kDa chaperonin GroS [Coxiella burnetii RSA 493]
CBU_1720	-	lpg1690	aconitate hydratase 1 [Coxiella burnetii RSA 493]
CBU_1723	-	lpg0686	thiol:disulfide interchange protein DsbD [Coxiella burnetii RSA 493]
CBU_1725	-	lpg0463	biotin carboxyl carrier protein of acetyl-CoA carboxylase [Coxiella burnetii RSA 493]
CBU_1726	-	lpg0462	biotin carboxylase [Coxiella burnetii RSA 493]
CBU_1727	-	lpg2196	ornithine cyclodeaminase [Coxiella burnetii RSA 493]
CBU_1729	-	lpg1215	coproporphyrinogen III oxidase, aerobic [Coxiella burnetii RSA 493]
CBU_1732	-	lpg0242	D-3-phosphoglycerate dehydrogenase [Coxiella burnetii RSA 493]
CBU_1734	-	lpg2802	DnaA-related protein [Coxiella burnetii RSA 493]
CBU_1736	-	lpg1677	phosphoribosylformylglycinamidine cyclo-ligase [Coxiella burnetii RSA 493]
CBU_1737	-	lpg1672	phosphoribosylglycinamide formyltransferase [Coxiella burnetii RSA 493]
CBU_1738	-	lpg2955	integration host factor beta-subunit [Coxiella burnetii RSA 493]
CBU_1739	-	lpg2996	tetrapyrrole methylase domain-containing protein [Coxiella burnetii RSA 493]
CBU_1741	-	lpg2995	putative lipoprotein [Coxiella burnetii RSA 493]
CBU_1742	-	lpg2994	hypothetical protein CBU_1742 [Coxiella burnetii RSA 493]
CBU_1743	-	lpg2993	phosphoheptose isomerase [Coxiella burnetii RSA 493]
CBU_1744	-	lpg2992	putative phospholipid-binding liporotein [Coxiella burnetii RSA 493]
CBU_1745	-	lpg0919	peptidase, M50 family protein [Coxiella burnetii RSA 493]
CBU_1746	-	lpg2701	stringent starvation protein B [Coxiella burnetii RSA 493]
CBU_1747	-	lpg2702	stringent starvation protein A [Coxiella burnetii RSA 493]
CBU_1748	-	lpg2706	SSU ribosomal protein S9P [Coxiella burnetii RSA 493]
CBU_1749	-	lpg2707	50S ribosomal protein L13 [Coxiella burnetii RSA 493]
CBU_1751	-	lpg2157	hypothetical protein CBU_1751 [Coxiella burnetii RSA 493]
CBU_1756	-	lpg2234	Bcr/CflA subfamily drug resistance transporter [Coxiella burnetii RSA 493]
CBU_1757	-	lpg2452	ankyrin repeat-containing protein [Coxiella burnetii RSA 493]
CBU_1761	-	lpg2180	two component system histidine kinase [Coxiella burnetii RSA 493]
CBU_1766	-	lpg2657	ferrous iron transport protein B [Coxiella burnetii RSA 493]
CBU_1767	-	lpg2658	ferrous iron transport protein A [Coxiella burnetii RSA 493]
CBU_1769	-	lpg2660	alpha/beta hydrolase [Coxiella burnetii RSA 493]
CBU_1770	-	lpg0122	ABC transporter, ATP-binding protein [Coxiella burnetii RSA 493]
CBU_1771	-	lpg0121	ABC transporter permease protein [Coxiella burnetii RSA 493]
CBU_1772	-	lpg0125	ribosome biogenesis GTP-binding protein YsxC [Coxiella burnetii RSA 493]
CBU_1781	-	lpg0136	pyruvate kinase [Coxiella burnetii RSA 493]
CBU_1782	-	lpg0137	phosphoglycerate kinase [Coxiella burnetii RSA 493]
CBU_1783	-	lpg0138	glyceraldehyde 3-phosphate dehydrogenase [Coxiella burnetii RSA 493]
CBU_1784	-	lpg0139	transketolase [Coxiella burnetii RSA 493]
CBU_1787	-	lpg2836	glutamine-fructose-6-phosphate transaminase (isomerizing) [Coxiella burnetii RSA 493]
CBU_1795	-	lpg0099	DNA polymerase I [Coxiella burnetii RSA 493]
CBU_1797	-	lpg2833	thioesterase family protein [Coxiella burnetii RSA 493]
CBU_1798	-	lpg2126	hypothetical protein CBU_1798 [Coxiella burnetii RSA 493]
CBU_1799	-	lpg2171	acetyltransferase [Coxiella burnetii RSA 493]
CBU_1808	-	lpg2922	export ABC transporter permease protein [Coxiella burnetii RSA 493]
CBU_1809	-	lpg2923	ABC transporter ATP-binding protein [Coxiella burnetii RSA 493]
CBU_1810	-	lpg2924	ABC transporter periplasmic substrate-binding protein [Coxiella burnetii RSA 493]
CBU_1811	-	lpg2925	type I secretion outer membrane protein [Coxiella burnetii RSA 493]
CBU_1812	-	lpg0918	erythronate-4-phosphate dehydrogenase [Coxiella burnetii RSA 493]
CBU_1815	-	lpg2866	primosomal protein N' [Coxiella burnetii RSA 493]
CBU_1816	-	lpg0287	elongation factor P [Coxiella burnetii RSA 493]
CBU_1817	-	lpg0607	lysyl-tRNA synthetase [Coxiella burnetii RSA 493]
CBU_1822	-	lpg2348	superoxide dismutase (Cu-Zn) [Coxiella burnetii RSA 493]
CBU_1826	-	lpg2974	phosphatidylserine decarboxylase [Coxiella burnetii RSA 493]
CBU_1827	-	lpg2742	multifunctional CCA protein [Coxiella burnetii RSA 493]
CBU_1828	-	lpg2864	hypothetical protein CBU_1828 [Coxiella burnetii RSA 493]
CBU_1829	-	lpg0547	outer membrane lipoprotein LolB [Coxiella burnetii RSA 493]
CBU_1830	-	lpg0543	ribose-phosphate pyrophosphokinase [Coxiella burnetii RSA 493]
CBU_1832	-	lpg0635	hypothetical protein CBU_1832 [Coxiella burnetii RSA 493]
CBU_1834	-	lpg0760	glucose-1-phosphate thymidylyltransferase [Coxiella burnetii RSA 493]
CBU_1838	-	lpg0756	dTDP-4-dehydrorhamnose 3,5-epimerase [Coxiella burnetii RSA 493]
CBU_1840	-	lpg2652	50S ribosomal protein L25/general stress protein Ctc [Coxiella burnetii RSA 493]
CBU_1841	-	lpg2653	peptidyl-tRNA hydrolase [Coxiella burnetii RSA 493]
CBU_1842	-	lpg2654	GTP-binding protein YchF [Coxiella burnetii RSA 493]
CBU_1855	-	lpg1546	fimbrial biogenesis domain-containing protein [Coxiella burnetii RSA 493]
CBU_1856	-	lpg0870	enoyl-CoA hydratase/isomerase family protein [Coxiella burnetii RSA 493]
CBU_1857	-	lpg0692	oligopeptide transport ATP-binding protein [Coxiella burnetii RSA 493]
CBU_1858	-	lpg0961	oligopeptide transport system permease protein [Coxiella burnetii RSA 493]
CBU_1859	-	lpg0960	oligopeptide ABC transporter, permease protein [Coxiella burnetii RSA 493]
CBU_1860	-	lpg0959	peptide ABC transporter, periplasmic peptide-binding protein, putative [Coxiella burnetii RSA 493]
CBU_1862	-	lpg0288	radical SAM domain-containing protein [Coxiella burnetii RSA 493]
CBU_1865	-	lpg2601	hypothetical protein CBU_1865 [Coxiella burnetii RSA 493]
CBU_1866	-	lpg2980	DNA topoisomerase IV subunit A [Coxiella burnetii RSA 493]
CBU_1870	-	lpg0028	2-polyprenyl-3-methyl-6-methoxy-1,4-benzoquinol hydroxylase [Coxiella burnetii RSA 493]
CBU_1871	-	lpg0835	anthranilate synthase component II [Coxiella burnetii RSA 493]
CBU_1872	-	lpg0664	ribulose-phosphate 3-epimerase [Coxiella burnetii RSA 493]
CBU_1873	-	lpg2341	Dna-J like membrane chaperone protein [Coxiella burnetii RSA 493]
CBU_1874	-	lpg1847	glutamate--cysteine ligase [Coxiella burnetii RSA 493]
CBU_1875	-	lpg1846	glutathione synthetase [Coxiella burnetii RSA 493]
CBU_1876	-	lpg1837	SAM-dependent methyltransferase [Coxiella burnetii RSA 493]
CBU_1878	-	lpg1388	iron-sulfur cluster insertion protein ErpA [Coxiella burnetii RSA 493]
CBU_1879	-	lpg0615	peptide deformylase [Coxiella burnetii RSA 493]
CBU_1880	-	lpg1536	hypothetical membrane spanning protein [Coxiella burnetii RSA 493]
CBU_1881	-	lpg1535	rubredoxin [Coxiella burnetii RSA 493]
CBU_1882	-	lpg1534	glutamate-1-semialdehyde aminotransferase [Coxiella burnetii RSA 493]
CBU_1884	-	lpg2272	hypothetical exported membrane spanning protein [Coxiella burnetii RSA 493]
CBU_1887	-	lpg0925	multimodular transpeptidase-transglycosylase PBP 1A [Coxiella burnetii RSA 493]
CBU_1889	-	lpg0928	PilN domain-containing protein [Coxiella burnetii RSA 493]
CBU_1891	-	lpg0931	type II and III secretion system family protein [Coxiella burnetii RSA 493]
CBU_1892	-	lpg0932	shikimate kinase [Coxiella burnetii RSA 493]
CBU_1893	-	lpg0933	3-dehydroquinate synthase [Coxiella burnetii RSA 493]
CBU_1896	-	lpg1638	transporter, major facilitator family [Coxiella burnetii RSA 493]
CBU_1899	-	lpg2673	putative methyltransferase [Coxiella burnetii RSA 493]
CBU_1901	-	lpg2672	M16 family peptidase [Coxiella burnetii RSA 493]
CBU_1902	-	lpg2671	M16 family peptidase [Coxiella burnetii RSA 493]
CBU_1903	-	lpg2670	cell division protein [Coxiella burnetii RSA 493]
CBU_1904	-	lpg2669	cell division ATP-binding protein [Coxiella burnetii RSA 493]
CBU_1905	-	lpg2668	efflux ABC transporter, permease protein [Coxiella burnetii RSA 493]
CBU_1907	-	lpg0253	acetyltransferase [Coxiella burnetii RSA 493]
CBU_1909	-	lpg2667	RNA polymerase factor sigma-32 [Coxiella burnetii RSA 493]
CBU_1910	-	lpg1841	outer membrane protein [Coxiella burnetii RSA 493]
CBU_1913	-	lpg1840	glycyl-tRNA synthetase subunit alpha [Coxiella burnetii RSA 493]
CBU_1914	-	lpg1839	glycyl-tRNA synthetase, beta subunit [Coxiella burnetii RSA 493]
CBU_1915	-	lpg2593	ribosomal RNA small subunit methyltransferase B [Coxiella burnetii RSA 493]
CBU_1916	-	lpg0935	universal stress protein family protein [Coxiella burnetii RSA 493]
CBU_1917	-	lpg3005	50S ribosomal protein L34 [Coxiella burnetii RSA 493]
CBU_1919	-	lpg3003	hypothetical protein CBU_1919 [Coxiella burnetii RSA 493]
CBU_1920	-	lpg3002	inner membrane protein oxaA [Coxiella burnetii RSA 493]
CBU_1922	-	lpg3001	tRNA modification GTPase TrmE [Coxiella burnetii RSA 493]
CBU_1924	-	lpg2889	glucose-inhibited division protein A [Coxiella burnetii RSA 493]
CBU_1925	-	lpg2890	16S rRNA methyltransferase GidB [Coxiella burnetii RSA 493]
CBU_1926	-	lpg2891	CobQ/CobB/MinD/ParA nucleotide binding domain protein [Coxiella burnetii RSA 493]
CBU_1927	-	lpg2892	ParB-like partition protein [Coxiella burnetii RSA 493]
CBU_1929	-	lpg0263	major facilitator transporter [Coxiella burnetii RSA 493]
CBU_1938	-	lpg2989	ATP synthase F0, I subunit [Coxiella burnetii RSA 493]
CBU_1939	-	lpg2988	F0F1 ATP synthase subunit A [Coxiella burnetii RSA 493]
CBU_1940	-	lpg2987	ATP synthase C chain [Coxiella burnetii RSA 493]
CBU_1941	-	lpg2986	F0F1 ATP synthase subunit B [Coxiella burnetii RSA 493]
CBU_1942	-	lpg2985	ATP synthase delta chain [Coxiella burnetii RSA 493]
CBU_1943	-	lpg2984	F0F1 ATP synthase subunit alpha [Coxiella burnetii RSA 493]
CBU_1944	-	lpg2983	ATP synthase F1, gamma subunit [Coxiella burnetii RSA 493]
CBU_1945	-	lpg2982	ATP synthase F1, beta subunit [Coxiella burnetii RSA 493]
CBU_1946	-	lpg2981	ATP synthase epsilon chain [Coxiella burnetii RSA 493]
CBU_1947	-	lpg2875	UDP-N-acetylglucosamine pyrophosphorylase [Coxiella burnetii RSA 493]
CBU_1950	-	lpg2164	hypothetical membrane spanning protein [Coxiella burnetii RSA 493]
CBU_1952	-	lpg1868	ABC transporter ATP-binding protein [Coxiella burnetii RSA 493]
CBU_1955	-	lpg0876	NAD(P)(+) transhydrogenase (AB-specific), alpha-1 subunit [Coxiella burnetii RSA 493]
CBU_1956	-	lpg0875	NAD(P)(+) transhydrogenase (AB-specific), alpha-2 subunit [Coxiella burnetii RSA 493]
CBU_1957	-	lpg0874	NAD(P)(+) transhydrogenase (AB-specific), beta subunit [Coxiella burnetii RSA 493]
CBU_1960	-	lpg2936	hypothetical protein CBU_1960 [Coxiella burnetii RSA 493]
CBU_1964	-	lpg2337	peptide release factor-glutamine N5-methyltransferase [Coxiella burnetii RSA 493]
CBU_1965	-	lpg2336	peptide chain release factor 1 [Coxiella burnetii RSA 493]
CBU_1966	-	lpg2335	glutamyl-tRNA reductase [Coxiella burnetii RSA 493]
CBU_1968	-	lpg2029	dihydroneopterin aldolase [Coxiella burnetii RSA 493]
CBU_1969	-	lpg2338	RNA polymerase-binding protein DksA [Coxiella burnetii RSA 493]
CBU_1970	-	lpg0366	diaminopimelate epimerase [Coxiella burnetii RSA 493]
CBU_1975	-	lpg0369	phospholipase/carboxylesterase family protein [Coxiella burnetii RSA 493]
CBU_1976	-	lpg0295	nucleotidyl transferase family protein [Coxiella burnetii RSA 493]
CBU_1977	-	lpg0296	phosphotransferase enzyme family protein [Coxiella burnetii RSA 493]
CBU_1978	-	lpg0297	organic solvent tolerance protein [Coxiella burnetii RSA 493]
CBU_1980	-	lpg0298	putative peptidyl-prolyl cis-trans isomerase surA [Coxiella burnetii RSA 493]
CBU_1981	-	lpg0299	4-hydroxythreonine-4-phosphate dehydrogenase [Coxiella burnetii RSA 493]
CBU_1982	-	lpg2928	dimethyladenosine transferase [Coxiella burnetii RSA 493]
CBU_1986	-	lpg1749	U7 family peptidase [Coxiella burnetii RSA 493]
CBU_1987	-	lpg2926	diadenosine tetraphosphatase [Coxiella burnetii RSA 493]
CBU_1993	-	lpg0300	dihydrofolate reductase [Coxiella burnetii RSA 493]
CBU_1994	-	lpg2740	hypothetical protein CBU_1994 [Coxiella burnetii RSA 493]
CBU_1995	-	lpg1886	acylphosphatase [Coxiella burnetii RSA 493]
CBU_1996	-	lpg1838	D,D-heptose 1,7-bisphosphate phosphatase [Coxiella burnetii RSA 493]
CBU_1997	-	lpg2594	methionyl-tRNA formyltransferase [Coxiella burnetii RSA 493]
CBU_1998	-	lpg2597	DNA protecting protein DprA [Coxiella burnetii RSA 493]
CBU_2000	-	lpg2599	DNA topoisomerase I [Coxiella burnetii RSA 493]
CBU_2002	-	lpg0218	phosphoribosylaminoimidazole carboxylase carboxyltransferase subunit [Coxiella burnetii RSA 493]
CBU_2003	-	lpg2972	sua5/YciO/YrdC/YwlC family protein [Coxiella burnetii RSA 493]
CBU_2004	-	lpg2695	heptosyl transferase glycosyltransferase family 9 protein [Coxiella burnetii RSA 493]
CBU_2005	-	lpg1437	signal transduction histidine kinase-like protein [Coxiella burnetii RSA 493]
CBU_2006	-	lpg1438	transcriptional regulatory protein [Coxiella burnetii RSA 493]
CBU_2008	-	lpg2031	arginyl-tRNA synthetase [Coxiella burnetii RSA 493]
CBU_2009	-	lpg0541	hypothetical protein CBU_2009 [Coxiella burnetii RSA 493]
CBU_2011	-	lpg0640	ATP-dependent protease hslV [Coxiella burnetii RSA 493]
CBU_2012	-	lpg0641	heat shock protein HslVU, ATPase subunit HslU [Coxiella burnetii RSA 493]
CBU_2014	-	lpg0051	hypothetical membrane associated protein [Coxiella burnetii RSA 493]
CBU_2017	-	lpg2903	ubiquinone/menaquinone biosynthesis methyltransferase ubiE [Coxiella burnetii RSA 493]
CBU_2018	-	lpg2904	hypothetical protein CBU_2018 [Coxiella burnetii RSA 493]
CBU_2019	-	lpg2905	2-polyprenylphenol 6-hydroxylase [Coxiella burnetii RSA 493]
CBU_2020	-	lpg1691	glutamate/gamma-aminobutyrate antiporter [Coxiella burnetii RSA 493]
CBU_2023	-	lpg0591	hypothetical protein CBU_2023 [Coxiella burnetii RSA 493]
CBU_2024	-	lpg2951	putative cystathionine beta-synthase [Coxiella burnetii RSA 493]
CBU_2025	-	lpg0890	putative O-succinylhomoserine (thiol)-lyase [Coxiella burnetii RSA 493]
CBU_2030	-	lpg2022	S-adenosylmethionine synthetase [Coxiella burnetii RSA 493]
CBU_2031	-	lpg2021	adenosylhomocysteinase [Coxiella burnetii RSA 493]
CBU_2032	-	lpg0230	GAF domain-containing protein [Coxiella burnetii RSA 493]
CBU_2037	-	lpg1515	ABC transporter, permease protein [Coxiella burnetii RSA 493]
CBU_2040	-	lpg1517	HlyD family type I secretion membrane fusion protein [Coxiella burnetii RSA 493]
CBU_2044	-	lpg1116	hypothetical protein CBU_2044 [Coxiella burnetii RSA 493]
CBU_2045	-	lpg2217	chitinase domain-containing protein [Coxiella burnetii RSA 493]
CBU_2049	-	lpg1444	tryptophanyl-tRNA synthetase [Coxiella burnetii RSA 493]
CBU_2054	-	lpg1842	DNA helicase II [Coxiella burnetii RSA 493]
CBU_2055	-	lpg2450	zinc uptake transporter [Coxiella burnetii RSA 493]
CBU_2058	-	lpg0457	proline/betaine transporter [Coxiella burnetii RSA 493]
CBU_2065	-	lpg1410	hypothetical protein CBU_2065 [Coxiella burnetii RSA 493]
CBU_2067	-	lpg0637	major facilitator family transporter [Coxiella burnetii RSA 493]
CBU_2069	-	lpg0636	thymidine kinase [Coxiella burnetii RSA 493]
CBU_2073	-	lpg0889	putative acyltransferase [Coxiella burnetii RSA 493]
CBU_2074	-	lpg2735	porphobilinogen deaminase [Coxiella burnetii RSA 493]
CBU_2076	-	lpg2515	hypothetical protein CBU_2076 [Coxiella burnetii RSA 493]
CBU_2077	-	lpg2736	uroporphyrinogen-III synthase [Coxiella burnetii RSA 493]
CBU_2080	-	lpg2737	uroporphyrin-III C-methyltransferase, putative [Coxiella burnetii RSA 493]
CBU_2081	-	lpg2738	HemY [Coxiella burnetii RSA 493]
CBU_2082	-	lpg1772	hypothetical protein CBU_2082 [Coxiella burnetii RSA 493]
CBU_2083	-	lpg2886	queuosine biosynthesis protein QueC [Coxiella burnetii RSA 493]
CBU_2086	-	lpg2934	transcription termination factor Rho [Coxiella burnetii RSA 493]
CBU_2087	-	lpg2935	thioredoxin [Coxiella burnetii RSA 493]
CBU_2089	-	lpg2016	hypothetical protein CBU_2089 [Coxiella burnetii RSA 493]
CBU_2090	-	lpg2015	pyrroline-5-carboxylate reductase [Coxiella burnetii RSA 493]
CBU_2091	-	lpg2014	hypothetical protein CBU_2091 [Coxiella burnetii RSA 493]
CBU_2093	-	lpg0586	hypothetical protein CBU_2093 [Coxiella burnetii RSA 493]
CBU_2094	-	lpg0587	hypothetical protein CBU_2094 [Coxiella burnetii RSA 493]
CBU_2095	-	lpg0588	aspartate carbamoyltransferase catalytic subunit [Coxiella burnetii RSA 493]

## Sheet: F.tula Horlactica
	Protein name	Locus tags
CBU_0001	-	FTL_0001	chromosomal replication initiation protein [Coxiella burnetii RSA 493]
CBU_0002	-	FTL_0002	DNA polymerase III, beta chain [Coxiella burnetii RSA 493]
CBU_0003	-	FTL_1352	DNA replication and repair protein RecF [Coxiella burnetii RSA 493]
CBU_0004	-	FTL_1547	DNA gyrase, B subunit [Coxiella burnetii RSA 493]
CBU_0009	-	FTL_1046	D-alanyl-meso-diaminopimelate endopeptidase [Coxiella burnetii RSA 493]
CBU_0010	-	FTL_0173	shikimate 5-dehydrogenase [Coxiella burnetii RSA 493]
CBU_0014	-	FTL_0156	low-affinity inorganic phosphate transporter [Coxiella burnetii RSA 493]
CBU_0016	-	FTL_1067	purine nucleoside phosphorylase [Coxiella burnetii RSA 493]
CBU_0017	-	FTL_1663	deoxyribose-phosphate aldolase [Coxiella burnetii RSA 493]
CBU_0026	-	FTL_0736	ribose-5-phosphate isomerase A [Coxiella burnetii RSA 493]
CBU_0027	-	FTL_1915	putative acyltransferase [Coxiella burnetii RSA 493]
CBU_0039	-	FTL_0419	oligopeptidase A [Coxiella burnetii RSA 493]
CBU_0042	-	FTL_0821	ferrochelatase [Coxiella burnetii RSA 493]
CBU_0043	-	FTL_0548	non-canonical purine NTP pyrophosphatase, RdgB/HAM1 family [Coxiella burnetii RSA 493]
CBU_0048	-	FTL_1512	auxiliary transport protein, membrane fusion protein family [Coxiella burnetii RSA 493]
CBU_0054	-	FTL_0356	putative chorismate--pyruvate lyase [Coxiella burnetii RSA 493]
CBU_0055	-	FTL_0355	4-hydroxybenzoate polyprenyl transferase [Coxiella burnetii RSA 493]
CBU_0056	-	FTL_1865	TolC family type I secretion outer membrane protein [Coxiella burnetii RSA 493]
CBU_0063	-	FTL_0547	3-deoxy-D-manno-octulosonic-acid transferase family protein [Coxiella burnetii RSA 493]
CBU_0064	-	FTL_1726	DNA topoisomerase IV, B subunit [Coxiella burnetii RSA 493]
CBU_0065	-	FTL_0834	rhodanese domain-containing protein [Coxiella burnetii RSA 493]
CBU_0066	-	FTL_0724	5,10-methenyltetrahydrofolate synthetase [Coxiella burnetii RSA 493]
CBU_0073	-	FTL_0877	peptidase, M24 family [Coxiella burnetii RSA 493]
CBU_0075	-	FTL_0726	2-polyprenyl-6-methoxyphenol 4-hydroxylase [Coxiella burnetii RSA 493]
CBU_0076	-	FTL_0727	ubiquinone biosynthesis hydroxylase, UbiH/UbiF/VisC/COQ6 family [Coxiella burnetii RSA 493]
CBU_0081	-	FTL_0650	prolyl-tRNA synthetase [Coxiella burnetii RSA 493]
CBU_0090	-	FTL_0334	TolB protein [Coxiella burnetii RSA 493]
CBU_0091	-	FTL_0336	putative peptidoglycan-associated lipoprotein [Coxiella burnetii RSA 493]
CBU_0094	-	FTL_0094	ATP-dependent chaperone ClpB [Coxiella burnetii RSA 493]
CBU_0096	-	FTL_1204	putative cardiolipin synthetase [Coxiella burnetii RSA 493]
CBU_0097	-	FTL_0329	CDP-diacylglycerol--serine O-phosphatidyltransferase [Coxiella burnetii RSA 493]
CBU_0098	-	FTL_1389	carboxylating nicotinate-nucleotide pyrophosphorylase [Coxiella burnetii RSA 493]
CBU_0101	-	FTL_1388	L-aspartate oxidase [Coxiella burnetii RSA 493]
CBU_0107	-	FTL_0838	D-methionine ABC transporter, ATP-binding protein [Coxiella burnetii RSA 493]
CBU_0109	-	FTL_0837	D-methionine ABC transporter, periplasmic D-methionine-binding protein [Coxiella burnetii RSA 493]
CBU_0111	-	FTL_1522	2-amino-3-ketobutyrate coenzyme A ligase [Coxiella burnetii RSA 493]
CBU_0112	-	FTL_1523	L-threonine 3-dehydrogenase [Coxiella burnetii RSA 493]
CBU_0116	-	FTL_1541	S-adenosyl-methyltransferase [Coxiella burnetii RSA 493]
CBU_0118	-	FTL_1539	penicillin-binding protein [Coxiella burnetii RSA 493]
CBU_0123	-	FTL_0490	UDP-N-acetylmuramoylalanyl-D-glutamate--2,6-diaminopimelate ligase [Coxiella burnetii RSA 493]
CBU_0124	-	FTL_0492	UDP-N-acetylmuramoyl-tripeptide--D-alanyl-D-alanine ligase [Coxiella burnetii RSA 493]
CBU_0125	-	FTL_1615	phospho-N-acetylmuramoyl-pentapeptide-transferase [Coxiella burnetii RSA 493]
CBU_0131	-	FTL_1614	UDP-N-acetylmuramoylalanine--D-glutamate ligase [Coxiella burnetii RSA 493]
CBU_0132	-	FTL_1613	cell division protein [Coxiella burnetii RSA 493]
CBU_0135	-	FTL_1410	undecaprenyldiphospho-muramoylpentapeptide beta-N- acetylglucosaminyltransferase [Coxiella burnetii RSA 493]
CBU_0136	-	FTL_0172	UDP-N-acetylmuramate--L-alanine ligase [Coxiella burnetii RSA 493]
CBU_0137	-	FTL_0412	UDP-N-acetylenolpyruvoylglucosamine reductase [Coxiella burnetii RSA 493]
CBU_0138	-	FTL_1909	cell division protein [Coxiella burnetii RSA 493]
CBU_0139	-	FTL_0856	carbonate dehydratase [Coxiella burnetii RSA 493]
CBU_0140	-	FTL_1908	cell division protein FtsA [Coxiella burnetii RSA 493]
CBU_0141	-	FTL_1907	cell division protein FtsZ [Coxiella burnetii RSA 493]
CBU_0142	-	FTL_1906	UDP-3-O-[3-hydroxymyristoyl] N-acetylglucosamine deacetylase [Coxiella burnetii RSA 493]
CBU_0147	-	FTL_1458	preprotein translocase, SecA subunit [Coxiella burnetii RSA 493]
CBU_0152	-	FTL_0307	dephospho-CoA kinase [Coxiella burnetii RSA 493]
CBU_0153	-	FTL_0959	type 4 prepilin peptidase [Coxiella burnetii RSA 493]
CBU_0154	-	FTL_0827	type 4 pili biogenesis protein (plasma membrane protein) [Coxiella burnetii RSA 493]
CBU_0155	-	FTL_0828	type 4 pili biogenesis protein (nuleotide-binding protein) [Coxiella burnetii RSA 493]
CBU_0156	-	FTL_0391	type IV-A pilin protein PilA [Coxiella burnetii RSA 493]
CBU_0178	-	FTL_0681	quaternary amine ABC transporter ATP-binding protein [Coxiella burnetii RSA 493]
CBU_0181	-	FTL_0968	tyrosyl-tRNA synthetase [Coxiella burnetii RSA 493]
CBU_0194	-	FTL_1334	L-serine ammonia-lyase [Coxiella burnetii RSA 493]
CBU_0195	-	FTL_1790	AmpG [Coxiella burnetii RSA 493]
CBU_0200	-	FTL_1854	aldose 1-epimerase family protein [Coxiella burnetii RSA 493]
CBU_0205	-	FTL_0218	glutamyl-tRNA synthetase [Coxiella burnetii RSA 493]
CBU_0214	-	FTL_0918	integral membrane protein [Coxiella burnetii RSA 493]
CBU_0218	-	FTL_0189	cytochrome d ubiquinol oxidase subunit I [Coxiella burnetii RSA 493]
CBU_0221	-	FTL_1864	phosphopantethiene-protein transferase domain-contain protein [Coxiella burnetii RSA 493]
CBU_0224	-	FTL_1750	protein translocase subunit [Coxiella burnetii RSA 493]
CBU_0225	-	FTL_1749	transcription termination/antitermination factor NusG [Coxiella burnetii RSA 493]
CBU_0226	-	FTL_1748	LSU ribosomal protein L11P [Coxiella burnetii RSA 493]
CBU_0227	-	FTL_1747	50S ribosomal protein L1 [Coxiella burnetii RSA 493]
CBU_0228	-	FTL_1746	50S ribosomal protein L10 [Coxiella burnetii RSA 493]
CBU_0229	-	FTL_1745	50S ribosomal protein L7/L12 [Coxiella burnetii RSA 493]
CBU_0231	-	FTL_1744	DNA-directed RNA polymerase, beta subunit [Coxiella burnetii RSA 493]
CBU_0232	-	FTL_1743	DNA-directed RNA polymerase subunit beta' [Coxiella burnetii RSA 493]
CBU_0233	-	FTL_0232	ribosomal protein S12 [Coxiella burnetii RSA 493]
CBU_0234	-	FTL_0233	30S ribosomal protein S7 [Coxiella burnetii RSA 493]
CBU_0235	-	FTL_0234	protein translation elongation factor G (EF-G) [Coxiella burnetii RSA 493]
CBU_0236	-	FTL_1751	elongation factor Tu [Coxiella burnetii RSA 493]
CBU_0237	-	FTL_0235	30S ribosomal protein S10 [Coxiella burnetii RSA 493]
CBU_0238	-	FTL_0236	LSU ribosomal protein L3P [Coxiella burnetii RSA 493]
CBU_0239	-	FTL_0237	ribosomal protein L4 [Coxiella burnetii RSA 493]
CBU_0240	-	FTL_0238	LSU ribosomal protein L23P [Coxiella burnetii RSA 493]
CBU_0241	-	FTL_0239	50S ribosomal protein L2 [Coxiella burnetii RSA 493]
CBU_0242	-	FTL_0240	SSU ribosomal protein S19P [Coxiella burnetii RSA 493]
CBU_0243	-	FTL_0241	50S ribosomal protein L22 [Coxiella burnetii RSA 493]
CBU_0244	-	FTL_0242	SSU ribosomal protein S3P [Coxiella burnetii RSA 493]
CBU_0245	-	FTL_0243	50S ribosomal protein L16 [Coxiella burnetii RSA 493]
CBU_0246	-	FTL_0244	50S ribosomal protein L29 [Coxiella burnetii RSA 493]
CBU_0247	-	FTL_0245	ribosomal protein S17 [Coxiella burnetii RSA 493]
CBU_0248	-	FTL_0246	LSU ribosomal protein L14P [Coxiella burnetii RSA 493]
CBU_0249	-	FTL_0247	LSU ribosomal protein L24P [Coxiella burnetii RSA 493]
CBU_0250	-	FTL_0248	50S ribosomal protein L5 [Coxiella burnetii RSA 493]
CBU_0251	-	FTL_0249	SSU ribosomal protein S14P [Coxiella burnetii RSA 493]
CBU_0252	-	FTL_0250	ribosomal protein S8 [Coxiella burnetii RSA 493]
CBU_0253	-	FTL_0251	50S ribosomal protein L6 [Coxiella burnetii RSA 493]
CBU_0254	-	FTL_0252	LSU ribosomal protein L18P [Coxiella burnetii RSA 493]
CBU_0255	-	FTL_0253	SSU ribosomal protein S5P [Coxiella burnetii RSA 493]
CBU_0256	-	FTL_0254	ribosomal protein L30 [Coxiella burnetii RSA 493]
CBU_0257	-	FTL_0255	LSU ribosomal protein L15P [Coxiella burnetii RSA 493]
CBU_0258	-	FTL_0256	preprotein translocase subunit SecY [Coxiella burnetii RSA 493]
CBU_2097	-	FTL_0257	50S ribosomal protein L36 [Coxiella burnetii RSA 493]
CBU_0260	-	FTL_0258	30S ribosomal protein S13 [Coxiella burnetii RSA 493]
CBU_0261	-	FTL_0259	30S ribosomal protein S11 [Coxiella burnetii RSA 493]
CBU_0262	-	FTL_0260	30S ribosomal protein S4 [Coxiella burnetii RSA 493]
CBU_0263	-	FTL_0261	DNA-directed RNA polymerase subunit alpha [Coxiella burnetii RSA 493]
CBU_0264	-	FTL_0262	LSU ribosomal protein L17P [Coxiella burnetii RSA 493]
CBU_0265	-	FTL_1278	glucose/galactose transporter [Coxiella burnetii RSA 493]
CBU_0271	-	FTL_0014	single-stranded DNA-binding protein [Coxiella burnetii RSA 493]
CBU_0272	-	FTL_0190	transporter, MFS superfamily [Coxiella burnetii RSA 493]
CBU_0274	-	FTL_1473	excinuclease ABC subunit A [Coxiella burnetii RSA 493]
CBU_0275	-	FTL_1812	uroporphyrinogen decarboxylase [Coxiella burnetii RSA 493]
CBU_0276	-	FTL_0635	pyridine nucleotide-disulfide oxidoreductase [Coxiella burnetii RSA 493]
CBU_0280	-	FTL_0981	DNA-damage-inducible protein P [Coxiella burnetii RSA 493]
CBU_0287	-	FTL_1265	2-amino-4-hydroxy-6-hydroxymethyldihydropteridine pyrophosphokinase [Coxiella burnetii RSA 493]
CBU_0288	-	FTL_1330	phosphopantetheine adenylyltransferase [Coxiella burnetii RSA 493]
CBU_0289	-	FTL_1329	ferredoxin [Coxiella burnetii RSA 493]
CBU_0290	-	FTL_0521	LSU ribosomal protein L33P [Coxiella burnetii RSA 493]
CBU_0291	-	FTL_0522	50S ribosomal protein L28 [Coxiella burnetii RSA 493]
CBU_0293	-	FTL_0230	deoxyuridine 5'-triphosphate nucleotidohydrolase [Coxiella burnetii RSA 493]
CBU_0296	-	FTL_0507	orotate phosphoribosyltransferase [Coxiella burnetii RSA 493]
CBU_0297	-	FTL_1244	exodeoxyribonuclease III [Coxiella burnetii RSA 493]
CBU_0298	-	FTL_0747	glutamate racemase [Coxiella burnetii RSA 493]
CBU_0299	-	FTL_0357	ribonuclease PH [Coxiella burnetii RSA 493]
CBU_0301	-	FTL_1391	guanylate kinase [Coxiella burnetii RSA 493]
CBU_0302	-	FTL_1533	DNA-directed RNA polymerase, omega subunit [Coxiella burnetii RSA 493]
CBU_0303	-	FTL_1413	GTP pyrophosphokinase [Coxiella burnetii RSA 493]
CBU_0304	-	FTL_1498	putative endoribonuclease L-PSP [Coxiella burnetii RSA 493]
CBU_0305	-	FTL_0524	ATP-dependent DNA helicase RecG [Coxiella burnetii RSA 493]
CBU_0309	-	FTL_0267	chaperone protein htpG [Coxiella burnetii RSA 493]
CBU_0312	-	FTL_0394	methenyltetrahydrofolate cyclohydrolase [Coxiella burnetii RSA 493]
CBU_0314	-	FTL_0657	hydroxyacylglutathione hydrolase [Coxiella burnetii RSA 493]
CBU_0316	-	FTL_0854	ribonuclease H [Coxiella burnetii RSA 493]
CBU_0317	-	FTL_1003	DNA polymerase III, epsilon subunit [Coxiella burnetii RSA 493]
CBU_0324	-	FTL_0690	AMP-binding enzyme family protein [Coxiella burnetii RSA 493]
CBU_0326	-	FTL_0396	phosphoribosylamine--glycine ligase [Coxiella burnetii RSA 493]
CBU_0334	-	FTL_0198	thiamine-phosphate pyrophosphorylase/thiamine-phosphate pyrophosphorylase [Coxiella burnetii RSA 493]
CBU_0335	-	FTL_1732	putative acid phosphatase [Coxiella burnetii RSA 493]
CBU_0336	-	FTL_1929	bifunctional phosphoribosylaminoimidazolecarboxamide formyltransferase/IMP cyclohydrolase [Coxiella burnetii RSA 493]
CBU_0338	-	FTL_1956	aminopeptidase N [Coxiella burnetii RSA 493]
CBU_0347	-	FTL_1395	D-xylose-proton symporter [Coxiella burnetii RSA 493]
CBU_0349	-	FTL_1569	phosphoglycolate phosphatase [Coxiella burnetii RSA 493]
CBU_0350	-	FTL_1638	3-demethylubiquinone-9 3-methyltransferase [Coxiella burnetii RSA 493]
CBU_0352	-	FTL_0388	cation efflux system protein CzcD [Coxiella burnetii RSA 493]
CBU_0353	-	FTL_1605	putative periplasmic protease [Coxiella burnetii RSA 493]
CBU_0362	-	FTL_0753	amidohydrolase [Coxiella burnetii RSA 493]
CBU_0379	-	FTL_1727	anhydro-N-acetylmuramyl-tripeptide amidase [Coxiella burnetii RSA 493]
CBU_0382	-	FTL_1041	polyprenyl synthetase family protein [Coxiella burnetii RSA 493]
CBU_0385	-	FTL_1453	ribosomal protein L21 [Coxiella burnetii RSA 493]
CBU_0386	-	FTL_1452	50S ribosomal protein L27 [Coxiella burnetii RSA 493]
CBU_0387	-	FTL_1874	GTPase ObgE [Coxiella burnetii RSA 493]
CBU_0389	-	FTL_0070	SSU ribosomal protein S20P [Coxiella burnetii RSA 493]
CBU_0390	-	FTL_1305	virulence factor [Coxiella burnetii RSA 493]
CBU_0391	-	FTL_0437	riboflavin biosynthesis protein RibF [Coxiella burnetii RSA 493]
CBU_0396	-	FTL_0436	isoleucyl-tRNA synthetase [Coxiella burnetii RSA 493]
CBU_0397	-	FTL_0435	signal peptidase II [Coxiella burnetii RSA 493]
CBU_0412	-	FTL_0181	type IV pilin [Coxiella burnetii RSA 493]
CBU_0421	-	FTL_1832	FrgA protein [Coxiella burnetii RSA 493]
CBU_0422	-	FTL_0672	aspartate alpha-decarboxylase [Coxiella burnetii RSA 493]
CBU_0423	-	FTL_0673	pantoate--beta-alanine ligase [Coxiella burnetii RSA 493]
CBU_0424	-	FTL_0674	3-methyl-2-oxobutanoate hydroxymethyltransferase [Coxiella burnetii RSA 493]
CBU_0426	-	FTL_0221	amino acid permease family protein [Coxiella burnetii RSA 493]
CBU_0430	-	FTL_1903	lysyl-tRNA synthetase [Coxiella burnetii RSA 493]
CBU_0431	-	FTL_1115	glycine cleavage T-protein (aminomethyl transferase) domain protein [Coxiella burnetii RSA 493]
CBU_0433	-	FTL_1753	transporter, small conductance mechanosensitive ion channel (MscS) family [Coxiella burnetii RSA 493]
CBU_0441	-	FTL_0275	methylated-DNA-[protein]-cysteine S-methyltransferase [Coxiella burnetii RSA 493]
CBU_0442	-	FTL_1735	50S ribosomal protein L19 [Coxiella burnetii RSA 493]
CBU_0443	-	FTL_1736	tRNA (Guanine-N(1)-)-methyltransferase [Coxiella burnetii RSA 493]
CBU_0444	-	FTL_1737	16S rRNA-processing protein RimM [Coxiella burnetii RSA 493]
CBU_0445	-	FTL_1738	ribosomal protein S16 [Coxiella burnetii RSA 493]
CBU_0450	-	FTL_1239	signal recognition particle, subunit FFH/SRP54 [Coxiella burnetii RSA 493]
CBU_0452	-	FTL_0951	transporter, HlyC/CorC (HCC) family [Coxiella burnetii RSA 493]
CBU_0454	-	FTL_0795	adenylate kinase [Coxiella burnetii RSA 493]
CBU_0458	-	FTL_1577	hypothetical protein CBU_0458 [Coxiella burnetii RSA 493]
CBU_0459	-	FTL_0943	transporter, monovalent cation:proton antiporter-2 (CPA2) family [Coxiella burnetii RSA 493]
CBU_0461	-	FTL_0309	pyruvate dehydrogenase subunit E1 [Coxiella burnetii RSA 493]
CBU_0462	-	FTL_0310	dihydrolipoyllysine-residue acetyltransferase E2 component of pyruvate dehydrogenase complex [Coxiella burnetii RSA 493]
CBU_0463	-	FTL_0311	dihydrolipoyl dehydrogenase, E3 component of pyruvate dehydrogenases complex [Coxiella burnetii RSA 493]
CBU_0467	-	FTL_0410	putative methyltransferase [Coxiella burnetii RSA 493]
CBU_0479	-	FTL_1399	3-deoxy-D-manno-octulosonate cytidylyltransferase [Coxiella burnetii RSA 493]
CBU_0482	-	FTL_0187	arginine ABC transporter periplasmic arginine-binding protein [Coxiella burnetii RSA 493]
CBU_0486	-	FTL_0717	ribonuclease [Coxiella burnetii RSA 493]
CBU_0487	-	FTL_1804	ribosomal large subunit pseudouridine synthase C [Coxiella burnetii RSA 493]
CBU_0491	-	FTL_1143	50S ribosomal protein L32 [Coxiella burnetii RSA 493]
CBU_0492	-	FTL_1142	putative glycerol-3-phosphate acyltransferase PlsX [Coxiella burnetii RSA 493]
CBU_0493	-	FTL_1141	3-oxoacyl-(acyl carrier protein) synthase III [Coxiella burnetii RSA 493]
CBU_0494	-	FTL_1140	malonyl-CoA-[acyl-carrier-protein] transacylase [Coxiella burnetii RSA 493]
CBU_0495	-	FTL_1139	3-oxoacyl-[acyl-carrier protein] reductase [Coxiella burnetii RSA 493]
CBU_0496	-	FTL_1138	acyl carrier protein [Coxiella burnetii RSA 493]
CBU_0497	-	FTL_1137	3-oxoacyl-[acyl-carrier-protein] synthase 2 [Coxiella burnetii RSA 493]
CBU_0499	-	FTL_1660	thymidylate kinase [Coxiella burnetii RSA 493]
CBU_0502	-	FTL_0620	hydrolase, TatD family [Coxiella burnetii RSA 493]
CBU_0503	-	FTL_1899	glutamine synthetase [Coxiella burnetii RSA 493]
CBU_0506	-	FTL_1585	single-stranded-DNA-specific exonuclease [Coxiella burnetii RSA 493]
CBU_0509	-	FTL_1967	Trp operon repressor [Coxiella burnetii RSA 493]
CBU_0517	-	FTL_0789	aspartate aminotransferase [Coxiella burnetii RSA 493]
CBU_0518	-	FTL_0745	excinuclease ABC subunit B [Coxiella burnetii RSA 493]
CBU_0519	-	FTL_0721	DedA family protein [Coxiella burnetii RSA 493]
CBU_0524	-	FTL_0533	DNA gyrase, A subunit [Coxiella burnetii RSA 493]
CBU_0525	-	FTL_1018	phosphoserine aminotransferase [Coxiella burnetii RSA 493]
CBU_0526	-	FTL_0852	3-phosphoshikimate 1-carboxyvinyltransferase [Coxiella burnetii RSA 493]
CBU_0527	-	FTL_1017	cytidylate kinase [Coxiella burnetii RSA 493]
CBU_0528	-	FTL_1912	ribosomal protein S1 [Coxiella burnetii RSA 493]
CBU_0531	-	FTL_0045	orotidine 5'-phosphate decarboxylase [Coxiella burnetii RSA 493]
CBU_0539	-	FTL_1251	tripeptide permease TppB [Coxiella burnetii RSA 493]
CBU_0542	-	FTL_0676	DNA ligase, NAD-dependent [Coxiella burnetii RSA 493]
CBU_0545	-	FTL_0361	LemA family protein [Coxiella burnetii RSA 493]
CBU_0546	-	FTL_0360	heat shock protein HtpX [Coxiella burnetii RSA 493]
CBU_0552	-	FTL_1100	iojap family protein [Coxiella burnetii RSA 493]
CBU_0557	-	FTL_1898	DNA polymerase III, delta subunit [Coxiella burnetii RSA 493]
CBU_0559	-	FTL_1212	leucyl-tRNA synthetase [Coxiella burnetii RSA 493]
CBU_0564	-	FTL_0882	apolipoprotein N-acyltransferase [Coxiella burnetii RSA 493]
CBU_0565	-	FTL_0883	CBS domain-containing protein [Coxiella burnetii RSA 493]
CBU_0566	-	FTL_1673	transporter, MFS superfamily [Coxiella burnetii RSA 493]
CBU_0567	-	FTL_0884	hypothetical protein CBU_0567 [Coxiella burnetii RSA 493]
CBU_0568	-	FTL_0885	PhoH-like protein [Coxiella burnetii RSA 493]
CBU_0569	-	FTL_0886	tRNA-i(6)A37 thiotransferase enzyme MiaB [Coxiella burnetii RSA 493]
CBU_0572	-	FTL_1108	cytosol aminopeptidase [Coxiella burnetii RSA 493]
CBU_0573	-	FTL_0585	acyl-CoA dehydrogenase [Coxiella burnetii RSA 493]
CBU_0576	-	FTL_0584	putative fatty oxidation complex, alpha subunit [Coxiella burnetii RSA 493]
CBU_0578	-	FTL_1611	polyprenyl-phosphate beta-D-glucosyltransferase [Coxiella burnetii RSA 493]
CBU_0579	-	FTL_1618	undecaprenyl-phosphomannose:protein mannosyltransferase [Coxiella burnetii RSA 493]
CBU_0580	-	FTL_1612	hypothetical protein CBU_0580 [Coxiella burnetii RSA 493]
CBU_0581	-	FTL_0089	ferredoxin [Coxiella burnetii RSA 493]
CBU_0583	-	FTL_1792	glutaredoxin family protein [Coxiella burnetii RSA 493]
CBU_0588	-	FTL_1390	quinolinate synthetase [Coxiella burnetii RSA 493]
CBU_0589	-	FTL_0007	ferredoxin, 2Fe-2s [Coxiella burnetii RSA 493]
CBU_0591	-	FTL_1370	hypothetical cytosolic protein [Coxiella burnetii RSA 493]
CBU_0596	-	FTL_1440	metallo-beta-lactamase family protein [Coxiella burnetii RSA 493]
CBU_0597	-	FTL_1775	putative oxygen-independent coproporphyrinogen III oxidase [Coxiella burnetii RSA 493]
CBU_0611	-	FTL_0535	outer membrane protein assembly complex, YaeT protein [Coxiella burnetii RSA 493]
CBU_0612	-	FTL_0536	putative outer membrane chaperone protein Skp [Coxiella burnetii RSA 493]
CBU_0613	-	FTL_0537	UDP-3-O-[3-hydroxymyristoyl] glucosamine N-acyltransferase [Coxiella burnetii RSA 493]
CBU_0614	-	FTL_0538	(3R)-hydroxymyristoyl-ACP dehydratase [Coxiella burnetii RSA 493]
CBU_0615	-	FTL_0539	UDP-N-acetylglucosamine acyltransferase [Coxiella burnetii RSA 493]
CBU_0616	-	FTL_0169	hydrolase family protein [Coxiella burnetii RSA 493]
CBU_0620	-	FTL_0540	lipid-A-disaccharide synthase [Coxiella burnetii RSA 493]
CBU_0622	-	FTL_1911	zinc-binding domain-containing protein [Coxiella burnetii RSA 493]
CBU_0628	-	FTL_1061	inorganic diphosphatase [Coxiella burnetii RSA 493]
CBU_0629	-	FTL_0805	bifunctional proline dehydrogenase/pyrroline-5-carboxylate dehydrogenase [Coxiella burnetii RSA 493]
CBU_0630	-	FTL_1042	peptidyl-prolyl cis-trans isomerase Mip [Coxiella burnetii RSA 493]
CBU_0631	-	FTL_1860	phosphoribosylformylglycinamidine synthase [Coxiella burnetii RSA 493]
CBU_0634	-	FTL_1878	putative aerobic respiration control sensor protein arcB [Coxiella burnetii RSA 493]
CBU_0636	-	FTL_0845	transporter, UAA family [Coxiella burnetii RSA 493]
CBU_0639	-	FTL_1072	pyruvate dehydrogenase (acetyl-transferring) E1 component, beta subunit [Coxiella burnetii RSA 493]
CBU_0642	-	FTL_0829	putative glycerophosphoryl diester phosphodiesterase [Coxiella burnetii RSA 493]
CBU_0643	-	FTL_0078	5-amino-6-(5-phosphoribosylamino)uracil reductase [Coxiella burnetii RSA 493]
CBU_0646	-	FTL_0077	riboflavin synthase, alpha subunit [Coxiella burnetii RSA 493]
CBU_0647	-	FTL_0076	3,4-dihydroxy-2-butanone 4-phosphate synthase domain/GTP cyclohydrolase II domain protein [Coxiella burnetii RSA 493]
CBU_0648	-	FTL_0075	6,7-dimethyl-8-ribityllumazine synthase [Coxiella burnetii RSA 493]
CBU_0649	-	FTL_1584	riboflavin transporter [Coxiella burnetii RSA 493]
CBU_0656	-	FTL_1411	hypothetical protein CBU_0656 [Coxiella burnetii RSA 493]
CBU_0657	-	FTL_1412	recombination protein RecR [Coxiella burnetii RSA 493]
CBU_0659	-	FTL_1905	DNA polymerase III, subunits gamma and tau [Coxiella burnetii RSA 493]
CBU_0670	-	FTL_1252	putative ATP-dependent RNA helicase rhlE [Coxiella burnetii RSA 493]
CBU_0671	-	FTL_0608	mannose-1-phosphate guanylyltransferase [Coxiella burnetii RSA 493]
CBU_0677	-	FTL_0597	NAD dependent epimerase/dehydratase family protein [Coxiella burnetii RSA 493]
CBU_0694	-	FTL_1423	glycosyltransferase [Coxiella burnetii RSA 493]
CBU_0700	-	FTL_1036	sulfate adenylyltransferase/adenylylsulfate kinase [Coxiella burnetii RSA 493]
CBU_0722	-	FTL_0272	putative decarboxylase, pyridoxal-dependent [Coxiella burnetii RSA 493]
CBU_0727	-	FTL_0697	ABC transporter permease [Coxiella burnetii RSA 493]
CBU_0728	-	FTL_0696	ABC transporter, ATP-binding protein [Coxiella burnetii RSA 493]
CBU_0729	-	FTL_0695	ABC transporter periplasmic substrate-binding protein [Coxiella burnetii RSA 493]
CBU_0735	-	FTL_1487	uridine phosphorylase [Coxiella burnetii RSA 493]
CBU_0737	-	FTL_0891	trigger factor [Coxiella burnetii RSA 493]
CBU_0738	-	FTL_0892	ATP-dependent endopeptidase clp proteolytic subunit [Coxiella burnetii RSA 493]
CBU_0739	-	FTL_0893	ATP-dependent protease ATP-binding subunit ClpX [Coxiella burnetii RSA 493]
CBU_0740	-	FTL_0894	ATP-dependent endopeptidase [Coxiella burnetii RSA 493]
CBU_0745	-	FTL_1179	ribosome-associated factor Y [Coxiella burnetii RSA 493]
CBU_0746	-	FTL_1065	LPS ABC transporter ATP-binding protein [Coxiella burnetii RSA 493]
CBU_0749	-	FTL_1062	HAD superfamily hydrolase [Coxiella burnetii RSA 493]
CBU_0750	-	FTL_1433	arabinose-5-phosphate isomerase [Coxiella burnetii RSA 493]
CBU_0751	-	FTL_0413	UDP-N-acetylglucosamine 1-carboxyvinyltransferase [Coxiella burnetii RSA 493]
CBU_0756	-	FTL_0876	hypothetical protein CBU_0756 [Coxiella burnetii RSA 493]
CBU_0757	-	FTL_0699	ribosomal large subunit pseudouridine synthase D [Coxiella burnetii RSA 493]
CBU_0758	-	FTL_0700	competence lipoprotein ComL [Coxiella burnetii RSA 493]
CBU_0769	-	FTL_0429	GMP synthase [Coxiella burnetii RSA 493]
CBU_0787	-	FTL_0586	AMP-binding enzyme domain protein [Coxiella burnetii RSA 493]
CBU_0795	-	FTL_1253	GTP cyclohydrolase I [Coxiella burnetii RSA 493]
CBU_0796	-	FTL_0408	histidine triad domain protein [Coxiella burnetii RSA 493]
CBU_0797	-	FTL_0688	EmrB/QacA family drug resistance transporter [Coxiella burnetii RSA 493]
CBU_0798	-	FTL_0687	multidrug resistance protein A [Coxiella burnetii RSA 493]
CBU_0801	-	FTL_1032	ribosomal-protein-S18-alanine acetyltransferase [Coxiella burnetii RSA 493]
CBU_0808	-	FTL_0210	valyl-tRNA synthetase [Coxiella burnetii RSA 493]
CBU_0809	-	FTL_1480	putative permease [Coxiella burnetii RSA 493]
CBU_0810	-	FTL_1481	putative permease [Coxiella burnetii RSA 493]
CBU_0811	-	FTL_1659	peptide chain release factor 3 [Coxiella burnetii RSA 493]
CBU_0823	-	FTL_0438	malate dehydrogenase [Coxiella burnetii RSA 493]
CBU_0824	-	FTL_1850	adenylosuccinate lyase [Coxiella burnetii RSA 493]
CBU_0825	-	FTL_0601	DegT/DnrJ/EryC1/StrS aminotransferase family protein [Coxiella burnetii RSA 493]
CBU_0833	-	FTL_1428	ABC transporter permease/ATP-binding protein [Coxiella burnetii RSA 493]
CBU_0838	-	FTL_1422	glycosyl transferase, group 1 family protein [Coxiella burnetii RSA 493]
CBU_0840	-	FTL_0600	asparagine synthase (glutamine-hydrolyzing) [Coxiella burnetii RSA 493]
CBU_0841	-	FTL_0595	alpha-D-QuiNAc alpha-1,3-galactosyltransferase [Coxiella burnetii RSA 493]
CBU_0845	-	FTL_0596	UDP-glucose/GDP-mannose dehydrogenase family protein [Coxiella burnetii RSA 493]
CBU_0848	-	FTL_1476	glucose-6 phosphate 1-epimerase [Coxiella burnetii RSA 493]
CBU_0849	-	FTL_1357	UTP--glucose-1-phosphate uridylyltransferase [Coxiella burnetii RSA 493]
CBU_0851	-	FTL_1538	SSU ribosomal protein S15P [Coxiella burnetii RSA 493]
CBU_0852	-	FTL_1537	polynucleotide phosphorylase/polyadenylase [Coxiella burnetii RSA 493]
CBU_0856	-	FTL_1668	lipid ABC transporter permease/ATP-binding protein [Coxiella burnetii RSA 493]
CBU_0857	-	FTL_1667	tetraacyldisaccharide 4'-kinase [Coxiella burnetii RSA 493]
CBU_0858	-	FTL_0685	glutamine-dependent NAD(+) synthetase [Coxiella burnetii RSA 493]
CBU_0859	-	FTL_0420	hypothetical membrane spanning protein [Coxiella burnetii RSA 493]
CBU_0864	-	FTL_1024	30S ribosomal protein S6 [Coxiella burnetii RSA 493]
CBU_0865	-	FTL_1025	30S ribosomal protein S18 [Coxiella burnetii RSA 493]
CBU_0867	-	FTL_1026	ribosomal protein L9 [Coxiella burnetii RSA 493]
CBU_0868	-	FTL_1027	replicative DNA helicase [Coxiella burnetii RSA 493]
CBU_0869	-	FTL_1338	alanine racemase, biosynthetic [Coxiella burnetii RSA 493]
CBU_0870	-	FTL_0804	TPR repeat protein [Coxiella burnetii RSA 493]
CBU_0872	-	FTL_1534	uridine kinase [Coxiella burnetii RSA 493]
CBU_0874	-	FTL_0377	chorismate synthase [Coxiella burnetii RSA 493]
CBU_0875	-	FTL_0494	aspartate-semialdehyde dehydrogenase [Coxiella burnetii RSA 493]
CBU_0884	-	FTL_0768	GTP-binding protein TypA/BipA [Coxiella burnetii RSA 493]
CBU_0886	-	FTL_0808	phosphopantothenate--cysteine ligase [Coxiella burnetii RSA 493]
CBU_0890	-	FTL_0637	Zn-dependent hydrolase, glyoxalase II family [Coxiella burnetii RSA 493]
CBU_0892	-	FTL_1068	tRNA pseudouridine synthase A [Coxiella burnetii RSA 493]
CBU_0893	-	FTL_1309	acetyl-coenzyme A carboxylase carboxyl transferase subunit beta [Coxiella burnetii RSA 493]
CBU_0894	-	FTL_1308	dihydrofolate synthase [Coxiella burnetii RSA 493]
CBU_0896	-	FTL_0373	colicin V production protein [Coxiella burnetii RSA 493]
CBU_0897	-	FTL_1861	amidophosphoribosyltransferase [Coxiella burnetii RSA 493]
CBU_0904	-	FTL_1549	tRNA-dihydrouridine synthase A [Coxiella burnetii RSA 493]
CBU_0905	-	FTL_1303	50S ribosomal protein L31 [Coxiella burnetii RSA 493]
CBU_0907	-	FTL_0723	BolA [Coxiella burnetii RSA 493]
CBU_0908	-	FTL_0402	intracellular septation protein A [Coxiella burnetii RSA 493]
CBU_0909	-	FTL_0401	sua5/YciO/YrdC/YwlC family protein [Coxiella burnetii RSA 493]
CBU_0916	-	FTL_0086	endonuclease/exonuclease/phosphatase family protein [Coxiella burnetii RSA 493]
CBU_0920	-	FTL_1740	fatty acid desaturase, family 1 [Coxiella burnetii RSA 493]
CBU_0922	-	FTL_1803	transporter, MFS superfamily [Coxiella burnetii RSA 493]
CBU_0924	-	FTL_0091	O-methyltransferase [Coxiella burnetii RSA 493]
CBU_0926	-	FTL_0027	3-hydroxyisobutyrate dehydrogenase [Coxiella burnetii RSA 493]
CBU_0930	-	FTL_0940	3-methyladenine DNA glycosylase [Coxiella burnetii RSA 493]
CBU_0931	-	FTL_1756	glycerol-3-phosphate dehydrogenase [Coxiella burnetii RSA 493]
CBU_0932	-	FTL_1644	glycerol kinase [Coxiella burnetii RSA 493]
CBU_0933	-	FTL_0624	ABC transporter permease protein [Coxiella burnetii RSA 493]
CBU_0934	-	FTL_0623	ABC transporter ATP-binding protein [Coxiella burnetii RSA 493]
CBU_0937	-	FTL_1836	hypothetical protein CBU_0937 [Coxiella burnetii RSA 493]
CBU_0941	-	FTL_1608	hypothetical protein CBU_0941 [Coxiella burnetii RSA 493]
CBU_0952	-	FTL_1225	hypothetical protein CBU_0952 [Coxiella burnetii RSA 493]
CBU_0953	-	FTL_1220	amino acid permease family protein [Coxiella burnetii RSA 493]
CBU_0966	-	FTL_0188	cytochrome d ubiquinol oxidase subunit II [Coxiella burnetii RSA 493]
CBU_0971	-	FTL_0046	dihydroorotate dehydrogenase 2 [Coxiella burnetii RSA 493]
CBU_0974	-	FTL_0583	acetyl-CoA acetyltransferase [Coxiella burnetii RSA 493]
CBU_0982	-	FTL_1240	phospho-2-dehydro-3-deoxyheptonate aldolase [Coxiella burnetii RSA 493]
CBU_0984	-	FTL_0048	prephenate dehydrogenase [Coxiella burnetii RSA 493]
CBU_0986	-	FTL_0509	RNA methyltransferase [Coxiella burnetii RSA 493]
CBU_0988	-	FTL_0529	uracil-DNA glycosylase [Coxiella burnetii RSA 493]
CBU_0993	-	FTL_0074	peptide deformylase [Coxiella burnetii RSA 493]
CBU_0996	-	FTL_0195	protoheme IX farnesyltransferase [Coxiella burnetii RSA 493]
CBU_0998	-	FTL_1930	adenylosuccinate synthetase [Coxiella burnetii RSA 493]
CBU_0999	-	FTL_0899	GTP-binding proten HflX [Coxiella burnetii RSA 493]
CBU_1000	-	FTL_0475	lipoprotein releasing system, ATP-binding protein [Coxiella burnetii RSA 493]
CBU_1001	-	FTL_0474	lipoprotein releasing system, transmembrane protein, LolC/E family [Coxiella burnetii RSA 493]
CBU_1002	-	FTL_1276	bifunctional biotin operon repressor/biotin synthetase BirA [Coxiella burnetii RSA 493]
CBU_1003	-	FTL_1275	dethiobiotin synthetase [Coxiella burnetii RSA 493]
CBU_1004	-	FTL_1274	putative biotin biosynthesis protein BioC [Coxiella burnetii RSA 493]
CBU_1006	-	FTL_1273	8-amino-7-oxononanoate synthase [Coxiella burnetii RSA 493]
CBU_1007	-	FTL_1272	biotin synthase [Coxiella burnetii RSA 493]
CBU_1008	-	FTL_1271	adenosylmethionine-8-amino-7-oxononanoate transaminase [Coxiella burnetii RSA 493]
CBU_1034	-	FTL_0231	CDP-diacylglycerol--glycerol-3-phosphate 3-phosphatidyltransferase [Coxiella burnetii RSA 493]
CBU_1038	-	FTL_0193	cytochrome c oxidase polypeptide III [Coxiella burnetii RSA 493]
CBU_1039	-	FTL_0192	cytochrome c oxidase polypeptide I [Coxiella burnetii RSA 493]
CBU_1040	-	FTL_0191	cytochrome c oxidase polypeptide II [Coxiella burnetii RSA 493]
CBU_1052	-	FTL_1106	alanyl-tRNA synthetase [Coxiella burnetii RSA 493]
CBU_1053	-	FTL_0013	regulatory protein RecX [Coxiella burnetii RSA 493]
CBU_1054	-	FTL_0012	recombinase A [Coxiella burnetii RSA 493]
CBU_1056	-	FTL_0294	DNA mismatch repair protein MutS [Coxiella burnetii RSA 493]
CBU_1059	-	FTL_1030	RNA pseudouridine synthase family protein [Coxiella burnetii RSA 493]
CBU_1067	-	FTL_0760	PP-loop family protein [Coxiella burnetii RSA 493]
CBU_1069	-	FTL_1552	hypothetical protein CBU_1069 [Coxiella burnetii RSA 493]
CBU_1072	-	FTL_0843	queuine tRNA-ribosyltransferase [Coxiella burnetii RSA 493]
CBU_1074	-	FTL_1931	hypoxanthine-guanine phosphoribosyltransferase [Coxiella burnetii RSA 493]
CBU_1075	-	FTL_1588	transporter, small conductance mechanosensitive ion channel (MscS) family [Coxiella burnetii RSA 493]
CBU_1077	-	FTL_1282	beta-hexosaminidase [Coxiella burnetii RSA 493]
CBU_1082	-	FTL_0897	tRNA delta(2)-isopentenylpyrophosphate transferase [Coxiella burnetii RSA 493]
CBU_1083	-	FTL_1576	DNA mismatch repair protein MutL [Coxiella burnetii RSA 493]
CBU_1087	-	FTL_1307	hypothetical protein CBU_1087 [Coxiella burnetii RSA 493]
CBU_1088	-	FTL_1376	putative carbohydrate kinase [Coxiella burnetii RSA 493]
CBU_1091	-	FTL_0556	ribonuclease R [Coxiella burnetii RSA 493]
CBU_1093	-	FTL_1672	AcrB/AcrD/AcrF family transporter [Coxiella burnetii RSA 493]
CBU_1094	-	FTL_1671	RND family efflux transporter MFP subunit [Coxiella burnetii RSA 493]
CBU_1096	-	FTL_0217	fumarate hydratase, class II [Coxiella burnetii RSA 493]
CBU_1111	-	FTL_1189	membrane-bound lytic murein transglycosylase family protein [Coxiella burnetii RSA 493]
CBU_1123	-	FTL_0281	curved DNA-binding protein [Coxiella burnetii RSA 493]
CBU_1125	-	FTL_1521	glycosyl hydrolase, family 18 protein [Coxiella burnetii RSA 493]
CBU_1129	-	FTL_0718	cysteine desulfurase [Coxiella burnetii RSA 493]
CBU_1131	-	FTL_1181	RNA methyltransferase [Coxiella burnetii RSA 493]
CBU_1133	-	FTL_1132	inositol-1-monophosphatase [Coxiella burnetii RSA 493]
CBU_1136	-	FTL_0784	enhanced entry protein enhC, tetratricopeptide repeat family [Coxiella burnetii RSA 493]
CBU_1141	-	FTL_0849	preprotein translocase subunit SecF [Coxiella burnetii RSA 493]
CBU_1142	-	FTL_0848	protein translocase subunit [Coxiella burnetii RSA 493]
CBU_1143	-	FTL_0847	protein translocase subunit [Coxiella burnetii RSA 493]
CBU_1147	-	FTL_0072	tRNA (5-methylaminomethyl-2-thiouridylate)-methyltransferase [Coxiella burnetii RSA 493]
CBU_1148	-	FTL_0917	transcription-repair coupling factor [Coxiella burnetii RSA 493]
CBU_1152	-	FTL_1966	anthranilate synthase component I [Coxiella burnetii RSA 493]
CBU_1154	-	FTL_1958	indole-3-glycerol phosphate synthase [Coxiella burnetii RSA 493]
CBU_1155	-	FTL_0099	bifunctional phosphoribosylanthranilate isomerase/tryptophan synthase subunit beta [Coxiella burnetii RSA 493]
CBU_1156	-	FTL_0098	tryptophan synthase subunit alpha [Coxiella burnetii RSA 493]
CBU_1169	-	FTL_1957	HSP20 family protein [Coxiella burnetii RSA 493]
CBU_1176	-	FTL_0342	deoxyribodipyrimidine photolyase [Coxiella burnetii RSA 493]
CBU_1179	-	FTL_1868	Bcr/CflA subfamily drug resistance transporter [Coxiella burnetii RSA 493]
CBU_1185	-	FTL_1448	excinuclease ABC subunit C [Coxiella burnetii RSA 493]
CBU_1188	-	FTL_1491	seryl-tRNA synthetase [Coxiella burnetii RSA 493]
CBU_1189	-	FTL_0615	ATPase, AAA family domain protein [Coxiella burnetii RSA 493]
CBU_1190	-	FTL_1706	outer-membrane lipoproteins carrier protein [Coxiella burnetii RSA 493]
CBU_1191	-	FTL_1705	FtsK/SpoIIIE family protein [Coxiella burnetii RSA 493]
CBU_1193	-	FTL_1571	thioredoxin-disulfide reductase [Coxiella burnetii RSA 493]
CBU_1195	-	FTL_1236	translation initiation factor IF-1 [Coxiella burnetii RSA 493]
CBU_1200	-	FTL_1887	isocitrate dehydrogenase, NADP-dependent [Coxiella burnetii RSA 493]
CBU_1201	-	FTL_0729	S-adenosylmethionine:tRNA ribosyltransferase-isomerase [Coxiella burnetii RSA 493]
CBU_1203	-	FTL_0665	glutamate synthase domain protein [Coxiella burnetii RSA 493]
CBU_1208	-	FTL_1622	major facilitator transporter [Coxiella burnetii RSA 493]
CBU_1217	-	FTL_0168	hypothetical membrane spanning protein [Coxiella burnetii RSA 493]
CBU_1223	-	FTL_1420	2-dehydro-3-deoxygluconokinase [Coxiella burnetii RSA 493]
CBU_1224	-	FTL_0933	RmuC family protein [Coxiella burnetii RSA 493]
CBU_1227	-	FTL_0552	transcriptional regulatory protein [Coxiella burnetii RSA 493]
CBU_1228	-	FTL_1762	sensor protein qseC [Coxiella burnetii RSA 493]
CBU_1235	-	FTL_0183	oligoribonuclease [Coxiella burnetii RSA 493]
CBU_1239	-	FTL_0839	hypothetical membrane spanning protein [Coxiella burnetii RSA 493]
CBU_1240	-	FTL_1741	O-sialoglycoprotein endopeptidase [Coxiella burnetii RSA 493]
CBU_1241	-	FTL_0987	malate dehydrogenase [Coxiella burnetii RSA 493]
CBU_1243	-	FTL_0754	exodeoxyribonuclease VII large subunit [Coxiella burnetii RSA 493]
CBU_1245	-	FTL_0414	GTP-binding protein EngA [Coxiella burnetii RSA 493]
CBU_1248	-	FTL_1807	histidyl-tRNA synthetase [Coxiella burnetii RSA 493]
CBU_1252	-	FTL_1028	radical SAM protein [Coxiella burnetii RSA 493]
CBU_1255	-	FTL_0546	polyprenyl synthetase family protein [Coxiella burnetii RSA 493]
CBU_1258	-	FTL_1310	nucleoside diphosphate kinase [Coxiella burnetii RSA 493]
CBU_1261	-	FTL_1060	D-alanyl-D-alanine serine-type carboxypeptidase [Coxiella burnetii RSA 493]
CBU_1262	-	FTL_1059	hypothetical protein CBU_1262 [Coxiella burnetii RSA 493]
CBU_1265	-	FTL_1058	lipoyltransferase [Coxiella burnetii RSA 493]
CBU_1266	-	FTL_0927	lipoyl synthase [Coxiella burnetii RSA 493]
CBU_1280	-	FTL_1474	transcription elongation factor GreA [Coxiella burnetii RSA 493]
CBU_1281	-	FTL_0029	carbamoyl-phosphate synthase large chain [Coxiella burnetii RSA 493]
CBU_1282	-	FTL_0030	carbamoyl-phosphate synthase, small subunit [Coxiella burnetii RSA 493]
CBU_1289	-	FTL_1192	chaperone protein [Coxiella burnetii RSA 493]
CBU_1290	-	FTL_1191	molecular chaperone DnaK [Coxiella burnetii RSA 493]
CBU_1293	-	FTL_1190	co-chaperone GrpE [Coxiella burnetii RSA 493]
CBU_1296	-	FTL_0626	inorganic polyphosphate/ATP-NAD kinase [Coxiella burnetii RSA 493]
CBU_1297	-	FTL_0389	DNA repair protein [Coxiella burnetii RSA 493]
CBU_1301	-	FTL_1831	ferric uptake regulation protein [Coxiella burnetii RSA 493]
CBU_1302	-	FTL_0069	outer membrane lipoprotein [Coxiella burnetii RSA 493]
CBU_1303	-	FTL_0763	hypothetical cytosolic protein [Coxiella burnetii RSA 493]
CBU_1304	-	FTL_0762	polyketide cyclase/dehydrase family protein [Coxiella burnetii RSA 493]
CBU_1305	-	FTL_0761	SsrA-binding protein [Coxiella burnetii RSA 493]
CBU_1306	-	FTL_1093	bifunctional methionine sulfoxide reductase B/A protein [Coxiella burnetii RSA 493]
CBU_1321	-	FTL_1198	phenylalanyl-tRNA synthetase subunit beta [Coxiella burnetii RSA 493]
CBU_1322	-	FTL_1197	phenylalanyl-tRNA synthetase alpha chain [Coxiella burnetii RSA 493]
CBU_1323	-	FTL_1404	50S ribosomal protein L20 [Coxiella burnetii RSA 493]
CBU_1324	-	FTL_1405	LSU ribosomal protein L35P [Coxiella burnetii RSA 493]
CBU_1325	-	FTL_1406	translation initiation factor IF-3 [Coxiella burnetii RSA 493]
CBU_1326	-	FTL_1407	threonyl-tRNA synthetase [Coxiella burnetii RSA 493]
CBU_1333	-	FTL_0347	hypothetical membrane spanning protein [Coxiella burnetii RSA 493]
CBU_1334	-	FTL_1623	hypothetical membrane spanning protein [Coxiella burnetii RSA 493]
CBU_1336	-	FTL_0282	transporter, drug/metabolite exporter family [Coxiella burnetii RSA 493]
CBU_1337	-	FTL_0472	DNA polymerase III alpha subunit [Coxiella burnetii RSA 493]
CBU_1338	-	FTL_1910	D-alanine--D-alanine ligase [Coxiella burnetii RSA 493]
CBU_1339	-	FTL_1182	ribonuclease HII [Coxiella burnetii RSA 493]
CBU_1341	-	FTL_1071	GMP synthase [Coxiella burnetii RSA 493]
CBU_1342	-	FTL_1478	inosine-5'-monophosphate dehydrogenase [Coxiella burnetii RSA 493]
CBU_1345	-	FTL_0108	transporter, MFS superfamily [Coxiella burnetii RSA 493]
CBU_1346	-	FTL_1151	trehalase [Coxiella burnetii RSA 493]
CBU_1347	-	FTL_1233	amino acid permease family protein [Coxiella burnetii RSA 493]
CBU_1350	-	FTL_1781	phosphoglucosamine mutase [Coxiella burnetii RSA 493]
CBU_1352	-	FTL_1468	ATP-dependent metallopeptidase HflB [Coxiella burnetii RSA 493]
CBU_1352	-	FTL_1464	ATP-dependent metallopeptidase HflB [Coxiella burnetii RSA 493]
CBU_1353	-	FTL_0433	23S rRNA Um2552 2'-O-methyltransferase [Coxiella burnetii RSA 493]
CBU_1354	-	FTL_1331	hypothetical cytosolic protein [Coxiella burnetii RSA 493]
CBU_1355	-	FTL_1332	FeS assembly scaffold SufA [Coxiella burnetii RSA 493]
CBU_1357	-	FTL_1333	cysteine desulfurase SufS [Coxiella burnetii RSA 493]
CBU_1358	-	FTL_1228	FeS assembly protein SufD [Coxiella burnetii RSA 493]
CBU_1359	-	FTL_1229	FeS assembly ATPase SufC [Coxiella burnetii RSA 493]
CBU_1360	-	FTL_1230	FeS assembly protein SufB [Coxiella burnetii RSA 493]
CBU_1361	-	FTL_1231	FeS assembly SUF system regulator [Coxiella burnetii RSA 493]
CBU_1362	-	FTL_1358	cation diffusion facilitator family transporter [Coxiella burnetii RSA 493]
CBU_1363	-	FTL_0744	exonuclease [Coxiella burnetii RSA 493]
CBU_1371	-	FTL_0787	non-proteolytic protein, peptidase family M22 [Coxiella burnetii RSA 493]
CBU_1373	-	FTL_1262	para-aminobenzoate synthetase component I [Coxiella burnetii RSA 493]
CBU_1375	-	FTL_0285	RelA/SpoT family protein [Coxiella burnetii RSA 493]
CBU_1381	-	FTL_0229	phosphatidate cytidylyltransferase [Coxiella burnetii RSA 493]
CBU_1382	-	FTL_0228	undecaprenyl pyrophosphate synthetase [Coxiella burnetii RSA 493]
CBU_1383	-	FTL_0227	ribosome recycling factor [Coxiella burnetii RSA 493]
CBU_1384	-	FTL_0226	uridylate kinase [Coxiella burnetii RSA 493]
CBU_1385	-	FTL_0225	elongation factor Ts [Coxiella burnetii RSA 493]
CBU_1386	-	FTL_0224	ribosomal protein S2 [Coxiella burnetii RSA 493]
CBU_1388	-	FTL_0459	methionine aminopeptidase, type I [Coxiella burnetii RSA 493]
CBU_1396	-	FTL_1554	succinate-CoA ligase (ADP-forming), alpha subunit [Coxiella burnetii RSA 493]
CBU_1397	-	FTL_1553	succinate-CoA ligase (ADP-forming), beta subunit [Coxiella burnetii RSA 493]
CBU_1398	-	FTL_1783	dihydrolipoyllysine-residue succinyltransferase, E2 component of oxoglutarate dehydrogenase (succinyl-transferring) complex [Coxiella burnetii RSA 493]
CBU_1399	-	FTL_1784	2-oxoglutarate dehydrogenase E1 component [Coxiella burnetii RSA 493]
CBU_1400	-	FTL_1785	succinate dehydrogenase iron-sulfur subunit [Coxiella burnetii RSA 493]
CBU_1401	-	FTL_1786	succinate dehydrogenase flavoprotein subunit [Coxiella burnetii RSA 493]
CBU_1402	-	FTL_1787	succinate dehydrogenase, hydrophobic membrane anchor protein [Coxiella burnetii RSA 493]
CBU_1403	-	FTL_1788	succinate dehydrogenase, cytochrome b556 subunit [Coxiella burnetii RSA 493]
CBU_1410	-	FTL_1789	citrate (Si)-synthase [Coxiella burnetii RSA 493]
CBU_1417	-	FTL_0643	transcription antitermination protein NusB [Coxiella burnetii RSA 493]
CBU_1419	-	FTL_0703	serine hydroxymethyltransferase [Coxiella burnetii RSA 493]
CBU_1422	-	FTL_0374	DNA repair protein RadA [Coxiella burnetii RSA 493]
CBU_1424	-	FTL_1602	delta-aminolevulinic acid dehydratase [Coxiella burnetii RSA 493]
CBU_1430	-	FTL_0555	tRNA pseudouridine synthase B [Coxiella burnetii RSA 493]
CBU_1431	-	FTL_1808	ribosome-binding factor A [Coxiella burnetii RSA 493]
CBU_1432	-	FTL_1809	translation initiation factor IF-2 [Coxiella burnetii RSA 493]
CBU_1433	-	FTL_1810	transcription elongation factor NusA [Coxiella burnetii RSA 493]
CBU_1434	-	FTL_1811	hypothetical cytosolic protein [Coxiella burnetii RSA 493]
CBU_1435	-	FTL_1817	NADH dehydrogenase subunit N [Coxiella burnetii RSA 493]
CBU_1436	-	FTL_1818	NADH dehydrogenase (ubiquinone), M subunit [Coxiella burnetii RSA 493]
CBU_1437	-	FTL_1819	NADH dehydrogenase (ubiquinone), L subunit [Coxiella burnetii RSA 493]
CBU_1438	-	FTL_1820	NADH dehydrogenase (ubiquinone), K subunit [Coxiella burnetii RSA 493]
CBU_1439	-	FTL_1821	NADH dehydrogenase (ubiquinone), J subunit [Coxiella burnetii RSA 493]
CBU_1440	-	FTL_1822	NADH dehydrogenase (ubiquinone), I subunit [Coxiella burnetii RSA 493]
CBU_1441	-	FTL_1823	NADH dehydrogenase (ubiquinone), H subunit [Coxiella burnetii RSA 493]
CBU_1442	-	FTL_1824	NADH dehydrogenase subunit G [Coxiella burnetii RSA 493]
CBU_1443	-	FTL_1825	NADH dehydrogenase (ubiquinone), F subunit [Coxiella burnetii RSA 493]
CBU_1444	-	FTL_1826	NADH dehydrogenase (ubiquinone), E subunit [Coxiella burnetii RSA 493]
CBU_1445	-	FTL_1827	NADH dehydrogenase subunit D [Coxiella burnetii RSA 493]
CBU_1446	-	FTL_1828	NADH dehydrogenase (ubiquinone), C subunit [Coxiella burnetii RSA 493]
CBU_1447	-	FTL_1829	NADH dehydrogenase subunit B [Coxiella burnetii RSA 493]
CBU_1448	-	FTL_1830	NADH dehydrogenase (ubiquinone), A subunit [Coxiella burnetii RSA 493]
CBU_1449	-	FTL_1779	protein translocase subunit [Coxiella burnetii RSA 493]
CBU_1450	-	FTL_1780	triose-phosphate isomerase [Coxiella burnetii RSA 493]
CBU_1451	-	FTL_0896	hypothetical protein CBU_1451 [Coxiella burnetii RSA 493]
CBU_1464	-	FTL_0895	DNA-binding protein HU [Coxiella burnetii RSA 493]
CBU_1474	-	FTL_1842	aspartyl/glutamyl-tRNA amidotransferase subunit A [Coxiella burnetii RSA 493]
CBU_1475	-	FTL_1841	aspartyl/glutamyl-tRNA amidotransferase subunit B [Coxiella burnetii RSA 493]
CBU_1476	-	FTL_1014	hydrogen peroxide-inducible genes activator [Coxiella burnetii RSA 493]
CBU_1482	-	FTL_0904	SPFH domain-containing protein/band 7 family protein [Coxiella burnetii RSA 493]
CBU_1487	-	FTL_1683	cysteinyl-tRNA synthetase [Coxiella burnetii RSA 493]
CBU_1489	-	FTL_0506	UDP-2,3-diacylglucosamine hydrolase [Coxiella burnetii RSA 493]
CBU_1501	-	FTL_0720	DNA repair protein [Coxiella burnetii RSA 493]
CBU_1502	-	FTL_0790	GTP-binding protein Era [Coxiella burnetii RSA 493]
CBU_1503	-	FTL_0554	ribonuclease III [Coxiella burnetii RSA 493]
CBU_1504	-	FTL_0553	signal peptidase I [Coxiella burnetii RSA 493]
CBU_1505	-	FTL_0071	GTP-binding protein LepA [Coxiella burnetii RSA 493]
CBU_1506	-	FTL_1044	thioesterase family protein [Coxiella burnetii RSA 493]
CBU_1507	-	FTL_1881	copper-exporting ATPase [Coxiella burnetii RSA 493]
CBU_1509	-	FTL_0713	tRNA(Ile)-lysidine synthase [Coxiella burnetii RSA 493]
CBU_1510	-	FTL_0295	acetyl-coenzyme A carboxylase carboxyl transferase subunit alpha [Coxiella burnetii RSA 493]
CBU_1511	-	FTL_1201	ZIP family protein [Coxiella burnetii RSA 493]
CBU_1512	-	FTL_1118	rhodanese domain-containing protein [Coxiella burnetii RSA 493]
CBU_1513	-	FTL_0743	short chain dehydrogenase/reductase family oxidoreductase [Coxiella burnetii RSA 493]
CBU_1517	-	FTL_1601	RNA methyltransferase [Coxiella burnetii RSA 493]
CBU_1518	-	FTL_0372	NAD(P)H-dependent glycerol-3-phosphate dehydrogenase [Coxiella burnetii RSA 493]
CBU_1519	-	FTL_0011	protein-export chaperone SecB [Coxiella burnetii RSA 493]
CBU_1521	-	FTL_0010	rhodanese domain-containing protein [Coxiella burnetii RSA 493]
CBU_1536	-	FTL_1490	phosphoglyceromutase [Coxiella burnetii RSA 493]
CBU_1539	-	FTL_0283	tyrosine-specific transport protein [Coxiella burnetii RSA 493]
CBU_1547	-	FTL_0715	thymidylate synthase [Coxiella burnetii RSA 493]
CBU_1549	-	FTL_0716	prolipoprotein diacylglyceryl transferase [Coxiella burnetii RSA 493]
CBU_1550	-	FTL_0132	phosphoenolpyruvate-protein phosphotransferase [Coxiella burnetii RSA 493]
CBU_1551	-	FTL_1729	dinucleoside polyphosphate hydrolase [Coxiella burnetii RSA 493]
CBU_1553	-	FTL_0986	ribonucleotide-diphosphate reductase subunit alpha [Coxiella burnetii RSA 493]
CBU_1554	-	FTL_0984	ribonucleotide-diphosphate reductase subunit beta [Coxiella burnetii RSA 493]
CBU_1565	-	FTL_0020	aspartyl-tRNA synthetase [Coxiella burnetii RSA 493]
CBU_1566	-	FTL_0929	hypothetical protein CBU_1566 [Coxiella burnetii RSA 493]
CBU_1567	-	FTL_0930	Holliday junction resolvase [Coxiella burnetii RSA 493]
CBU_1568	-	FTL_0932	Holliday junction DNA helicase RuvA [Coxiella burnetii RSA 493]
CBU_1570	-	FTL_1077	Holliday junction DNA helicase RuvB [Coxiella burnetii RSA 493]
CBU_1573	-	FTL_1528	transporter, MFS superfamily [Coxiella burnetii RSA 493]
CBU_1574	-	FTL_0331	TolQ [Coxiella burnetii RSA 493]
CBU_1575	-	FTL_0332	protein TolR [Coxiella burnetii RSA 493]
CBU_1578	-	FTL_1941	YihY family protein [Coxiella burnetii RSA 493]
CBU_1579	-	FTL_1940	NAD(P)H:quinone oxidoreductase, type IV [Coxiella burnetii RSA 493]
CBU_1580	-	FTL_1805	ATPase, AFG1 family [Coxiella burnetii RSA 493]
CBU_1590	-	FTL_0304	Na(+)/H(+) antiporter NhaP [Coxiella burnetii RSA 493]
CBU_1593	-	FTL_1047	ribosomal protein S21 [Coxiella burnetii RSA 493]
CBU_1594	-	FTL_1048	GatB/Yqey domain-containing protein [Coxiella burnetii RSA 493]
CBU_1595	-	FTL_1049	DNA primase [Coxiella burnetii RSA 493]
CBU_1596	-	FTL_1050	RNA polymerase sigma factor [Coxiella burnetii RSA 493]
CBU_1603	-	FTL_0948	succinylglutamate desuccinylase/aspartoacylase family protein [Coxiella burnetii RSA 493]
CBU_1609	-	FTL_1900	ankyrin repeat-containing protein [Coxiella burnetii RSA 493]
CBU_1645	-	FTL_1770	Dot/Icm secretion system ATPase DotB [Coxiella burnetii RSA 493]
CBU_1659	-	FTL_0706	hypothetical protein CBU_1659 [Coxiella burnetii RSA 493]
CBU_1660	-	FTL_0675	hypothetical cytosolic protein [Coxiella burnetii RSA 493]
CBU_1662	-	FTL_0144	hypothetical protein CBU_1662 [Coxiella burnetii RSA 493]
CBU_1664	-	FTL_1075	CBS domain-containing protein [Coxiella burnetii RSA 493]
CBU_1673	-	FTL_1526	cell division protein ftsB [Coxiella burnetii RSA 493]
CBU_1674	-	FTL_1527	phosphopyruvate hydratase [Coxiella burnetii RSA 493]
CBU_1675	-	FTL_1535	2-dehydro-3-deoxyphosphooctonate aldolase [Coxiella burnetii RSA 493]
CBU_1682	-	FTL_1311	CTP synthetase [Coxiella burnetii RSA 493]
CBU_1688	-	FTL_1208	deoxycytidine triphosphate deaminase [Coxiella burnetii RSA 493]
CBU_1689	-	FTL_1207	NifH/FrxC domain protein [Coxiella burnetii RSA 493]
CBU_1695	-	FTL_0444	methionyl-tRNA synthetase [Coxiella burnetii RSA 493]
CBU_1696	-	FTL_0922	4Fe-4S ferredoxin iron-sulfur binding domain-containing protein [Coxiella burnetii RSA 493]
CBU_1697	-	FTL_0921	endonuclease III [Coxiella burnetii RSA 493]
CBU_1703	-	FTL_0033	dihydroorotase [Coxiella burnetii RSA 493]
CBU_1706	-	FTL_0996	anti-oxidant AhpCTSA family protein [Coxiella burnetii RSA 493]
CBU_1708	-	FTL_1791	superoxide dismutase [Coxiella burnetii RSA 493]
CBU_1712	-	FTL_0527	GIY-YIG catalytic domain protein [Coxiella burnetii RSA 493]
CBU_1713	-	FTL_0480	glycine dehydrogenase subunit 2 [Coxiella burnetii RSA 493]
CBU_1714	-	FTL_0479	glycine dehydrogenase subunit 1 [Coxiella burnetii RSA 493]
CBU_1715	-	FTL_0478	glycine cleavage system protein H [Coxiella burnetii RSA 493]
CBU_1716	-	FTL_0477	glycine cleavage system T protein [Coxiella burnetii RSA 493]
CBU_1718	-	FTL_1714	chaperonin GroL [Coxiella burnetii RSA 493]
CBU_1719	-	FTL_1715	10 kDa chaperonin GroS [Coxiella burnetii RSA 493]
CBU_1720	-	FTL_1772	aconitate hydratase 1 [Coxiella burnetii RSA 493]
CBU_1725	-	FTL_1592	biotin carboxyl carrier protein of acetyl-CoA carboxylase [Coxiella burnetii RSA 493]
CBU_1726	-	FTL_1591	biotin carboxylase [Coxiella burnetii RSA 493]
CBU_1727	-	FTL_0578	ornithine cyclodeaminase [Coxiella burnetii RSA 493]
CBU_1728	-	FTL_1942	nicotinamide mononucleotide transporter [Coxiella burnetii RSA 493]
CBU_1729	-	FTL_1022	coproporphyrinogen III oxidase, aerobic [Coxiella burnetii RSA 493]
CBU_1730	-	FTL_1427	HAD hydrolase, family IB (PSPase-like) [Coxiella burnetii RSA 493]
CBU_1732	-	FTL_0714	D-3-phosphoglycerate dehydrogenase [Coxiella burnetii RSA 493]
CBU_1736	-	FTL_0395	phosphoribosylformylglycinamidine cyclo-ligase [Coxiella burnetii RSA 493]
CBU_1737	-	FTL_0397	phosphoribosylglycinamide formyltransferase [Coxiella burnetii RSA 493]
CBU_1739	-	FTL_0171	tetrapyrrole methylase domain-containing protein [Coxiella burnetii RSA 493]
CBU_1742	-	FTL_0418	hypothetical protein CBU_1742 [Coxiella burnetii RSA 493]
CBU_1743	-	FTL_0068	phosphoheptose isomerase [Coxiella burnetii RSA 493]
CBU_1745	-	FTL_0448	peptidase, M50 family protein [Coxiella burnetii RSA 493]
CBU_1746	-	FTL_1184	stringent starvation protein B [Coxiella burnetii RSA 493]
CBU_1747	-	FTL_1606	stringent starvation protein A [Coxiella burnetii RSA 493]
CBU_1748	-	FTL_1186	SSU ribosomal protein S9P [Coxiella burnetii RSA 493]
CBU_1749	-	FTL_1187	50S ribosomal protein L13 [Coxiella burnetii RSA 493]
CBU_1756	-	FTL_1685	Bcr/CflA subfamily drug resistance transporter [Coxiella burnetii RSA 493]
CBU_1766	-	FTL_0133	ferrous iron transport protein B [Coxiella burnetii RSA 493]
CBU_1767	-	FTL_0660	ferrous iron transport protein A [Coxiella burnetii RSA 493]
CBU_1769	-	FTL_1702	alpha/beta hydrolase [Coxiella burnetii RSA 493]
CBU_1770	-	FTL_0146	ABC transporter, ATP-binding protein [Coxiella burnetii RSA 493]
CBU_1771	-	FTL_0145	ABC transporter permease protein [Coxiella burnetii RSA 493]
CBU_1772	-	FTL_0906	ribosome biogenesis GTP-binding protein YsxC [Coxiella burnetii RSA 493]
CBU_1778	-	FTL_1149	fructose-1,6-bisphosphate aldolase [Coxiella burnetii RSA 493]
CBU_1781	-	FTL_1148	pyruvate kinase [Coxiella burnetii RSA 493]
CBU_1782	-	FTL_1147	phosphoglycerate kinase [Coxiella burnetii RSA 493]
CBU_1783	-	FTL_1146	glyceraldehyde 3-phosphate dehydrogenase [Coxiella burnetii RSA 493]
CBU_1784	-	FTL_1145	transketolase [Coxiella burnetii RSA 493]
CBU_1787	-	FTL_0454	glutamine-fructose-6-phosphate transaminase (isomerizing) [Coxiella burnetii RSA 493]
CBU_1795	-	FTL_1666	DNA polymerase I [Coxiella burnetii RSA 493]
CBU_1798	-	FTL_1873	hypothetical protein CBU_1798 [Coxiella burnetii RSA 493]
CBU_1815	-	FTL_1943	primosomal protein N' [Coxiella burnetii RSA 493]
CBU_1816	-	FTL_0182	elongation factor P [Coxiella burnetii RSA 493]
CBU_1817	-	FTL_1587	lysyl-tRNA synthetase [Coxiella burnetii RSA 493]
CBU_1822	-	FTL_0380	superoxide dismutase (Cu-Zn) [Coxiella burnetii RSA 493]
CBU_1826	-	FTL_0450	phosphatidylserine decarboxylase [Coxiella burnetii RSA 493]
CBU_1827	-	FTL_1669	multifunctional CCA protein [Coxiella burnetii RSA 493]
CBU_1828	-	FTL_0308	hypothetical protein CBU_1828 [Coxiella burnetii RSA 493]
CBU_1829	-	FTL_0150	outer membrane lipoprotein LolB [Coxiella burnetii RSA 493]
CBU_1830	-	FTL_0949	ribose-phosphate pyrophosphokinase [Coxiella burnetii RSA 493]
CBU_1832	-	FTL_1609	hypothetical protein CBU_1832 [Coxiella burnetii RSA 493]
CBU_1834	-	FTL_0605	glucose-1-phosphate thymidylyltransferase [Coxiella burnetii RSA 493]
CBU_1839	-	FTL_0764	aminobutyraldehyde dehydrogenase [Coxiella burnetii RSA 493]
CBU_1840	-	FTL_0950	50S ribosomal protein L25/general stress protein Ctc [Coxiella burnetii RSA 493]
CBU_1841	-	FTL_0956	peptidyl-tRNA hydrolase [Coxiella burnetii RSA 493]
CBU_1842	-	FTL_0955	GTP-binding protein YchF [Coxiella burnetii RSA 493]
CBU_1857	-	FTL_1648	oligopeptide transport ATP-binding protein [Coxiella burnetii RSA 493]
CBU_1862	-	FTL_1362	radical SAM domain-containing protein [Coxiella burnetii RSA 493]
CBU_1866	-	FTL_0462	DNA topoisomerase IV subunit A [Coxiella burnetii RSA 493]
CBU_1870	-	FTL_0989	2-polyprenyl-3-methyl-6-methoxy-1,4-benzoquinol hydroxylase [Coxiella burnetii RSA 493]
CBU_1871	-	FTL_1261	anthranilate synthase component II [Coxiella burnetii RSA 493]
CBU_1872	-	FTL_1432	ribulose-phosphate 3-epimerase [Coxiella burnetii RSA 493]
CBU_1875	-	FTL_1284	glutathione synthetase [Coxiella burnetii RSA 493]
CBU_1876	-	FTL_0289	SAM-dependent methyltransferase [Coxiella burnetii RSA 493]
CBU_1878	-	FTL_1536	iron-sulfur cluster insertion protein ErpA [Coxiella burnetii RSA 493]
CBU_1879	-	FTL_0473	peptide deformylase [Coxiella burnetii RSA 493]
CBU_1881	-	FTL_0859	rubredoxin [Coxiella burnetii RSA 493]
CBU_1882	-	FTL_1283	glutamate-1-semialdehyde aminotransferase [Coxiella burnetii RSA 493]
CBU_1891	-	FTL_0800	type II and III secretion system family protein [Coxiella burnetii RSA 493]
CBU_1892	-	FTL_0801	shikimate kinase [Coxiella burnetii RSA 493]
CBU_1893	-	FTL_0802	3-dehydroquinate synthase [Coxiella burnetii RSA 493]
CBU_1896	-	FTL_1575	transporter, major facilitator family [Coxiella burnetii RSA 493]
CBU_1899	-	FTL_1484	putative methyltransferase [Coxiella burnetii RSA 493]
CBU_1901	-	FTL_1483	M16 family peptidase [Coxiella burnetii RSA 493]
CBU_1902	-	FTL_1482	M16 family peptidase [Coxiella burnetii RSA 493]
CBU_1903	-	FTL_1657	cell division protein [Coxiella burnetii RSA 493]
CBU_1909	-	FTL_0851	RNA polymerase factor sigma-32 [Coxiella burnetii RSA 493]
CBU_1910	-	FTL_1096	outer membrane protein [Coxiella burnetii RSA 493]
CBU_1913	-	FTL_0489	glycyl-tRNA synthetase subunit alpha [Coxiella burnetii RSA 493]
CBU_1914	-	FTL_1350	glycyl-tRNA synthetase, beta subunit [Coxiella burnetii RSA 493]
CBU_1915	-	FTL_1130	ribosomal RNA small subunit methyltransferase B [Coxiella burnetii RSA 493]
CBU_1917	-	FTL_0175	50S ribosomal protein L34 [Coxiella burnetii RSA 493]
CBU_1918	-	FTL_0176	ribonuclease P protein component [Coxiella burnetii RSA 493]
CBU_1919	-	FTL_0177	hypothetical protein CBU_1919 [Coxiella burnetii RSA 493]
CBU_1920	-	FTL_0178	inner membrane protein oxaA [Coxiella burnetii RSA 493]
CBU_1922	-	FTL_1177	tRNA modification GTPase TrmE [Coxiella burnetii RSA 493]
CBU_1924	-	FTL_0739	glucose-inhibited division protein A [Coxiella burnetii RSA 493]
CBU_1925	-	FTL_0059	16S rRNA methyltransferase GidB [Coxiella burnetii RSA 493]
CBU_1926	-	FTL_0519	CobQ/CobB/MinD/ParA nucleotide binding domain protein [Coxiella burnetii RSA 493]
CBU_1927	-	FTL_0428	ParB-like partition protein [Coxiella burnetii RSA 493]
CBU_1939	-	FTL_1801	F0F1 ATP synthase subunit A [Coxiella burnetii RSA 493]
CBU_1940	-	FTL_1800	ATP synthase C chain [Coxiella burnetii RSA 493]
CBU_1941	-	FTL_1799	F0F1 ATP synthase subunit B [Coxiella burnetii RSA 493]
CBU_1942	-	FTL_1798	ATP synthase delta chain [Coxiella burnetii RSA 493]
CBU_1943	-	FTL_1797	F0F1 ATP synthase subunit alpha [Coxiella burnetii RSA 493]
CBU_1944	-	FTL_1796	ATP synthase F1, gamma subunit [Coxiella burnetii RSA 493]
CBU_1945	-	FTL_1795	ATP synthase F1, beta subunit [Coxiella burnetii RSA 493]
CBU_1946	-	FTL_1794	ATP synthase epsilon chain [Coxiella burnetii RSA 493]
CBU_1947	-	FTL_0453	UDP-N-acetylglucosamine pyrophosphorylase [Coxiella burnetii RSA 493]
CBU_1952	-	FTL_1621	ABC transporter ATP-binding protein [Coxiella burnetii RSA 493]
CBU_1960	-	FTL_0692	hypothetical protein CBU_1960 [Coxiella burnetii RSA 493]
CBU_1964	-	FTL_1720	peptide release factor-glutamine N5-methyltransferase [Coxiella burnetii RSA 493]
CBU_1965	-	FTL_1721	peptide chain release factor 1 [Coxiella burnetii RSA 493]
CBU_1966	-	FTL_1722	glutamyl-tRNA reductase [Coxiella burnetii RSA 493]
CBU_1967	-	FTL_1725	Bcr/CflA subfamily drug resistance transporter [Coxiella burnetii RSA 493]
CBU_1968	-	FTL_1264	dihydroneopterin aldolase [Coxiella burnetii RSA 493]
CBU_1975	-	FTL_0139	phospholipase/carboxylesterase family protein [Coxiella burnetii RSA 493]
CBU_1978	-	FTL_1597	organic solvent tolerance protein [Coxiella burnetii RSA 493]
CBU_1980	-	FTL_1596	putative peptidyl-prolyl cis-trans isomerase surA [Coxiella burnetii RSA 493]
CBU_1982	-	FTL_1595	dimethyladenosine transferase [Coxiella burnetii RSA 493]
CBU_1983	-	FTL_0166	universal stress protein family protein [Coxiella burnetii RSA 493]
CBU_1986	-	FTL_0008	U7 family peptidase [Coxiella burnetii RSA 493]
CBU_1987	-	FTL_1594	diadenosine tetraphosphatase [Coxiella burnetii RSA 493]
CBU_1993	-	FTL_0223	dihydrofolate reductase [Coxiella burnetii RSA 493]
CBU_1997	-	FTL_1285	methionyl-tRNA formyltransferase [Coxiella burnetii RSA 493]
CBU_2000	-	FTL_0426	DNA topoisomerase I [Coxiella burnetii RSA 493]
CBU_2002	-	FTL_0398	phosphoribosylaminoimidazole carboxylase carboxyltransferase subunit [Coxiella burnetii RSA 493]
CBU_2003	-	FTL_1913	sua5/YciO/YrdC/YwlC family protein [Coxiella burnetii RSA 493]
CBU_2008	-	FTL_1598	arginyl-tRNA synthetase [Coxiella burnetii RSA 493]
CBU_2011	-	FTL_0965	ATP-dependent protease hslV [Coxiella burnetii RSA 493]
CBU_2012	-	FTL_0964	heat shock protein HslVU, ATPase subunit HslU [Coxiella burnetii RSA 493]
CBU_2017	-	FTL_0405	ubiquinone/menaquinone biosynthesis methyltransferase ubiE [Coxiella burnetii RSA 493]
CBU_2019	-	FTL_0407	2-polyprenylphenol 6-hydroxylase [Coxiella burnetii RSA 493]
CBU_2020	-	FTL_1583	glutamate/gamma-aminobutyrate antiporter [Coxiella burnetii RSA 493]
CBU_2024	-	FTL_1174	putative cystathionine beta-synthase [Coxiella burnetii RSA 493]
CBU_2030	-	FTL_1739	S-adenosylmethionine synthetase [Coxiella burnetii RSA 493]
CBU_2045	-	FTL_1635	chitinase domain-containing protein [Coxiella burnetii RSA 493]
CBU_2049	-	FTL_0306	tryptophanyl-tRNA synthetase [Coxiella burnetii RSA 493]
CBU_2054	-	FTL_1656	DNA helicase II [Coxiella burnetii RSA 493]
CBU_2058	-	FTL_1417	proline/betaine transporter [Coxiella burnetii RSA 493]
CBU_2065	-	FTL_1045	hypothetical protein CBU_2065 [Coxiella burnetii RSA 493]
CBU_2069	-	FTL_0890	thymidine kinase [Coxiella burnetii RSA 493]
CBU_2074	-	FTL_0140	porphobilinogen deaminase [Coxiella burnetii RSA 493]
CBU_2086	-	FTL_0610	transcription termination factor Rho [Coxiella burnetii RSA 493]
CBU_2087	-	FTL_0611	thioredoxin [Coxiella burnetii RSA 493]
CBU_2089	-	FTL_1922	hypothetical protein CBU_2089 [Coxiella burnetii RSA 493]
CBU_2090	-	FTL_0549	pyrroline-5-carboxylate reductase [Coxiella burnetii RSA 493]
CBU_2091	-	FTL_0060	hypothetical protein CBU_2091 [Coxiella burnetii RSA 493]
CBU_2092	-	FTL_1616	phosphoenolpyruvate carboxykinase [Coxiella burnetii RSA 493]
CBU_2093	-	FTL_1216	hypothetical protein CBU_2093 [Coxiella burnetii RSA 493]
CBU_2094	-	FTL_1215	hypothetical protein CBU_2094 [Coxiella burnetii RSA 493]
CBU_2095	-	FTL_0028	aspartate carbamoyltransferase catalytic subunit [Coxiella burnetii RSA 493]

## Sheet: F.tula Novicida
	Protein name	Locus tags
CBU_0001	-	FTN_0001	chromosomal replication initiation protein [Coxiella burnetii RSA 493]
CBU_0002	-	FTN_0002	DNA polymerase III, beta chain [Coxiella burnetii RSA 493]
CBU_0003	-	FTN_0734	DNA replication and repair protein RecF [Coxiella burnetii RSA 493]
CBU_0004	-	FTN_0600	DNA gyrase, B subunit [Coxiella burnetii RSA 493]
CBU_0009	-	FTN_0917	D-alanyl-meso-diaminopimelate endopeptidase [Coxiella burnetii RSA 493]
CBU_0010	-	FTN_0078	shikimate 5-dehydrogenase [Coxiella burnetii RSA 493]
CBU_0014	-	FTN_0092	low-affinity inorganic phosphate transporter [Coxiella burnetii RSA 493]
CBU_0016	-	FTN_0900	purine nucleoside phosphorylase [Coxiella burnetii RSA 493]
CBU_0017	-	FTN_1601	deoxyribose-phosphate aldolase [Coxiella burnetii RSA 493]
CBU_0026	-	FTN_1185	ribose-5-phosphate isomerase A [Coxiella burnetii RSA 493]
CBU_0027	-	FTN_0156	putative acyltransferase [Coxiella burnetii RSA 493]
CBU_0039	-	FTN_0425	oligopeptidase A [Coxiella burnetii RSA 493]
CBU_0042	-	FTN_1120	ferrochelatase [Coxiella burnetii RSA 493]
CBU_0043	-	FTN_1468	non-canonical purine NTP pyrophosphatase, RdgB/HAM1 family [Coxiella burnetii RSA 493]
CBU_0054	-	FTN_0386	putative chorismate--pyruvate lyase [Coxiella burnetii RSA 493]
CBU_0055	-	FTN_0385	4-hydroxybenzoate polyprenyl transferase [Coxiella burnetii RSA 493]
CBU_0056	-	FTN_1703	TolC family type I secretion outer membrane protein [Coxiella burnetii RSA 493]
CBU_0063	-	FTN_1469	3-deoxy-D-manno-octulosonic-acid transferase family protein [Coxiella burnetii RSA 493]
CBU_0064	-	FTN_1550	DNA topoisomerase IV, B subunit [Coxiella burnetii RSA 493]
CBU_0065	-	FTN_1109	rhodanese domain-containing protein [Coxiella burnetii RSA 493]
CBU_0066	-	FTN_1239	5,10-methenyltetrahydrofolate synthetase [Coxiella burnetii RSA 493]
CBU_0073	-	FTN_1074	peptidase, M24 family [Coxiella burnetii RSA 493]
CBU_0075	-	FTN_1237	2-polyprenyl-6-methoxyphenol 4-hydroxylase [Coxiella burnetii RSA 493]
CBU_0076	-	FTN_1236	ubiquinone biosynthesis hydroxylase, UbiH/UbiF/VisC/COQ6 family [Coxiella burnetii RSA 493]
CBU_0081	-	FTN_1377	prolyl-tRNA synthetase [Coxiella burnetii RSA 493]
CBU_0090	-	FTN_0355	TolB protein [Coxiella burnetii RSA 493]
CBU_0091	-	FTN_0357	putative peptidoglycan-associated lipoprotein [Coxiella burnetii RSA 493]
CBU_0094	-	FTN_1743	ATP-dependent chaperone ClpB [Coxiella burnetii RSA 493]
CBU_0096	-	FTN_0876	putative cardiolipin synthetase [Coxiella burnetii RSA 493]
CBU_0097	-	FTN_0350	CDP-diacylglycerol--serine O-phosphatidyltransferase [Coxiella burnetii RSA 493]
CBU_0098	-	FTN_0693	carboxylating nicotinate-nucleotide pyrophosphorylase [Coxiella burnetii RSA 493]
CBU_0101	-	FTN_0694	L-aspartate oxidase [Coxiella burnetii RSA 493]
CBU_0107	-	FTN_1106	D-methionine ABC transporter, ATP-binding protein [Coxiella burnetii RSA 493]
CBU_0109	-	FTN_1107	D-methionine ABC transporter, periplasmic D-methionine-binding protein [Coxiella burnetii RSA 493]
CBU_0111	-	FTN_0626	2-amino-3-ketobutyrate coenzyme A ligase [Coxiella burnetii RSA 493]
CBU_0112	-	FTN_0625	L-threonine 3-dehydrogenase [Coxiella burnetii RSA 493]
CBU_0116	-	FTN_0605	S-adenosyl-methyltransferase [Coxiella burnetii RSA 493]
CBU_0118	-	FTN_0607	penicillin-binding protein [Coxiella burnetii RSA 493]
CBU_0123	-	FTN_0520	UDP-N-acetylmuramoylalanyl-D-glutamate--2,6-diaminopimelate ligase [Coxiella burnetii RSA 493]
CBU_0124	-	FTN_0522	UDP-N-acetylmuramoyl-tripeptide--D-alanyl-D-alanine ligase [Coxiella burnetii RSA 493]
CBU_0125	-	FTN_0541	phospho-N-acetylmuramoyl-pentapeptide-transferase [Coxiella burnetii RSA 493]
CBU_0131	-	FTN_0542	UDP-N-acetylmuramoylalanine--D-glutamate ligase [Coxiella burnetii RSA 493]
CBU_0132	-	FTN_0543	cell division protein [Coxiella burnetii RSA 493]
CBU_0135	-	FTN_1195	undecaprenyldiphospho-muramoylpentapeptide beta-N- acetylglucosaminyltransferase [Coxiella burnetii RSA 493]
CBU_0136	-	FTN_0079	UDP-N-acetylmuramate--L-alanine ligase [Coxiella burnetii RSA 493]
CBU_0137	-	FTN_0448	UDP-N-acetylenolpyruvoylglucosamine reductase [Coxiella burnetii RSA 493]
CBU_0138	-	FTN_0162	cell division protein [Coxiella burnetii RSA 493]
CBU_0139	-	FTN_1087	carbonate dehydratase [Coxiella burnetii RSA 493]
CBU_0140	-	FTN_0163	cell division protein FtsA [Coxiella burnetii RSA 493]
CBU_0141	-	FTN_0164	cell division protein FtsZ [Coxiella burnetii RSA 493]
CBU_0142	-	FTN_0165	UDP-3-O-[3-hydroxymyristoyl] N-acetylglucosamine deacetylase [Coxiella burnetii RSA 493]
CBU_0147	-	FTN_0672	preprotein translocase, SecA subunit [Coxiella burnetii RSA 493]
CBU_0148	-	FTN_0865	7,8-dihydro-8-oxoguanine-triphosphatase [Coxiella burnetii RSA 493]
CBU_0152	-	FTN_1496	dephospho-CoA kinase [Coxiella burnetii RSA 493]
CBU_0153	-	FTN_1000	type 4 prepilin peptidase [Coxiella burnetii RSA 493]
CBU_0154	-	FTN_1116	type 4 pili biogenesis protein (plasma membrane protein) [Coxiella burnetii RSA 493]
CBU_0155	-	FTN_1115	type 4 pili biogenesis protein (nuleotide-binding protein) [Coxiella burnetii RSA 493]
CBU_0156	-	FTN_0413	type IV-A pilin protein PilA [Coxiella burnetii RSA 493]
CBU_0156	-	FTN_0415	type IV-A pilin protein PilA [Coxiella burnetii RSA 493]
CBU_0178	-	FTN_0739	quaternary amine ABC transporter ATP-binding protein [Coxiella burnetii RSA 493]
CBU_0179	-	FTN_1326	anhydro-N-acetylmuramic acid kinase [Coxiella burnetii RSA 493]
CBU_0181	-	FTN_0992	tyrosyl-tRNA synthetase [Coxiella burnetii RSA 493]
CBU_0189	-	FTN_0170	CAAX amino terminal protease family protein [Coxiella burnetii RSA 493]
CBU_0194	-	FTN_0750	L-serine ammonia-lyase [Coxiella burnetii RSA 493]
CBU_0195	-	FTN_1641	AmpG [Coxiella burnetii RSA 493]
CBU_0200	-	FTN_1697	aldose 1-epimerase family protein [Coxiella burnetii RSA 493]
CBU_0205	-	FTN_0221	glutamyl-tRNA synthetase [Coxiella burnetii RSA 493]
CBU_0214	-	FTN_1038	integral membrane protein [Coxiella burnetii RSA 493]
CBU_0218	-	FTN_0193	cytochrome d ubiquinol oxidase subunit I [Coxiella burnetii RSA 493]
CBU_0221	-	FTN_1702	phosphopantethiene-protein transferase domain-contain protein [Coxiella burnetii RSA 493]
CBU_0224	-	FTN_1574	protein translocase subunit [Coxiella burnetii RSA 493]
CBU_0225	-	FTN_1573	transcription termination/antitermination factor NusG [Coxiella burnetii RSA 493]
CBU_0226	-	FTN_1572	LSU ribosomal protein L11P [Coxiella burnetii RSA 493]
CBU_0227	-	FTN_1571	50S ribosomal protein L1 [Coxiella burnetii RSA 493]
CBU_0228	-	FTN_1570	50S ribosomal protein L10 [Coxiella burnetii RSA 493]
CBU_0229	-	FTN_1569	50S ribosomal protein L7/L12 [Coxiella burnetii RSA 493]
CBU_0231	-	FTN_1568	DNA-directed RNA polymerase, beta subunit [Coxiella burnetii RSA 493]
CBU_0232	-	FTN_1567	DNA-directed RNA polymerase subunit beta' [Coxiella burnetii RSA 493]
CBU_0233	-	FTN_0235	ribosomal protein S12 [Coxiella burnetii RSA 493]
CBU_0234	-	FTN_0236	30S ribosomal protein S7 [Coxiella burnetii RSA 493]
CBU_0235	-	FTN_0237	protein translation elongation factor G (EF-G) [Coxiella burnetii RSA 493]
CBU_0236	-	FTN_1576	elongation factor Tu [Coxiella burnetii RSA 493]
CBU_0237	-	FTN_0238	30S ribosomal protein S10 [Coxiella burnetii RSA 493]
CBU_0238	-	FTN_0239	LSU ribosomal protein L3P [Coxiella burnetii RSA 493]
CBU_0239	-	FTN_0240	ribosomal protein L4 [Coxiella burnetii RSA 493]
CBU_0240	-	FTN_0241	LSU ribosomal protein L23P [Coxiella burnetii RSA 493]
CBU_0241	-	FTN_0242	50S ribosomal protein L2 [Coxiella burnetii RSA 493]
CBU_0242	-	FTN_0243	SSU ribosomal protein S19P [Coxiella burnetii RSA 493]
CBU_0243	-	FTN_0244	50S ribosomal protein L22 [Coxiella burnetii RSA 493]
CBU_0244	-	FTN_0245	SSU ribosomal protein S3P [Coxiella burnetii RSA 493]
CBU_0245	-	FTN_0246	50S ribosomal protein L16 [Coxiella burnetii RSA 493]
CBU_0246	-	FTN_0247	50S ribosomal protein L29 [Coxiella burnetii RSA 493]
CBU_0247	-	FTN_0248	ribosomal protein S17 [Coxiella burnetii RSA 493]
CBU_0248	-	FTN_0249	LSU ribosomal protein L14P [Coxiella burnetii RSA 493]
CBU_0249	-	FTN_0250	LSU ribosomal protein L24P [Coxiella burnetii RSA 493]
CBU_0250	-	FTN_0251	50S ribosomal protein L5 [Coxiella burnetii RSA 493]
CBU_0251	-	FTN_0252	SSU ribosomal protein S14P [Coxiella burnetii RSA 493]
CBU_0252	-	FTN_0253	ribosomal protein S8 [Coxiella burnetii RSA 493]
CBU_0253	-	FTN_0254	50S ribosomal protein L6 [Coxiella burnetii RSA 493]
CBU_0254	-	FTN_0255	LSU ribosomal protein L18P [Coxiella burnetii RSA 493]
CBU_0255	-	FTN_0256	SSU ribosomal protein S5P [Coxiella burnetii RSA 493]
CBU_0256	-	FTN_0257	ribosomal protein L30 [Coxiella burnetii RSA 493]
CBU_0257	-	FTN_0258	LSU ribosomal protein L15P [Coxiella burnetii RSA 493]
CBU_0258	-	FTN_0259	preprotein translocase subunit SecY [Coxiella burnetii RSA 493]
CBU_2097	-	FTN_0260	50S ribosomal protein L36 [Coxiella burnetii RSA 493]
CBU_0260	-	FTN_0261	30S ribosomal protein S13 [Coxiella burnetii RSA 493]
CBU_0261	-	FTN_0262	30S ribosomal protein S11 [Coxiella burnetii RSA 493]
CBU_0262	-	FTN_0263	30S ribosomal protein S4 [Coxiella burnetii RSA 493]
CBU_0263	-	FTN_0264	DNA-directed RNA polymerase subunit alpha [Coxiella burnetii RSA 493]
CBU_0264	-	FTN_0265	LSU ribosomal protein L17P [Coxiella burnetii RSA 493]
CBU_0265	-	FTN_0809	glucose/galactose transporter [Coxiella burnetii RSA 493]
CBU_0271	-	FTN_0124	single-stranded DNA-binding protein [Coxiella burnetii RSA 493]
CBU_0272	-	FTN_0194	transporter, MFS superfamily [Coxiella burnetii RSA 493]
CBU_0274	-	FTN_0666	excinuclease ABC subunit A [Coxiella burnetii RSA 493]
CBU_0275	-	FTN_1664	uroporphyrinogen decarboxylase [Coxiella burnetii RSA 493]
CBU_0276	-	FTN_1391	pyridine nucleotide-disulfide oxidoreductase [Coxiella burnetii RSA 493]
CBU_0279	-	FTN_0854	amidinotransferase family protein [Coxiella burnetii RSA 493]
CBU_0280	-	FTN_0986	DNA-damage-inducible protein P [Coxiella burnetii RSA 493]
CBU_0287	-	FTN_0819	2-amino-4-hydroxy-6-hydroxymethyldihydropteridine pyrophosphokinase [Coxiella burnetii RSA 493]
CBU_0288	-	FTN_0754	phosphopantetheine adenylyltransferase [Coxiella burnetii RSA 493]
CBU_0289	-	FTN_0755	ferredoxin [Coxiella burnetii RSA 493]
CBU_0290	-	FTN_0332	LSU ribosomal protein L33P [Coxiella burnetii RSA 493]
CBU_0291	-	FTN_0333	50S ribosomal protein L28 [Coxiella burnetii RSA 493]
CBU_0293	-	FTN_0233	deoxyuridine 5'-triphosphate nucleotidohydrolase [Coxiella burnetii RSA 493]
CBU_0296	-	FTN_0529	orotate phosphoribosyltransferase [Coxiella burnetii RSA 493]
CBU_0297	-	FTN_0838	exodeoxyribonuclease III [Coxiella burnetii RSA 493]
CBU_0298	-	FTN_1174	glutamate racemase [Coxiella burnetii RSA 493]
CBU_0299	-	FTN_0387	ribonuclease PH [Coxiella burnetii RSA 493]
CBU_0301	-	FTN_0691	guanylate kinase [Coxiella burnetii RSA 493]
CBU_0302	-	FTN_0613	DNA-directed RNA polymerase, omega subunit [Coxiella burnetii RSA 493]
CBU_0303	-	FTN_1198	GTP pyrophosphokinase [Coxiella burnetii RSA 493]
CBU_0304	-	FTN_0639	putative endoribonuclease L-PSP [Coxiella burnetii RSA 493]
CBU_0305	-	FTN_0335	ATP-dependent DNA helicase RecG [Coxiella burnetii RSA 493]
CBU_0307	-	FTN_0497	OmpA-like transmembrane domain-containing protein [Coxiella burnetii RSA 493]
CBU_0309	-	FTN_0266	chaperone protein htpG [Coxiella burnetii RSA 493]
CBU_0312	-	FTN_0417	methenyltetrahydrofolate cyclohydrolase [Coxiella burnetii RSA 493]
CBU_0314	-	FTN_1370	hydroxyacylglutathione hydrolase [Coxiella burnetii RSA 493]
CBU_0316	-	FTN_1089	ribonuclease H [Coxiella burnetii RSA 493]
CBU_0317	-	FTN_0968	DNA polymerase III, epsilon subunit [Coxiella burnetii RSA 493]
CBU_0324	-	FTN_1273	AMP-binding enzyme family protein [Coxiella burnetii RSA 493]
CBU_0326	-	FTN_0420	phosphoribosylamine--glycine ligase [Coxiella burnetii RSA 493]
CBU_0334	-	FTN_0202	thiamine-phosphate pyrophosphorylase/thiamine-phosphate pyrophosphorylase [Coxiella burnetii RSA 493]
CBU_0335	-	FTN_1556	putative acid phosphatase [Coxiella burnetii RSA 493]
CBU_0336	-	FTN_0177	bifunctional phosphoribosylaminoimidazolecarboxamide formyltransferase/IMP cyclohydrolase [Coxiella burnetii RSA 493]
CBU_0338	-	FTN_1768	aminopeptidase N [Coxiella burnetii RSA 493]
CBU_0347	-	FTN_0687	D-xylose-proton symporter [Coxiella burnetii RSA 493]
CBU_0349	-	FTN_0582	phosphoglycolate phosphatase [Coxiella burnetii RSA 493]
CBU_0350	-	FTN_0321	3-demethylubiquinone-9 3-methyltransferase [Coxiella burnetii RSA 493]
CBU_0353	-	FTN_0550	putative periplasmic protease [Coxiella burnetii RSA 493]
CBU_0362	-	FTN_1169	amidohydrolase [Coxiella burnetii RSA 493]
CBU_0379	-	FTN_1551	anhydro-N-acetylmuramyl-tripeptide amidase [Coxiella burnetii RSA 493]
CBU_0382	-	FTN_0922	polyprenyl synthetase family protein [Coxiella burnetii RSA 493]
CBU_0383	-	FTN_0673	DNA-3-methyladenine glycosylase I [Coxiella burnetii RSA 493]
CBU_0385	-	FTN_0675	ribosomal protein L21 [Coxiella burnetii RSA 493]
CBU_0386	-	FTN_0676	50S ribosomal protein L27 [Coxiella burnetii RSA 493]
CBU_0387	-	FTN_1710	GTPase ObgE [Coxiella burnetii RSA 493]
CBU_0389	-	FTN_0106	SSU ribosomal protein S20P [Coxiella burnetii RSA 493]
CBU_0390	-	FTN_0276	virulence factor [Coxiella burnetii RSA 493]
CBU_0391	-	FTN_0442	riboflavin biosynthesis protein RibF [Coxiella burnetii RSA 493]
CBU_0396	-	FTN_0441	isoleucyl-tRNA synthetase [Coxiella burnetii RSA 493]
CBU_0397	-	FTN_0440	signal peptidase II [Coxiella burnetii RSA 493]
CBU_0412	-	FTN_0070	type IV pilin [Coxiella burnetii RSA 493]
CBU_0421	-	FTN_1682	FrgA protein [Coxiella burnetii RSA 493]
CBU_0422	-	FTN_1354	aspartate alpha-decarboxylase [Coxiella burnetii RSA 493]
CBU_0423	-	FTN_1353	pantoate--beta-alanine ligase [Coxiella burnetii RSA 493]
CBU_0424	-	FTN_1352	3-methyl-2-oxobutanoate hydroxymethyltransferase [Coxiella burnetii RSA 493]
CBU_0430	-	FTN_0168	lysyl-tRNA synthetase [Coxiella burnetii RSA 493]
CBU_0431	-	FTN_0786	glycine cleavage T-protein (aminomethyl transferase) domain protein [Coxiella burnetii RSA 493]
CBU_0433	-	FTN_1581	transporter, small conductance mechanosensitive ion channel (MscS) family [Coxiella burnetii RSA 493]
CBU_0441	-	FTN_1528	methylated-DNA-[protein]-cysteine S-methyltransferase [Coxiella burnetii RSA 493]
CBU_0442	-	FTN_1559	50S ribosomal protein L19 [Coxiella burnetii RSA 493]
CBU_0443	-	FTN_1560	tRNA (Guanine-N(1)-)-methyltransferase [Coxiella burnetii RSA 493]
CBU_0444	-	FTN_1561	16S rRNA-processing protein RimM [Coxiella burnetii RSA 493]
CBU_0445	-	FTN_1562	ribosomal protein S16 [Coxiella burnetii RSA 493]
CBU_0450	-	FTN_0843	signal recognition particle, subunit FFH/SRP54 [Coxiella burnetii RSA 493]
CBU_0452	-	FTN_1006	transporter, HlyC/CorC (HCC) family [Coxiella burnetii RSA 493]
CBU_0454	-	FTN_1142	adenylate kinase [Coxiella burnetii RSA 493]
CBU_0458	-	FTN_0576	hypothetical protein CBU_0458 [Coxiella burnetii RSA 493]
CBU_0459	-	FTN_1013	transporter, monovalent cation:proton antiporter-2 (CPA2) family [Coxiella burnetii RSA 493]
CBU_0461	-	FTN_1494	pyruvate dehydrogenase subunit E1 [Coxiella burnetii RSA 493]
CBU_0462	-	FTN_1493	dihydrolipoyllysine-residue acetyltransferase E2 component of pyruvate dehydrogenase complex [Coxiella burnetii RSA 493]
CBU_0463	-	FTN_1492	dihydrolipoyl dehydrogenase, E3 component of pyruvate dehydrogenases complex [Coxiella burnetii RSA 493]
CBU_0467	-	FTN_0450	putative methyltransferase [Coxiella burnetii RSA 493]
CBU_0479	-	FTN_0683	3-deoxy-D-manno-octulosonate cytidylyltransferase [Coxiella burnetii RSA 493]
CBU_0482	-	FTN_0191	arginine ABC transporter periplasmic arginine-binding protein [Coxiella burnetii RSA 493]
CBU_0486	-	FTN_1246	ribonuclease [Coxiella burnetii RSA 493]
CBU_0487	-	FTN_1655	ribosomal large subunit pseudouridine synthase C [Coxiella burnetii RSA 493]
CBU_0491	-	FTN_1335	50S ribosomal protein L32 [Coxiella burnetii RSA 493]
CBU_0492	-	FTN_1336	putative glycerol-3-phosphate acyltransferase PlsX [Coxiella burnetii RSA 493]
CBU_0493	-	FTN_1337	3-oxoacyl-(acyl carrier protein) synthase III [Coxiella burnetii RSA 493]
CBU_0494	-	FTN_1338	malonyl-CoA-[acyl-carrier-protein] transacylase [Coxiella burnetii RSA 493]
CBU_0495	-	FTN_1339	3-oxoacyl-[acyl-carrier protein] reductase [Coxiella burnetii RSA 493]
CBU_0496	-	FTN_1340	acyl carrier protein [Coxiella burnetii RSA 493]
CBU_0497	-	FTN_1341	3-oxoacyl-[acyl-carrier-protein] synthase 2 [Coxiella burnetii RSA 493]
CBU_0499	-	FTN_1598	thymidylate kinase [Coxiella burnetii RSA 493]
CBU_0502	-	FTN_1408	hydrolase, TatD family [Coxiella burnetii RSA 493]
CBU_0503	-	FTN_0172	glutamine synthetase [Coxiella burnetii RSA 493]
CBU_0504	-	FTN_0589	di-/tripeptide transporter [Coxiella burnetii RSA 493]
CBU_0506	-	FTN_0569	single-stranded-DNA-specific exonuclease [Coxiella burnetii RSA 493]
CBU_0509	-	FTN_1779	Trp operon repressor [Coxiella burnetii RSA 493]
CBU_0517	-	FTN_1146	aspartate aminotransferase [Coxiella burnetii RSA 493]
CBU_0518	-	FTN_1176	excinuclease ABC subunit B [Coxiella burnetii RSA 493]
CBU_0519	-	FTN_1242	DedA family protein [Coxiella burnetii RSA 493]
CBU_0524	-	FTN_1484	DNA gyrase, A subunit [Coxiella burnetii RSA 493]
CBU_0525	-	FTN_0955	phosphoserine aminotransferase [Coxiella burnetii RSA 493]
CBU_0526	-	FTN_1091	3-phosphoshikimate 1-carboxyvinyltransferase [Coxiella burnetii RSA 493]
CBU_0527	-	FTN_0956	cytidylate kinase [Coxiella burnetii RSA 493]
CBU_0528	-	FTN_0159	ribosomal protein S1 [Coxiella burnetii RSA 493]
CBU_0531	-	FTN_0035	orotidine 5'-phosphate decarboxylase [Coxiella burnetii RSA 493]
CBU_0539	-	FTN_0832	tripeptide permease TppB [Coxiella burnetii RSA 493]
CBU_0542	-	FTN_1350	DNA ligase, NAD-dependent [Coxiella burnetii RSA 493]
CBU_0545	-	FTN_0391	LemA family protein [Coxiella burnetii RSA 493]
CBU_0546	-	FTN_0390	heat shock protein HtpX [Coxiella burnetii RSA 493]
CBU_0552	-	FTN_0774	iojap family protein [Coxiella burnetii RSA 493]
CBU_0557	-	FTN_0173	DNA polymerase III, delta subunit [Coxiella burnetii RSA 493]
CBU_0559	-	FTN_0870	leucyl-tRNA synthetase [Coxiella burnetii RSA 493]
CBU_0564	-	FTN_1067	apolipoprotein N-acyltransferase [Coxiella burnetii RSA 493]
CBU_0565	-	FTN_1066	CBS domain-containing protein [Coxiella burnetii RSA 493]
CBU_0566	-	FTN_1611	transporter, MFS superfamily [Coxiella burnetii RSA 493]
CBU_0567	-	FTN_1065	hypothetical protein CBU_0567 [Coxiella burnetii RSA 493]
CBU_0568	-	FTN_1064	PhoH-like protein [Coxiella burnetii RSA 493]
CBU_0569	-	FTN_1063	tRNA-i(6)A37 thiotransferase enzyme MiaB [Coxiella burnetii RSA 493]
CBU_0572	-	FTN_0780	cytosol aminopeptidase [Coxiella burnetii RSA 493]
CBU_0573	-	FTN_1437	acyl-CoA dehydrogenase [Coxiella burnetii RSA 493]
CBU_0576	-	FTN_1438	putative fatty oxidation complex, alpha subunit [Coxiella burnetii RSA 493]
CBU_0578	-	FTN_0545	polyprenyl-phosphate beta-D-glucosyltransferase [Coxiella burnetii RSA 493]
CBU_0579	-	FTN_0538	undecaprenyl-phosphomannose:protein mannosyltransferase [Coxiella burnetii RSA 493]
CBU_0580	-	FTN_0544	hypothetical protein CBU_0580 [Coxiella burnetii RSA 493]
CBU_0581	-	FTN_1748	ferredoxin [Coxiella burnetii RSA 493]
CBU_0583	-	FTN_1643	glutaredoxin family protein [Coxiella burnetii RSA 493]
CBU_0588	-	FTN_0692	quinolinate synthetase [Coxiella burnetii RSA 493]
CBU_0589	-	FTN_0117	ferredoxin, 2Fe-2s [Coxiella burnetii RSA 493]
CBU_0591	-	FTN_0716	hypothetical cytosolic protein [Coxiella burnetii RSA 493]
CBU_0596	-	FTN_1227	metallo-beta-lactamase family protein [Coxiella burnetii RSA 493]
CBU_0597	-	FTN_1626	putative oxygen-independent coproporphyrinogen III oxidase [Coxiella burnetii RSA 493]
CBU_0608	-	FTN_0685	mevalonate kinase [Coxiella burnetii RSA 493]
CBU_0611	-	FTN_1482	outer membrane protein assembly complex, YaeT protein [Coxiella burnetii RSA 493]
CBU_0612	-	FTN_1481	putative outer membrane chaperone protein Skp [Coxiella burnetii RSA 493]
CBU_0613	-	FTN_1480	UDP-3-O-[3-hydroxymyristoyl] glucosamine N-acyltransferase [Coxiella burnetii RSA 493]
CBU_0614	-	FTN_1479	(3R)-hydroxymyristoyl-ACP dehydratase [Coxiella burnetii RSA 493]
CBU_0615	-	FTN_1478	UDP-N-acetylglucosamine acyltransferase [Coxiella burnetii RSA 493]
CBU_0616	-	FTN_0082	hydrolase family protein [Coxiella burnetii RSA 493]
CBU_0620	-	FTN_1477	lipid-A-disaccharide synthase [Coxiella burnetii RSA 493]
CBU_0622	-	FTN_0160	zinc-binding domain-containing protein [Coxiella burnetii RSA 493]
CBU_0628	-	FTN_0906	inorganic diphosphatase [Coxiella burnetii RSA 493]
CBU_0629	-	FTN_1131	bifunctional proline dehydrogenase/pyrroline-5-carboxylate dehydrogenase [Coxiella burnetii RSA 493]
CBU_0630	-	FTN_0921	peptidyl-prolyl cis-trans isomerase Mip [Coxiella burnetii RSA 493]
CBU_0631	-	FTN_1699	phosphoribosylformylglycinamidine synthase [Coxiella burnetii RSA 493]
CBU_0634	-	FTN_1715	putative aerobic respiration control sensor protein arcB [Coxiella burnetii RSA 493]
CBU_0636	-	FTN_1098	transporter, UAA family [Coxiella burnetii RSA 493]
CBU_0639	-	FTN_0896	pyruvate dehydrogenase (acetyl-transferring) E1 component, beta subunit [Coxiella burnetii RSA 493]
CBU_0642	-	FTN_1114	putative glycerophosphoryl diester phosphodiesterase [Coxiella burnetii RSA 493]
CBU_0643	-	FTN_0114	5-amino-6-(5-phosphoribosylamino)uracil reductase [Coxiella burnetii RSA 493]
CBU_0646	-	FTN_0113	riboflavin synthase, alpha subunit [Coxiella burnetii RSA 493]
CBU_0647	-	FTN_0112	3,4-dihydroxy-2-butanone 4-phosphate synthase domain/GTP cyclohydrolase II domain protein [Coxiella burnetii RSA 493]
CBU_0648	-	FTN_0111	6,7-dimethyl-8-ribityllumazine synthase [Coxiella burnetii RSA 493]
CBU_0649	-	FTN_0570	riboflavin transporter [Coxiella burnetii RSA 493]
CBU_0656	-	FTN_1196	hypothetical protein CBU_0656 [Coxiella burnetii RSA 493]
CBU_0657	-	FTN_1197	recombination protein RecR [Coxiella burnetii RSA 493]
CBU_0659	-	FTN_0166	DNA polymerase III, subunits gamma and tau [Coxiella burnetii RSA 493]
CBU_0667	-	FTN_1727	2,3,4,5-tetrahydropyridine-2,6-carboxylate N-succinyltransferase [Coxiella burnetii RSA 493]
CBU_0670	-	FTN_0831	putative ATP-dependent RNA helicase rhlE [Coxiella burnetii RSA 493]
CBU_0671	-	FTN_1418	mannose-1-phosphate guanylyltransferase [Coxiella burnetii RSA 493]
CBU_0677	-	FTN_1425	NAD dependent epimerase/dehydratase family protein [Coxiella burnetii RSA 493]
CBU_0694	-	FTN_1213	glycosyltransferase [Coxiella burnetii RSA 493]
CBU_0700	-	FTN_0926	sulfate adenylyltransferase/adenylylsulfate kinase [Coxiella burnetii RSA 493]
CBU_0722	-	FTN_1530	putative decarboxylase, pyridoxal-dependent [Coxiella burnetii RSA 493]
CBU_0727	-	FTN_1266	ABC transporter permease [Coxiella burnetii RSA 493]
CBU_0728	-	FTN_1267	ABC transporter, ATP-binding protein [Coxiella burnetii RSA 493]
CBU_0729	-	FTN_1268	ABC transporter periplasmic substrate-binding protein [Coxiella burnetii RSA 493]
CBU_0735	-	FTN_0652	uridine phosphorylase [Coxiella burnetii RSA 493]
CBU_0737	-	FTN_1058	trigger factor [Coxiella burnetii RSA 493]
CBU_0738	-	FTN_1057	ATP-dependent endopeptidase clp proteolytic subunit [Coxiella burnetii RSA 493]
CBU_0739	-	FTN_1056	ATP-dependent protease ATP-binding subunit ClpX [Coxiella burnetii RSA 493]
CBU_0740	-	FTN_1055	ATP-dependent endopeptidase [Coxiella burnetii RSA 493]
CBU_0745	-	FTN_1296	ribosome-associated factor Y [Coxiella burnetii RSA 493]
CBU_0746	-	FTN_0902	LPS ABC transporter ATP-binding protein [Coxiella burnetii RSA 493]
CBU_0749	-	FTN_0905	HAD superfamily hydrolase [Coxiella burnetii RSA 493]
CBU_0750	-	FTN_1222	arabinose-5-phosphate isomerase [Coxiella burnetii RSA 493]
CBU_0751	-	FTN_0447	UDP-N-acetylglucosamine 1-carboxyvinyltransferase [Coxiella burnetii RSA 493]
CBU_0756	-	FTN_1075	hypothetical protein CBU_0756 [Coxiella burnetii RSA 493]
CBU_0757	-	FTN_1264	ribosomal large subunit pseudouridine synthase D [Coxiella burnetii RSA 493]
CBU_0758	-	FTN_1263	competence lipoprotein ComL [Coxiella burnetii RSA 493]
CBU_0766	-	FTN_0730	acetoacetyl-CoA synthetase [Coxiella burnetii RSA 493]
CBU_0769	-	FTN_0435	GMP synthase [Coxiella burnetii RSA 493]
CBU_0787	-	FTN_1436	AMP-binding enzyme domain protein [Coxiella burnetii RSA 493]
CBU_0795	-	FTN_0830	GTP cyclohydrolase I [Coxiella burnetii RSA 493]
CBU_0796	-	FTN_0458	histidine triad domain protein [Coxiella burnetii RSA 493]
CBU_0797	-	FTN_1275	EmrB/QacA family drug resistance transporter [Coxiella burnetii RSA 493]
CBU_0798	-	FTN_1276	multidrug resistance protein A [Coxiella burnetii RSA 493]
CBU_0801	-	FTN_0943	ribosomal-protein-S18-alanine acetyltransferase [Coxiella burnetii RSA 493]
CBU_0808	-	FTN_0214	valyl-tRNA synthetase [Coxiella burnetii RSA 493]
CBU_0809	-	FTN_0659	putative permease [Coxiella burnetii RSA 493]
CBU_0810	-	FTN_0658	putative permease [Coxiella burnetii RSA 493]
CBU_0811	-	FTN_1597	peptide chain release factor 3 [Coxiella burnetii RSA 493]
CBU_0823	-	FTN_0443	malate dehydrogenase [Coxiella burnetii RSA 493]
CBU_0824	-	FTN_1694	adenylosuccinate lyase [Coxiella burnetii RSA 493]
CBU_0830	-	FTN_1430	perosamine synthetase [Coxiella burnetii RSA 493]
CBU_0833	-	FTN_1217	ABC transporter permease/ATP-binding protein [Coxiella burnetii RSA 493]
CBU_0836	-	FTN_0761	radical SAM domain-containing protein [Coxiella burnetii RSA 493]
CBU_0838	-	FTN_1212	glycosyl transferase, group 1 family protein [Coxiella burnetii RSA 493]
CBU_0840	-	FTN_1421	asparagine synthase (glutamine-hydrolyzing) [Coxiella burnetii RSA 493]
CBU_0841	-	FTN_1427	alpha-D-QuiNAc alpha-1,3-galactosyltransferase [Coxiella burnetii RSA 493]
CBU_0845	-	FTN_1426	UDP-glucose/GDP-mannose dehydrogenase family protein [Coxiella burnetii RSA 493]
CBU_0848	-	FTN_0663	glucose-6 phosphate 1-epimerase [Coxiella burnetii RSA 493]
CBU_0849	-	FTN_0729	UTP--glucose-1-phosphate uridylyltransferase [Coxiella burnetii RSA 493]
CBU_0851	-	FTN_0608	SSU ribosomal protein S15P [Coxiella burnetii RSA 493]
CBU_0852	-	FTN_0609	polynucleotide phosphorylase/polyadenylase [Coxiella burnetii RSA 493]
CBU_0856	-	FTN_1606	lipid ABC transporter permease/ATP-binding protein [Coxiella burnetii RSA 493]
CBU_0857	-	FTN_1605	tetraacyldisaccharide 4'-kinase [Coxiella burnetii RSA 493]
CBU_0858	-	FTN_1278	glutamine-dependent NAD(+) synthetase [Coxiella burnetii RSA 493]
CBU_0859	-	FTN_0426	hypothetical membrane spanning protein [Coxiella burnetii RSA 493]
CBU_0864	-	FTN_0951	30S ribosomal protein S6 [Coxiella burnetii RSA 493]
CBU_0865	-	FTN_0950	30S ribosomal protein S18 [Coxiella burnetii RSA 493]
CBU_0867	-	FTN_0949	ribosomal protein L9 [Coxiella burnetii RSA 493]
CBU_0868	-	FTN_0948	replicative DNA helicase [Coxiella burnetii RSA 493]
CBU_0869	-	FTN_0746	alanine racemase, biosynthetic [Coxiella burnetii RSA 493]
CBU_0870	-	FTN_1132	TPR repeat protein [Coxiella burnetii RSA 493]
CBU_0872	-	FTN_0612	uridine kinase [Coxiella burnetii RSA 493]
CBU_0874	-	FTN_0402	chorismate synthase [Coxiella burnetii RSA 493]
CBU_0875	-	FTN_0524	aspartate-semialdehyde dehydrogenase [Coxiella burnetii RSA 493]
CBU_0876	-	FTN_0976	ThiF family domain/MoeZ/MoeB domain/rhodanese-like domain protein [Coxiella burnetii RSA 493]
CBU_0884	-	FTN_1157	GTP-binding protein TypA/BipA [Coxiella burnetii RSA 493]
CBU_0886	-	FTN_1128	phosphopantothenate--cysteine ligase [Coxiella burnetii RSA 493]
CBU_0890	-	FTN_1390	Zn-dependent hydrolase, glyoxalase II family [Coxiella burnetii RSA 493]
CBU_0892	-	FTN_0899	tRNA pseudouridine synthase A [Coxiella burnetii RSA 493]
CBU_0893	-	FTN_0272	acetyl-coenzyme A carboxylase carboxyl transferase subunit beta [Coxiella burnetii RSA 493]
CBU_0894	-	FTN_0273	dihydrofolate synthase [Coxiella burnetii RSA 493]
CBU_0896	-	FTN_0398	colicin V production protein [Coxiella burnetii RSA 493]
CBU_0897	-	FTN_1700	amidophosphoribosyltransferase [Coxiella burnetii RSA 493]
CBU_0904	-	FTN_0598	tRNA-dihydrouridine synthase A [Coxiella burnetii RSA 493]
CBU_0905	-	FTN_0278	50S ribosomal protein L31 [Coxiella burnetii RSA 493]
CBU_0907	-	FTN_1240	BolA [Coxiella burnetii RSA 493]
CBU_0908	-	FTN_0464	intracellular septation protein A [Coxiella burnetii RSA 493]
CBU_0909	-	FTN_0465	sua5/YciO/YrdC/YwlC family protein [Coxiella burnetii RSA 493]
CBU_0916	-	FTN_1751	endonuclease/exonuclease/phosphatase family protein [Coxiella burnetii RSA 493]
CBU_0920	-	FTN_1564	fatty acid desaturase, family 1 [Coxiella burnetii RSA 493]
CBU_0922	-	FTN_1654	transporter, MFS superfamily [Coxiella burnetii RSA 493]
CBU_0924	-	FTN_1062	O-methyltransferase [Coxiella burnetii RSA 493]
CBU_0931	-	FTN_1584	glycerol-3-phosphate dehydrogenase [Coxiella burnetii RSA 493]
CBU_0932	-	FTN_1585	glycerol kinase [Coxiella burnetii RSA 493]
CBU_0933	-	FTN_1404	ABC transporter permease protein [Coxiella burnetii RSA 493]
CBU_0934	-	FTN_1405	ABC transporter ATP-binding protein [Coxiella burnetii RSA 493]
CBU_0937	-	FTN_0444	hypothetical protein CBU_0937 [Coxiella burnetii RSA 493]
CBU_0941	-	FTN_0547	hypothetical protein CBU_0941 [Coxiella burnetii RSA 493]
CBU_0946	-	FTN_1488	death-on-curing family protein [Coxiella burnetii RSA 493]
CBU_0952	-	FTN_0855	hypothetical protein CBU_0952 [Coxiella burnetii RSA 493]
CBU_0953	-	FTN_0296	amino acid permease family protein [Coxiella burnetii RSA 493]
CBU_0962	-	FTN_0359	short chain dehydrogenase/reductase family oxidoreductase [Coxiella burnetii RSA 493]
CBU_0963	-	FTN_1756	antioxidant, AhpC/TSA family [Coxiella burnetii RSA 493]
CBU_0966	-	FTN_0192	cytochrome d ubiquinol oxidase subunit II [Coxiella burnetii RSA 493]
CBU_0971	-	FTN_0036	dihydroorotate dehydrogenase 2 [Coxiella burnetii RSA 493]
CBU_0974	-	FTN_1439	acetyl-CoA acetyltransferase [Coxiella burnetii RSA 493]
CBU_0982	-	FTN_0842	phospho-2-dehydro-3-deoxyheptonate aldolase [Coxiella burnetii RSA 493]
CBU_0984	-	FTN_0055	prephenate dehydrogenase [Coxiella burnetii RSA 493]
CBU_0986	-	FTN_0531	RNA methyltransferase [Coxiella burnetii RSA 493]
CBU_0988	-	FTN_1486	uracil-DNA glycosylase [Coxiella burnetii RSA 493]
CBU_0993	-	FTN_0110	peptide deformylase [Coxiella burnetii RSA 493]
CBU_0996	-	FTN_0199	protoheme IX farnesyltransferase [Coxiella burnetii RSA 493]
CBU_0998	-	FTN_0178	adenylosuccinate synthetase [Coxiella burnetii RSA 493]
CBU_0999	-	FTN_1050	GTP-binding proten HflX [Coxiella burnetii RSA 493]
CBU_1000	-	FTN_0503	lipoprotein releasing system, ATP-binding protein [Coxiella burnetii RSA 493]
CBU_1001	-	FTN_0502	lipoprotein releasing system, transmembrane protein, LolC/E family [Coxiella burnetii RSA 493]
CBU_1002	-	FTN_0811	bifunctional biotin operon repressor/biotin synthetase BirA [Coxiella burnetii RSA 493]
CBU_1003	-	FTN_0812	dethiobiotin synthetase [Coxiella burnetii RSA 493]
CBU_1004	-	FTN_0813	putative biotin biosynthesis protein BioC [Coxiella burnetii RSA 493]
CBU_1006	-	FTN_0814	8-amino-7-oxononanoate synthase [Coxiella burnetii RSA 493]
CBU_1007	-	FTN_0815	biotin synthase [Coxiella burnetii RSA 493]
CBU_1008	-	FTN_0816	adenosylmethionine-8-amino-7-oxononanoate transaminase [Coxiella burnetii RSA 493]
CBU_1023	-	FTN_1760	alcohol dehydrogenase, zinc-containing [Coxiella burnetii RSA 493]
CBU_1028	-	FTN_0381	hypothetical protein CBU_1028 [Coxiella burnetii RSA 493]
CBU_1034	-	FTN_0234	CDP-diacylglycerol--glycerol-3-phosphate 3-phosphatidyltransferase [Coxiella burnetii RSA 493]
CBU_1038	-	FTN_0197	cytochrome c oxidase polypeptide III [Coxiella burnetii RSA 493]
CBU_1039	-	FTN_0196	cytochrome c oxidase polypeptide I [Coxiella burnetii RSA 493]
CBU_1040	-	FTN_0195	cytochrome c oxidase polypeptide II [Coxiella burnetii RSA 493]
CBU_1051	-	FTN_1730	aspartokinase [Coxiella burnetii RSA 493]
CBU_1052	-	FTN_0778	alanyl-tRNA synthetase [Coxiella burnetii RSA 493]
CBU_1053	-	FTN_0123	regulatory protein RecX [Coxiella burnetii RSA 493]
CBU_1054	-	FTN_0122	recombinase A [Coxiella burnetii RSA 493]
CBU_1056	-	FTN_1509	DNA mismatch repair protein MutS [Coxiella burnetii RSA 493]
CBU_1059	-	FTN_0945	RNA pseudouridine synthase family protein [Coxiella burnetii RSA 493]
CBU_1067	-	FTN_1165	PP-loop family protein [Coxiella burnetii RSA 493]
CBU_1072	-	FTN_1100	queuine tRNA-ribosyltransferase [Coxiella burnetii RSA 493]
CBU_1074	-	FTN_0179	hypoxanthine-guanine phosphoribosyltransferase [Coxiella burnetii RSA 493]
CBU_1075	-	FTN_0566	transporter, small conductance mechanosensitive ion channel (MscS) family [Coxiella burnetii RSA 493]
CBU_1077	-	FTN_0806	beta-hexosaminidase [Coxiella burnetii RSA 493]
CBU_1082	-	FTN_1052	tRNA delta(2)-isopentenylpyrophosphate transferase [Coxiella burnetii RSA 493]
CBU_1083	-	FTN_0577	DNA mismatch repair protein MutL [Coxiella burnetii RSA 493]
CBU_1087	-	FTN_0274	hypothetical protein CBU_1087 [Coxiella burnetii RSA 493]
CBU_1088	-	FTN_0702	putative carbohydrate kinase [Coxiella burnetii RSA 493]
CBU_1091	-	FTN_1461	ribonuclease R [Coxiella burnetii RSA 493]
CBU_1093	-	FTN_1610	AcrB/AcrD/AcrF family transporter [Coxiella burnetii RSA 493]
CBU_1094	-	FTN_1609	RND family efflux transporter MFP subunit [Coxiella burnetii RSA 493]
CBU_1096	-	FTN_0220	fumarate hydratase, class II [Coxiella burnetii RSA 493]
CBU_1111	-	FTN_1286	membrane-bound lytic murein transglycosylase family protein [Coxiella burnetii RSA 493]
CBU_1119	-	FTN_0180	dienelactone hydrolase family protein [Coxiella burnetii RSA 493]
CBU_1123	-	FTN_1522	curved DNA-binding protein [Coxiella burnetii RSA 493]
CBU_1125	-	FTN_0627	glycosyl hydrolase, family 18 protein [Coxiella burnetii RSA 493]
CBU_1129	-	FTN_1245	cysteine desulfurase [Coxiella burnetii RSA 493]
CBU_1131	-	FTN_1294	RNA methyltransferase [Coxiella burnetii RSA 493]
CBU_1133	-	FTN_1346	inositol-1-monophosphatase [Coxiella burnetii RSA 493]
CBU_1136	-	FTN_1151	enhanced entry protein enhC, tetratricopeptide repeat family [Coxiella burnetii RSA 493]
CBU_1141	-	FTN_1094	preprotein translocase subunit SecF [Coxiella burnetii RSA 493]
CBU_1142	-	FTN_1095	protein translocase subunit [Coxiella burnetii RSA 493]
CBU_1143	-	FTN_1096	protein translocase subunit [Coxiella burnetii RSA 493]
CBU_1147	-	FTN_0108	tRNA (5-methylaminomethyl-2-thiouridylate)-methyltransferase [Coxiella burnetii RSA 493]
CBU_1148	-	FTN_1039	transcription-repair coupling factor [Coxiella burnetii RSA 493]
CBU_1152	-	FTN_1778	anthranilate synthase component I [Coxiella burnetii RSA 493]
CBU_1154	-	FTN_1770	indole-3-glycerol phosphate synthase [Coxiella burnetii RSA 493]
CBU_1155	-	FTN_1739	bifunctional phosphoribosylanthranilate isomerase/tryptophan synthase subunit beta [Coxiella burnetii RSA 493]
CBU_1156	-	FTN_1740	tryptophan synthase subunit alpha [Coxiella burnetii RSA 493]
CBU_1169	-	FTN_1769	HSP20 family protein [Coxiella burnetii RSA 493]
CBU_1176	-	FTN_1121	deoxyribodipyrimidine photolyase [Coxiella burnetii RSA 493]
CBU_1179	-	FTN_1706	Bcr/CflA subfamily drug resistance transporter [Coxiella burnetii RSA 493]
CBU_1185	-	FTN_0680	excinuclease ABC subunit C [Coxiella burnetii RSA 493]
CBU_1188	-	FTN_0647	seryl-tRNA synthetase [Coxiella burnetii RSA 493]
CBU_1189	-	FTN_1413	ATPase, AAA family domain protein [Coxiella burnetii RSA 493]
CBU_1190	-	FTN_0293	outer-membrane lipoproteins carrier protein [Coxiella burnetii RSA 493]
CBU_1191	-	FTN_0294	FtsK/SpoIIIE family protein [Coxiella burnetii RSA 493]
CBU_1193	-	FTN_0580	thioredoxin-disulfide reductase [Coxiella burnetii RSA 493]
CBU_1195	-	FTN_0846	translation initiation factor IF-1 [Coxiella burnetii RSA 493]
CBU_1200	-	FTN_0059	isocitrate dehydrogenase, NADP-dependent [Coxiella burnetii RSA 493]
CBU_1201	-	FTN_1234	S-adenosylmethionine:tRNA ribosyltransferase-isomerase [Coxiella burnetii RSA 493]
CBU_1203	-	FTN_1360	glutamate synthase domain protein [Coxiella burnetii RSA 493]
CBU_1204	-	FTN_0127	aldehyde dehydrogenase family protein [Coxiella burnetii RSA 493]
CBU_1208	-	FTN_0535	major facilitator transporter [Coxiella burnetii RSA 493]
CBU_1216	-	FTN_1071	hypothetical protein CBU_1216 [Coxiella burnetii RSA 493]
CBU_1217	-	FTN_0083	hypothetical membrane spanning protein [Coxiella burnetii RSA 493]
CBU_1222	-	FTN_1728	dihydrodipicolinate synthase [Coxiella burnetii RSA 493]
CBU_1223	-	FTN_1767	2-dehydro-3-deoxygluconokinase [Coxiella burnetii RSA 493]
CBU_1224	-	FTN_1024	RmuC family protein [Coxiella burnetii RSA 493]
CBU_1227	-	FTN_1465	transcriptional regulatory protein [Coxiella burnetii RSA 493]
CBU_1228	-	FTN_1617	sensor protein qseC [Coxiella burnetii RSA 493]
CBU_1235	-	FTN_0068	oligoribonuclease [Coxiella burnetii RSA 493]
CBU_1239	-	FTN_1105	hypothetical membrane spanning protein [Coxiella burnetii RSA 493]
CBU_1240	-	FTN_1565	O-sialoglycoprotein endopeptidase [Coxiella burnetii RSA 493]
CBU_1241	-	FTN_0980	malate dehydrogenase [Coxiella burnetii RSA 493]
CBU_1243	-	FTN_1168	exodeoxyribonuclease VII large subunit [Coxiella burnetii RSA 493]
CBU_1245	-	FTN_0446	GTP-binding protein EngA [Coxiella burnetii RSA 493]
CBU_1248	-	FTN_1658	histidyl-tRNA synthetase [Coxiella burnetii RSA 493]
CBU_1252	-	FTN_0947	radical SAM protein [Coxiella burnetii RSA 493]
CBU_1255	-	FTN_1470	polyprenyl synthetase family protein [Coxiella burnetii RSA 493]
CBU_1258	-	FTN_0271	nucleoside diphosphate kinase [Coxiella burnetii RSA 493]
CBU_1261	-	FTN_0907	D-alanyl-D-alanine serine-type carboxypeptidase [Coxiella burnetii RSA 493]
CBU_1262	-	FTN_0908	hypothetical protein CBU_1262 [Coxiella burnetii RSA 493]
CBU_1265	-	FTN_0909	lipoyltransferase [Coxiella burnetii RSA 493]
CBU_1266	-	FTN_1030	lipoyl synthase [Coxiella burnetii RSA 493]
CBU_1268	-	FTN_0393	pyridine nucleotide-disulphide oxidoreductase [Coxiella burnetii RSA 493]
CBU_1280	-	FTN_0665	transcription elongation factor GreA [Coxiella burnetii RSA 493]
CBU_1281	-	FTN_0020	carbamoyl-phosphate synthase large chain [Coxiella burnetii RSA 493]
CBU_1282	-	FTN_0021	carbamoyl-phosphate synthase, small subunit [Coxiella burnetii RSA 493]
CBU_1289	-	FTN_1283	chaperone protein [Coxiella burnetii RSA 493]
CBU_1290	-	FTN_1284	molecular chaperone DnaK [Coxiella burnetii RSA 493]
CBU_1293	-	FTN_1285	co-chaperone GrpE [Coxiella burnetii RSA 493]
CBU_1296	-	FTN_1402	inorganic polyphosphate/ATP-NAD kinase [Coxiella burnetii RSA 493]
CBU_1297	-	FTN_0412	DNA repair protein [Coxiella burnetii RSA 493]
CBU_1301	-	FTN_1681	ferric uptake regulation protein [Coxiella burnetii RSA 493]
CBU_1302	-	FTN_0105	outer membrane lipoprotein [Coxiella burnetii RSA 493]
CBU_1303	-	FTN_1162	hypothetical cytosolic protein [Coxiella burnetii RSA 493]
CBU_1304	-	FTN_1163	polyketide cyclase/dehydrase family protein [Coxiella burnetii RSA 493]
CBU_1305	-	FTN_1164	SsrA-binding protein [Coxiella burnetii RSA 493]
CBU_1306	-	FTN_0769	bifunctional methionine sulfoxide reductase B/A protein [Coxiella burnetii RSA 493]
CBU_1321	-	FTN_0882	phenylalanyl-tRNA synthetase subunit beta [Coxiella burnetii RSA 493]
CBU_1322	-	FTN_0883	phenylalanyl-tRNA synthetase alpha chain [Coxiella burnetii RSA 493]
CBU_1323	-	FTN_1188	50S ribosomal protein L20 [Coxiella burnetii RSA 493]
CBU_1324	-	FTN_1189	LSU ribosomal protein L35P [Coxiella burnetii RSA 493]
CBU_1325	-	FTN_1190	translation initiation factor IF-3 [Coxiella burnetii RSA 493]
CBU_1326	-	FTN_1191	threonyl-tRNA synthetase [Coxiella burnetii RSA 493]
CBU_1333	-	FTN_0365	hypothetical membrane spanning protein [Coxiella burnetii RSA 493]
CBU_1334	-	FTN_0534	hypothetical membrane spanning protein [Coxiella burnetii RSA 493]
CBU_1336	-	FTN_1521	transporter, drug/metabolite exporter family [Coxiella burnetii RSA 493]
CBU_1337	-	FTN_0499	DNA polymerase III alpha subunit [Coxiella burnetii RSA 493]
CBU_1338	-	FTN_0161	D-alanine--D-alanine ligase [Coxiella burnetii RSA 493]
CBU_1339	-	FTN_1293	ribonuclease HII [Coxiella burnetii RSA 493]
CBU_1341	-	FTN_0897	GMP synthase [Coxiella burnetii RSA 493]
CBU_1342	-	FTN_0661	inosine-5'-monophosphate dehydrogenase [Coxiella burnetii RSA 493]
CBU_1346	-	FTN_1328	trehalase [Coxiella burnetii RSA 493]
CBU_1347	-	FTN_0848	amino acid permease family protein [Coxiella burnetii RSA 493]
CBU_1350	-	FTN_1632	phosphoglucosamine mutase [Coxiella burnetii RSA 493]
CBU_1352	-	FTN_0668	ATP-dependent metallopeptidase HflB [Coxiella burnetii RSA 493]
CBU_1353	-	FTN_0438	23S rRNA Um2552 2'-O-methyltransferase [Coxiella burnetii RSA 493]
CBU_1354	-	FTN_0753	hypothetical cytosolic protein [Coxiella burnetii RSA 493]
CBU_1355	-	FTN_0752	FeS assembly scaffold SufA [Coxiella burnetii RSA 493]
CBU_1357	-	FTN_0751	cysteine desulfurase SufS [Coxiella burnetii RSA 493]
CBU_1358	-	FTN_0853	FeS assembly protein SufD [Coxiella burnetii RSA 493]
CBU_1359	-	FTN_0852	FeS assembly ATPase SufC [Coxiella burnetii RSA 493]
CBU_1360	-	FTN_0851	FeS assembly protein SufB [Coxiella burnetii RSA 493]
CBU_1361	-	FTN_0850	FeS assembly SUF system regulator [Coxiella burnetii RSA 493]
CBU_1362	-	FTN_0728	cation diffusion facilitator family transporter [Coxiella burnetii RSA 493]
CBU_1363	-	FTN_1177	exonuclease [Coxiella burnetii RSA 493]
CBU_1371	-	FTN_1148	non-proteolytic protein, peptidase family M22 [Coxiella burnetii RSA 493]
CBU_1373	-	FTN_0822	para-aminobenzoate synthetase component I [Coxiella burnetii RSA 493]
CBU_1375	-	FTN_1518	RelA/SpoT family protein [Coxiella burnetii RSA 493]
CBU_1381	-	FTN_0232	phosphatidate cytidylyltransferase [Coxiella burnetii RSA 493]
CBU_1382	-	FTN_0231	undecaprenyl pyrophosphate synthetase [Coxiella burnetii RSA 493]
CBU_1383	-	FTN_0230	ribosome recycling factor [Coxiella burnetii RSA 493]
CBU_1384	-	FTN_0229	uridylate kinase [Coxiella burnetii RSA 493]
CBU_1385	-	FTN_0228	elongation factor Ts [Coxiella burnetii RSA 493]
CBU_1386	-	FTN_0227	ribosomal protein S2 [Coxiella burnetii RSA 493]
CBU_1388	-	FTN_0490	methionine aminopeptidase, type I [Coxiella burnetii RSA 493]
CBU_1396	-	FTN_0593	succinate-CoA ligase (ADP-forming), alpha subunit [Coxiella burnetii RSA 493]
CBU_1397	-	FTN_0594	succinate-CoA ligase (ADP-forming), beta subunit [Coxiella burnetii RSA 493]
CBU_1398	-	FTN_1634	dihydrolipoyllysine-residue succinyltransferase, E2 component of oxoglutarate dehydrogenase (succinyl-transferring) complex [Coxiella burnetii RSA 493]
CBU_1399	-	FTN_1635	2-oxoglutarate dehydrogenase E1 component [Coxiella burnetii RSA 493]
CBU_1400	-	FTN_1636	succinate dehydrogenase iron-sulfur subunit [Coxiella burnetii RSA 493]
CBU_1401	-	FTN_1637	succinate dehydrogenase flavoprotein subunit [Coxiella burnetii RSA 493]
CBU_1402	-	FTN_1638	succinate dehydrogenase, hydrophobic membrane anchor protein [Coxiella burnetii RSA 493]
CBU_1403	-	FTN_1639	succinate dehydrogenase, cytochrome b556 subunit [Coxiella burnetii RSA 493]
CBU_1410	-	FTN_1640	citrate (Si)-synthase [Coxiella burnetii RSA 493]
CBU_1417	-	FTN_1384	transcription antitermination protein NusB [Coxiella burnetii RSA 493]
CBU_1419	-	FTN_1259	serine hydroxymethyltransferase [Coxiella burnetii RSA 493]
CBU_1422	-	FTN_0399	DNA repair protein RadA [Coxiella burnetii RSA 493]
CBU_1424	-	FTN_0553	delta-aminolevulinic acid dehydratase [Coxiella burnetii RSA 493]
CBU_1430	-	FTN_1462	tRNA pseudouridine synthase B [Coxiella burnetii RSA 493]
CBU_1431	-	FTN_1659	ribosome-binding factor A [Coxiella burnetii RSA 493]
CBU_1432	-	FTN_1660	translation initiation factor IF-2 [Coxiella burnetii RSA 493]
CBU_1433	-	FTN_1661	transcription elongation factor NusA [Coxiella burnetii RSA 493]
CBU_1434	-	FTN_1662	hypothetical cytosolic protein [Coxiella burnetii RSA 493]
CBU_1435	-	FTN_1667	NADH dehydrogenase subunit N [Coxiella burnetii RSA 493]
CBU_1436	-	FTN_1668	NADH dehydrogenase (ubiquinone), M subunit [Coxiella burnetii RSA 493]
CBU_1437	-	FTN_1669	NADH dehydrogenase (ubiquinone), L subunit [Coxiella burnetii RSA 493]
CBU_1438	-	FTN_1670	NADH dehydrogenase (ubiquinone), K subunit [Coxiella burnetii RSA 493]
CBU_1439	-	FTN_1671	NADH dehydrogenase (ubiquinone), J subunit [Coxiella burnetii RSA 493]
CBU_1440	-	FTN_1672	NADH dehydrogenase (ubiquinone), I subunit [Coxiella burnetii RSA 493]
CBU_1441	-	FTN_1673	NADH dehydrogenase (ubiquinone), H subunit [Coxiella burnetii RSA 493]
CBU_1442	-	FTN_1674	NADH dehydrogenase subunit G [Coxiella burnetii RSA 493]
CBU_1443	-	FTN_1675	NADH dehydrogenase (ubiquinone), F subunit [Coxiella burnetii RSA 493]
CBU_1444	-	FTN_1676	NADH dehydrogenase (ubiquinone), E subunit [Coxiella burnetii RSA 493]
CBU_1445	-	FTN_1677	NADH dehydrogenase subunit D [Coxiella burnetii RSA 493]
CBU_1446	-	FTN_1678	NADH dehydrogenase (ubiquinone), C subunit [Coxiella burnetii RSA 493]
CBU_1447	-	FTN_1679	NADH dehydrogenase subunit B [Coxiella burnetii RSA 493]
CBU_1448	-	FTN_1680	NADH dehydrogenase (ubiquinone), A subunit [Coxiella burnetii RSA 493]
CBU_1449	-	FTN_1630	protein translocase subunit [Coxiella burnetii RSA 493]
CBU_1450	-	FTN_1631	triose-phosphate isomerase [Coxiella burnetii RSA 493]
CBU_1451	-	FTN_1053	hypothetical protein CBU_1451 [Coxiella burnetii RSA 493]
CBU_1464	-	FTN_1054	DNA-binding protein HU [Coxiella burnetii RSA 493]
CBU_1474	-	FTN_1690	aspartyl/glutamyl-tRNA amidotransferase subunit A [Coxiella burnetii RSA 493]
CBU_1475	-	FTN_1689	aspartyl/glutamyl-tRNA amidotransferase subunit B [Coxiella burnetii RSA 493]
CBU_1476	-	FTN_0959	hydrogen peroxide-inducible genes activator [Coxiella burnetii RSA 493]
CBU_1482	-	FTN_1047	SPFH domain-containing protein/band 7 family protein [Coxiella burnetii RSA 493]
CBU_1484	-	FTN_1026	transporter, MFS superfamily [Coxiella burnetii RSA 493]
CBU_1487	-	FTN_0310	cysteinyl-tRNA synthetase [Coxiella burnetii RSA 493]
CBU_1489	-	FTN_0528	UDP-2,3-diacylglucosamine hydrolase [Coxiella burnetii RSA 493]
CBU_1501	-	FTN_1243	DNA repair protein [Coxiella burnetii RSA 493]
CBU_1502	-	FTN_1145	GTP-binding protein Era [Coxiella burnetii RSA 493]
CBU_1503	-	FTN_1463	ribonuclease III [Coxiella burnetii RSA 493]
CBU_1504	-	FTN_1464	signal peptidase I [Coxiella burnetii RSA 493]
CBU_1505	-	FTN_0107	GTP-binding protein LepA [Coxiella burnetii RSA 493]
CBU_1506	-	FTN_0919	thioesterase family protein [Coxiella burnetii RSA 493]
CBU_1507	-	FTN_0394	copper-exporting ATPase [Coxiella burnetii RSA 493]
CBU_1509	-	FTN_1250	tRNA(Ile)-lysidine synthase [Coxiella burnetii RSA 493]
CBU_1510	-	FTN_1508	acetyl-coenzyme A carboxylase carboxyl transferase subunit alpha [Coxiella burnetii RSA 493]
CBU_1511	-	FTN_0879	ZIP family protein [Coxiella burnetii RSA 493]
CBU_1512	-	FTN_0789	rhodanese domain-containing protein [Coxiella burnetii RSA 493]
CBU_1513	-	FTN_1178	short chain dehydrogenase/reductase family oxidoreductase [Coxiella burnetii RSA 493]
CBU_1517	-	FTN_0554	RNA methyltransferase [Coxiella burnetii RSA 493]
CBU_1518	-	FTN_0397	NAD(P)H-dependent glycerol-3-phosphate dehydrogenase [Coxiella burnetii RSA 493]
CBU_1519	-	FTN_0121	protein-export chaperone SecB [Coxiella burnetii RSA 493]
CBU_1520	-	FTN_0982	glutaredoxin [Coxiella burnetii RSA 493]
CBU_1521	-	FTN_0120	rhodanese domain-containing protein [Coxiella burnetii RSA 493]
CBU_1536	-	FTN_0648	phosphoglyceromutase [Coxiella burnetii RSA 493]
CBU_1539	-	FTN_1520	tyrosine-specific transport protein [Coxiella burnetii RSA 493]
CBU_1547	-	FTN_1248	thymidylate synthase [Coxiella burnetii RSA 493]
CBU_1549	-	FTN_1247	prolipoprotein diacylglyceryl transferase [Coxiella burnetii RSA 493]
CBU_1550	-	FTN_0064	phosphoenolpyruvate-protein phosphotransferase [Coxiella burnetii RSA 493]
CBU_1551	-	FTN_1553	dinucleoside polyphosphate hydrolase [Coxiella burnetii RSA 493]
CBU_1553	-	FTN_0981	ribonucleotide-diphosphate reductase subunit alpha [Coxiella burnetii RSA 493]
CBU_1554	-	FTN_0983	ribonucleotide-diphosphate reductase subunit beta [Coxiella burnetii RSA 493]
CBU_1565	-	FTN_0129	aspartyl-tRNA synthetase [Coxiella burnetii RSA 493]
CBU_1566	-	FTN_1028	hypothetical protein CBU_1566 [Coxiella burnetii RSA 493]
CBU_1567	-	FTN_1027	Holliday junction resolvase [Coxiella burnetii RSA 493]
CBU_1568	-	FTN_1025	Holliday junction DNA helicase RuvA [Coxiella burnetii RSA 493]
CBU_1570	-	FTN_0891	Holliday junction DNA helicase RuvB [Coxiella burnetii RSA 493]
CBU_1573	-	FTN_0620	transporter, MFS superfamily [Coxiella burnetii RSA 493]
CBU_1574	-	FTN_0352	TolQ [Coxiella burnetii RSA 493]
CBU_1575	-	FTN_0353	protein TolR [Coxiella burnetii RSA 493]
CBU_1578	-	FTN_0187	YihY family protein [Coxiella burnetii RSA 493]
CBU_1579	-	FTN_0186	NAD(P)H:quinone oxidoreductase, type IV [Coxiella burnetii RSA 493]
CBU_1580	-	FTN_1656	ATPase, AFG1 family [Coxiella burnetii RSA 493]
CBU_1590	-	FTN_0115	Na(+)/H(+) antiporter NhaP [Coxiella burnetii RSA 493]
CBU_1590	-	FTN_1501	Na(+)/H(+) antiporter NhaP [Coxiella burnetii RSA 493]
CBU_1593	-	FTN_0916	ribosomal protein S21 [Coxiella burnetii RSA 493]
CBU_1594	-	FTN_0915	GatB/Yqey domain-containing protein [Coxiella burnetii RSA 493]
CBU_1595	-	FTN_0914	DNA primase [Coxiella burnetii RSA 493]
CBU_1596	-	FTN_0913	RNA polymerase sigma factor [Coxiella burnetii RSA 493]
CBU_1602	-	FTN_0154	ribosomal protein S6 modification protein [Coxiella burnetii RSA 493]
CBU_1603	-	FTN_1009	succinylglutamate desuccinylase/aspartoacylase family protein [Coxiella burnetii RSA 493]
CBU_1609	-	FTN_1069	ankyrin repeat-containing protein [Coxiella burnetii RSA 493]
CBU_1645	-	FTN_1622	Dot/Icm secretion system ATPase DotB [Coxiella burnetii RSA 493]
CBU_1646	-	FTN_0767	putative transporter [Coxiella burnetii RSA 493]
CBU_1659	-	FTN_1256	hypothetical protein CBU_1659 [Coxiella burnetii RSA 493]
CBU_1660	-	FTN_1351	hypothetical cytosolic protein [Coxiella burnetii RSA 493]
CBU_1662	-	FTN_0139	hypothetical protein CBU_1662 [Coxiella burnetii RSA 493]
CBU_1664	-	FTN_0893	CBS domain-containing protein [Coxiella burnetii RSA 493]
CBU_1673	-	FTN_0622	cell division protein ftsB [Coxiella burnetii RSA 493]
CBU_1674	-	FTN_0621	phosphopyruvate hydratase [Coxiella burnetii RSA 493]
CBU_1675	-	FTN_0611	2-dehydro-3-deoxyphosphooctonate aldolase [Coxiella burnetii RSA 493]
CBU_1682	-	FTN_0270	CTP synthetase [Coxiella burnetii RSA 493]
CBU_1688	-	FTN_0873	deoxycytidine triphosphate deaminase [Coxiella burnetii RSA 493]
CBU_1689	-	FTN_0874	NifH/FrxC domain protein [Coxiella burnetii RSA 493]
CBU_1695	-	FTN_0468	methionyl-tRNA synthetase [Coxiella burnetii RSA 493]
CBU_1696	-	FTN_1034	4Fe-4S ferredoxin iron-sulfur binding domain-containing protein [Coxiella burnetii RSA 493]
CBU_1697	-	FTN_1035	endonuclease III [Coxiella burnetii RSA 493]
CBU_1703	-	FTN_0024	dihydroorotase [Coxiella burnetii RSA 493]
CBU_1706	-	FTN_0973	anti-oxidant AhpCTSA family protein [Coxiella burnetii RSA 493]
CBU_1708	-	FTN_1642	superoxide dismutase [Coxiella burnetii RSA 493]
CBU_1709	-	FTN_1729	dihydrodipicolinate reductase [Coxiella burnetii RSA 493]
CBU_1712	-	FTN_0418	GIY-YIG catalytic domain protein [Coxiella burnetii RSA 493]
CBU_1713	-	FTN_0508	glycine dehydrogenase subunit 2 [Coxiella burnetii RSA 493]
CBU_1714	-	FTN_0507	glycine dehydrogenase subunit 1 [Coxiella burnetii RSA 493]
CBU_1715	-	FTN_0506	glycine cleavage system protein H [Coxiella burnetii RSA 493]
CBU_1716	-	FTN_0505	glycine cleavage system T protein [Coxiella burnetii RSA 493]
CBU_1718	-	FTN_1538	chaperonin GroL [Coxiella burnetii RSA 493]
CBU_1719	-	FTN_1539	10 kDa chaperonin GroS [Coxiella burnetii RSA 493]
CBU_1720	-	FTN_1623	aconitate hydratase 1 [Coxiella burnetii RSA 493]
CBU_1725	-	FTN_0563	biotin carboxyl carrier protein of acetyl-CoA carboxylase [Coxiella burnetii RSA 493]
CBU_1726	-	FTN_0564	biotin carboxylase [Coxiella burnetii RSA 493]
CBU_1727	-	FTN_1444	ornithine cyclodeaminase [Coxiella burnetii RSA 493]
CBU_1728	-	FTN_1733	nicotinamide mononucleotide transporter [Coxiella burnetii RSA 493]
CBU_1729	-	FTN_0953	coproporphyrinogen III oxidase, aerobic [Coxiella burnetii RSA 493]
CBU_1730	-	FTN_0742	HAD hydrolase, family IB (PSPase-like) [Coxiella burnetii RSA 493]
CBU_1732	-	FTN_1249	D-3-phosphoglycerate dehydrogenase [Coxiella burnetii RSA 493]
CBU_1736	-	FTN_0419	phosphoribosylformylglycinamidine cyclo-ligase [Coxiella burnetii RSA 493]
CBU_1737	-	FTN_0421	phosphoribosylglycinamide formyltransferase [Coxiella burnetii RSA 493]
CBU_1739	-	FTN_0080	tetrapyrrole methylase domain-containing protein [Coxiella burnetii RSA 493]
CBU_1742	-	FTN_0424	hypothetical protein CBU_1742 [Coxiella burnetii RSA 493]
CBU_1743	-	FTN_0104	phosphoheptose isomerase [Coxiella burnetii RSA 493]
CBU_1745	-	FTN_0479	peptidase, M50 family protein [Coxiella burnetii RSA 493]
CBU_1746	-	FTN_1291	stringent starvation protein B [Coxiella burnetii RSA 493]
CBU_1747	-	FTN_0549	stringent starvation protein A [Coxiella burnetii RSA 493]
CBU_1748	-	FTN_1289	SSU ribosomal protein S9P [Coxiella burnetii RSA 493]
CBU_1749	-	FTN_1288	50S ribosomal protein L13 [Coxiella burnetii RSA 493]
CBU_1756	-	FTN_0312	Bcr/CflA subfamily drug resistance transporter [Coxiella burnetii RSA 493]
CBU_1757	-	FTN_1070	ankyrin repeat-containing protein [Coxiella burnetii RSA 493]
CBU_1761	-	FTN_1453	two component system histidine kinase [Coxiella burnetii RSA 493]
CBU_1766	-	FTN_0066	ferrous iron transport protein B [Coxiella burnetii RSA 493]
CBU_1767	-	FTN_1368	ferrous iron transport protein A [Coxiella burnetii RSA 493]
CBU_1769	-	FTN_0297	alpha/beta hydrolase [Coxiella burnetii RSA 493]
CBU_1770	-	FTN_0141	ABC transporter, ATP-binding protein [Coxiella burnetii RSA 493]
CBU_1771	-	FTN_0140	ABC transporter permease protein [Coxiella burnetii RSA 493]
CBU_1772	-	FTN_1045	ribosome biogenesis GTP-binding protein YsxC [Coxiella burnetii RSA 493]
CBU_1778	-	FTN_1329	fructose-1,6-bisphosphate aldolase [Coxiella burnetii RSA 493]
CBU_1781	-	FTN_1330	pyruvate kinase [Coxiella burnetii RSA 493]
CBU_1782	-	FTN_1331	phosphoglycerate kinase [Coxiella burnetii RSA 493]
CBU_1783	-	FTN_1332	glyceraldehyde 3-phosphate dehydrogenase [Coxiella burnetii RSA 493]
CBU_1784	-	FTN_1333	transketolase [Coxiella burnetii RSA 493]
CBU_1787	-	FTN_0485	glutamine-fructose-6-phosphate transaminase (isomerizing) [Coxiella burnetii RSA 493]
CBU_1795	-	FTN_1604	DNA polymerase I [Coxiella burnetii RSA 493]
CBU_1796	-	FTN_0747	amino acid permease [Coxiella burnetii RSA 493]
CBU_1798	-	FTN_1709	hypothetical protein CBU_1798 [Coxiella burnetii RSA 493]
CBU_1815	-	FTN_0189	primosomal protein N' [Coxiella burnetii RSA 493]
CBU_1816	-	FTN_0069	elongation factor P [Coxiella burnetii RSA 493]
CBU_1817	-	FTN_0567	lysyl-tRNA synthetase [Coxiella burnetii RSA 493]
CBU_1822	-	FTN_0405	superoxide dismutase (Cu-Zn) [Coxiella burnetii RSA 493]
CBU_1826	-	FTN_0481	phosphatidylserine decarboxylase [Coxiella burnetii RSA 493]
CBU_1827	-	FTN_1607	multifunctional CCA protein [Coxiella burnetii RSA 493]
CBU_1828	-	FTN_1495	hypothetical protein CBU_1828 [Coxiella burnetii RSA 493]
CBU_1829	-	FTN_0145	outer membrane lipoprotein LolB [Coxiella burnetii RSA 493]
CBU_1830	-	FTN_1008	ribose-phosphate pyrophosphokinase [Coxiella burnetii RSA 493]
CBU_1832	-	FTN_0546	hypothetical protein CBU_1832 [Coxiella burnetii RSA 493]
CBU_1839	-	FTN_1161	aminobutyraldehyde dehydrogenase [Coxiella burnetii RSA 493]
CBU_1840	-	FTN_1007	50S ribosomal protein L25/general stress protein Ctc [Coxiella burnetii RSA 493]
CBU_1841	-	FTN_1003	peptidyl-tRNA hydrolase [Coxiella burnetii RSA 493]
CBU_1842	-	FTN_1004	GTP-binding protein YchF [Coxiella burnetii RSA 493]
CBU_1857	-	FTN_1590	oligopeptide transport ATP-binding protein [Coxiella burnetii RSA 493]
CBU_1858	-	FTN_1591	oligopeptide transport system permease protein [Coxiella burnetii RSA 493]
CBU_1859	-	FTN_1592	oligopeptide ABC transporter, permease protein [Coxiella burnetii RSA 493]
CBU_1860	-	FTN_1593	peptide ABC transporter, periplasmic peptide-binding protein, putative [Coxiella burnetii RSA 493]
CBU_1862	-	FTN_0722	radical SAM domain-containing protein [Coxiella burnetii RSA 493]
CBU_1866	-	FTN_0492	DNA topoisomerase IV subunit A [Coxiella burnetii RSA 493]
CBU_1870	-	FTN_0978	2-polyprenyl-3-methyl-6-methoxy-1,4-benzoquinol hydroxylase [Coxiella burnetii RSA 493]
CBU_1871	-	FTN_1777	anthranilate synthase component II [Coxiella burnetii RSA 493]
CBU_1872	-	FTN_1221	ribulose-phosphate 3-epimerase [Coxiella burnetii RSA 493]
CBU_1875	-	FTN_0804	glutathione synthetase [Coxiella burnetii RSA 493]
CBU_1876	-	FTN_1514	SAM-dependent methyltransferase [Coxiella burnetii RSA 493]
CBU_1878	-	FTN_0610	iron-sulfur cluster insertion protein ErpA [Coxiella burnetii RSA 493]
CBU_1879	-	FTN_0500	peptide deformylase [Coxiella burnetii RSA 493]
CBU_1881	-	FTN_1084	rubredoxin [Coxiella burnetii RSA 493]
CBU_1882	-	FTN_0805	glutamate-1-semialdehyde aminotransferase [Coxiella burnetii RSA 493]
CBU_1891	-	FTN_1137	type II and III secretion system family protein [Coxiella burnetii RSA 493]
CBU_1892	-	FTN_1136	shikimate kinase [Coxiella burnetii RSA 493]
CBU_1893	-	FTN_1135	3-dehydroquinate synthase [Coxiella burnetii RSA 493]
CBU_1896	-	FTN_0578	transporter, major facilitator family [Coxiella burnetii RSA 493]
CBU_1899	-	FTN_0655	putative methyltransferase [Coxiella burnetii RSA 493]
CBU_1901	-	FTN_0656	M16 family peptidase [Coxiella burnetii RSA 493]
CBU_1902	-	FTN_0657	M16 family peptidase [Coxiella burnetii RSA 493]
CBU_1903	-	FTN_1595	cell division protein [Coxiella burnetii RSA 493]
CBU_1909	-	FTN_1092	RNA polymerase factor sigma-32 [Coxiella burnetii RSA 493]
CBU_1910	-	FTN_0771	outer membrane protein [Coxiella burnetii RSA 493]
CBU_1913	-	FTN_0519	glycyl-tRNA synthetase subunit alpha [Coxiella burnetii RSA 493]
CBU_1914	-	FTN_0736	glycyl-tRNA synthetase, beta subunit [Coxiella burnetii RSA 493]
CBU_1915	-	FTN_1347	ribosomal RNA small subunit methyltransferase B [Coxiella burnetii RSA 493]
CBU_1917	-	FTN_0076	50S ribosomal protein L34 [Coxiella burnetii RSA 493]
CBU_1918	-	FTN_0075	ribonuclease P protein component [Coxiella burnetii RSA 493]
CBU_1919	-	FTN_0074	hypothetical protein CBU_1919 [Coxiella burnetii RSA 493]
CBU_1920	-	FTN_0073	inner membrane protein oxaA [Coxiella burnetii RSA 493]
CBU_1922	-	FTN_1298	tRNA modification GTPase TrmE [Coxiella burnetii RSA 493]
CBU_1924	-	FTN_1182	glucose-inhibited division protein A [Coxiella burnetii RSA 493]
CBU_1925	-	FTN_0098	16S rRNA methyltransferase GidB [Coxiella burnetii RSA 493]
CBU_1926	-	FTN_0330	CobQ/CobB/MinD/ParA nucleotide binding domain protein [Coxiella burnetii RSA 493]
CBU_1927	-	FTN_0434	ParB-like partition protein [Coxiella burnetii RSA 493]
CBU_1939	-	FTN_1652	F0F1 ATP synthase subunit A [Coxiella burnetii RSA 493]
CBU_1940	-	FTN_1651	ATP synthase C chain [Coxiella burnetii RSA 493]
CBU_1941	-	FTN_1650	F0F1 ATP synthase subunit B [Coxiella burnetii RSA 493]
CBU_1942	-	FTN_1649	ATP synthase delta chain [Coxiella burnetii RSA 493]
CBU_1943	-	FTN_1648	F0F1 ATP synthase subunit alpha [Coxiella burnetii RSA 493]
CBU_1944	-	FTN_1647	ATP synthase F1, gamma subunit [Coxiella burnetii RSA 493]
CBU_1945	-	FTN_1646	ATP synthase F1, beta subunit [Coxiella burnetii RSA 493]
CBU_1946	-	FTN_1645	ATP synthase epsilon chain [Coxiella burnetii RSA 493]
CBU_1947	-	FTN_0484	UDP-N-acetylglucosamine pyrophosphorylase [Coxiella burnetii RSA 493]
CBU_1952	-	FTN_0984	ABC transporter ATP-binding protein [Coxiella burnetii RSA 493]
CBU_1960	-	FTN_1271	hypothetical protein CBU_1960 [Coxiella burnetii RSA 493]
CBU_1964	-	FTN_1544	peptide release factor-glutamine N5-methyltransferase [Coxiella burnetii RSA 493]
CBU_1965	-	FTN_1545	peptide chain release factor 1 [Coxiella burnetii RSA 493]
CBU_1966	-	FTN_1546	glutamyl-tRNA reductase [Coxiella burnetii RSA 493]
CBU_1967	-	FTN_1549	Bcr/CflA subfamily drug resistance transporter [Coxiella burnetii RSA 493]
CBU_1968	-	FTN_0820	dihydroneopterin aldolase [Coxiella burnetii RSA 493]
CBU_1975	-	FTN_0134	phospholipase/carboxylesterase family protein [Coxiella burnetii RSA 493]
CBU_1978	-	FTN_0558	organic solvent tolerance protein [Coxiella burnetii RSA 493]
CBU_1980	-	FTN_0559	putative peptidyl-prolyl cis-trans isomerase surA [Coxiella burnetii RSA 493]
CBU_1982	-	FTN_0560	dimethyladenosine transferase [Coxiella burnetii RSA 493]
CBU_1983	-	FTN_0085	universal stress protein family protein [Coxiella burnetii RSA 493]
CBU_1986	-	FTN_0118	U7 family peptidase [Coxiella burnetii RSA 493]
CBU_1987	-	FTN_0561	diadenosine tetraphosphatase [Coxiella burnetii RSA 493]
CBU_1993	-	FTN_0226	dihydrofolate reductase [Coxiella burnetii RSA 493]
CBU_1997	-	FTN_0803	methionyl-tRNA formyltransferase [Coxiella burnetii RSA 493]
CBU_1998	-	FTN_0345	DNA protecting protein DprA [Coxiella burnetii RSA 493]
CBU_2000	-	FTN_0432	DNA topoisomerase I [Coxiella burnetii RSA 493]
CBU_2002	-	FTN_0422	phosphoribosylaminoimidazole carboxylase carboxyltransferase subunit [Coxiella burnetii RSA 493]
CBU_2003	-	FTN_0158	sua5/YciO/YrdC/YwlC family protein [Coxiella burnetii RSA 493]
CBU_2008	-	FTN_0557	arginyl-tRNA synthetase [Coxiella burnetii RSA 493]
CBU_2011	-	FTN_0995	ATP-dependent protease hslV [Coxiella burnetii RSA 493]
CBU_2012	-	FTN_0996	heat shock protein HslVU, ATPase subunit HslU [Coxiella burnetii RSA 493]
CBU_2017	-	FTN_0461	ubiquinone/menaquinone biosynthesis methyltransferase ubiE [Coxiella burnetii RSA 493]
CBU_2018	-	FTN_0460	hypothetical protein CBU_2018 [Coxiella burnetii RSA 493]
CBU_2019	-	FTN_0459	2-polyprenylphenol 6-hydroxylase [Coxiella burnetii RSA 493]
CBU_2020	-	FTN_0571	glutamate/gamma-aminobutyrate antiporter [Coxiella burnetii RSA 493]
CBU_2023	-	FTN_1666	hypothetical protein CBU_2023 [Coxiella burnetii RSA 493]
CBU_2024	-	FTN_1302	putative cystathionine beta-synthase [Coxiella burnetii RSA 493]
CBU_2030	-	FTN_1563	S-adenosylmethionine synthetase [Coxiella burnetii RSA 493]
CBU_2032	-	FTN_0456	GAF domain-containing protein [Coxiella burnetii RSA 493]
CBU_2049	-	FTN_1499	tryptophanyl-tRNA synthetase [Coxiella burnetii RSA 493]
CBU_2054	-	FTN_1594	DNA helicase II [Coxiella burnetii RSA 493]
CBU_2058	-	FTN_1755	proline/betaine transporter [Coxiella burnetii RSA 493]
CBU_2065	-	FTN_0918	hypothetical protein CBU_2065 [Coxiella burnetii RSA 493]
CBU_2069	-	FTN_1060	thymidine kinase [Coxiella burnetii RSA 493]
CBU_2074	-	FTN_0135	porphobilinogen deaminase [Coxiella burnetii RSA 493]
CBU_2086	-	FTN_1416	transcription termination factor Rho [Coxiella burnetii RSA 493]
CBU_2087	-	FTN_1415	thioredoxin [Coxiella burnetii RSA 493]
CBU_2089	-	FTN_0150	hypothetical protein CBU_2089 [Coxiella burnetii RSA 493]
CBU_2090	-	FTN_1467	pyrroline-5-carboxylate reductase [Coxiella burnetii RSA 493]
CBU_2091	-	FTN_0099	hypothetical protein CBU_2091 [Coxiella burnetii RSA 493]
CBU_2092	-	FTN_0540	phosphoenolpyruvate carboxykinase [Coxiella burnetii RSA 493]
CBU_2093	-	FTN_0866	hypothetical protein CBU_2093 [Coxiella burnetii RSA 493]
CBU_2094	-	FTN_0867	hypothetical protein CBU_2094 [Coxiella burnetii RSA 493]
CBU_2095	-	FTN_0019	aspartate carbamoyltransferase catalytic subunit [Coxiella burnetii RSA 493]

## Sheet: F. tula Tularensis
	Protein name	Locus tags
CBU_0001	-	FTF0001	chromosomal replication initiation protein [Coxiella burnetii RSA 493]
CBU_0002	-	FTF0002	DNA polymerase III, beta chain [Coxiella burnetii RSA 493]
CBU_0003	-	FTF0762c	DNA replication and repair protein RecF [Coxiella burnetii RSA 493]
CBU_0004	-	FTF0510	DNA gyrase, B subunit [Coxiella burnetii RSA 493]
CBU_0009	-	FTF1039	D-alanyl-meso-diaminopimelate endopeptidase [Coxiella burnetii RSA 493]
CBU_0010	-	FTF0238	shikimate 5-dehydrogenase [Coxiella burnetii RSA 493]
CBU_0014	-	FTF0219c	low-affinity inorganic phosphate transporter [Coxiella burnetii RSA 493]
CBU_0016	-	FTF1022c	purine nucleoside phosphorylase [Coxiella burnetii RSA 493]
CBU_0017	-	FTF0114	deoxyribose-phosphate aldolase [Coxiella burnetii RSA 493]
CBU_0026	-	FTF1208	ribose-5-phosphate isomerase A [Coxiella burnetii RSA 493]
CBU_0027	-	FTF0180	putative acyltransferase [Coxiella burnetii RSA 493]
CBU_0039	-	FTF0899c	oligopeptidase A [Coxiella burnetii RSA 493]
CBU_0042	-	FTF1138	ferrochelatase [Coxiella burnetii RSA 493]
CBU_0043	-	FTF1560	non-canonical purine NTP pyrophosphatase, RdgB/HAM1 family [Coxiella burnetii RSA 493]
CBU_0048	-	FTF0727	auxiliary transport protein, membrane fusion protein family [Coxiella burnetii RSA 493]
CBU_0054	-	FTF0857c	putative chorismate--pyruvate lyase [Coxiella burnetii RSA 493]
CBU_0055	-	FTF0856c	4-hydroxybenzoate polyprenyl transferase [Coxiella burnetii RSA 493]
CBU_0056	-	FTF1724c	TolC family type I secretion outer membrane protein [Coxiella burnetii RSA 493]
CBU_0063	-	FTF1561	3-deoxy-D-manno-octulosonic-acid transferase family protein [Coxiella burnetii RSA 493]
CBU_0064	-	FTF0163c	DNA topoisomerase IV, B subunit [Coxiella burnetii RSA 493]
CBU_0065	-	FTF1127	rhodanese domain-containing protein [Coxiella burnetii RSA 493]
CBU_0066	-	FTF1220	5,10-methenyltetrahydrofolate synthetase [Coxiella burnetii RSA 493]
CBU_0073	-	FTF0609	peptidase, M24 family [Coxiella burnetii RSA 493]
CBU_0075	-	FTF1218c	2-polyprenyl-6-methoxyphenol 4-hydroxylase [Coxiella burnetii RSA 493]
CBU_0076	-	FTF1217c	ubiquinone biosynthesis hydroxylase, UbiH/UbiF/VisC/COQ6 family [Coxiella burnetii RSA 493]
CBU_0081	-	FTF1412	prolyl-tRNA synthetase [Coxiella burnetii RSA 493]
CBU_0090	-	FTF0840	TolB protein [Coxiella burnetii RSA 493]
CBU_0091	-	FTF0842	putative peptidoglycan-associated lipoprotein [Coxiella burnetii RSA 493]
CBU_0094	-	FTF1769c	ATP-dependent chaperone ClpB [Coxiella burnetii RSA 493]
CBU_0096	-	FTF0997	putative cardiolipin synthetase [Coxiella burnetii RSA 493]
CBU_0097	-	FTF0835	CDP-diacylglycerol--serine O-phosphatidyltransferase [Coxiella burnetii RSA 493]
CBU_0098	-	FTF1468c	carboxylating nicotinate-nucleotide pyrophosphorylase [Coxiella burnetii RSA 493]
CBU_0101	-	FTF1467c	L-aspartate oxidase [Coxiella burnetii RSA 493]
CBU_0107	-	FTF1124	D-methionine ABC transporter, ATP-binding protein [Coxiella burnetii RSA 493]
CBU_0109	-	FTF1125	D-methionine ABC transporter, periplasmic D-methionine-binding protein [Coxiella burnetii RSA 493]
CBU_0111	-	FTF0714c	2-amino-3-ketobutyrate coenzyme A ligase [Coxiella burnetii RSA 493]
CBU_0112	-	FTF0713c	L-threonine 3-dehydrogenase [Coxiella burnetii RSA 493]
CBU_0116	-	FTF0695	S-adenosyl-methyltransferase [Coxiella burnetii RSA 493]
CBU_0118	-	FTF0697	penicillin-binding protein [Coxiella burnetii RSA 493]
CBU_0123	-	FTF0420	UDP-N-acetylmuramoylalanyl-D-glutamate--2,6-diaminopimelate ligase [Coxiella burnetii RSA 493]
CBU_0124	-	FTF0422	UDP-N-acetylmuramoyl-tripeptide--D-alanyl-D-alanine ligase [Coxiella burnetii RSA 493]
CBU_0125	-	FTF0450	phospho-N-acetylmuramoyl-pentapeptide-transferase [Coxiella burnetii RSA 493]
CBU_0131	-	FTF0451	UDP-N-acetylmuramoylalanine--D-glutamate ligase [Coxiella burnetii RSA 493]
CBU_0132	-	FTF0452	cell division protein [Coxiella burnetii RSA 493]
CBU_0135	-	FTF0811c	undecaprenyldiphospho-muramoylpentapeptide beta-N- acetylglucosaminyltransferase [Coxiella burnetii RSA 493]
CBU_0136	-	FTF0239	UDP-N-acetylmuramate--L-alanine ligase [Coxiella burnetii RSA 493]
CBU_0137	-	FTF1304c	UDP-N-acetylenolpyruvoylglucosamine reductase [Coxiella burnetii RSA 493]
CBU_0138	-	FTF0186	cell division protein [Coxiella burnetii RSA 493]
CBU_0139	-	FTF0592	carbonate dehydratase [Coxiella burnetii RSA 493]
CBU_0140	-	FTF0187	cell division protein FtsA [Coxiella burnetii RSA 493]
CBU_0141	-	FTF0188	cell division protein FtsZ [Coxiella burnetii RSA 493]
CBU_0142	-	FTF0189	UDP-3-O-[3-hydroxymyristoyl] N-acetylglucosamine deacetylase [Coxiella burnetii RSA 493]
CBU_0147	-	FTF0769	preprotein translocase, SecA subunit [Coxiella burnetii RSA 493]
CBU_0148	-	FTF0984c	7,8-dihydro-8-oxoguanine-triphosphatase [Coxiella burnetii RSA 493]
CBU_0152	-	FTF1487	dephospho-CoA kinase [Coxiella burnetii RSA 493]
CBU_0153	-	FTF0683c	type 4 prepilin peptidase [Coxiella burnetii RSA 493]
CBU_0154	-	FTF1134	type 4 pili biogenesis protein (plasma membrane protein) [Coxiella burnetii RSA 493]
CBU_0155	-	FTF1133	type 4 pili biogenesis protein (nuleotide-binding protein) [Coxiella burnetii RSA 493]
CBU_0156	-	FTF0890c	type IV-A pilin protein PilA [Coxiella burnetii RSA 493]
CBU_0178	-	FTF0562	quaternary amine ABC transporter ATP-binding protein [Coxiella burnetii RSA 493]
CBU_0181	-	FTF0691	tyrosyl-tRNA synthetase [Coxiella burnetii RSA 493]
CBU_0189	-	FTF0194c	CAAX amino terminal protease family protein [Coxiella burnetii RSA 493]
CBU_0194	-	FTF0577	L-serine ammonia-lyase [Coxiella burnetii RSA 493]
CBU_0195	-	FTF0070c	AmpG [Coxiella burnetii RSA 493]
CBU_0205	-	FTF0307	glutamyl-tRNA synthetase [Coxiella burnetii RSA 493]
CBU_0214	-	FTF0645c	integral membrane protein [Coxiella burnetii RSA 493]
CBU_0218	-	FTF0279c	cytochrome d ubiquinol oxidase subunit I [Coxiella burnetii RSA 493]
CBU_0221	-	FTF1723c	phosphopantethiene-protein transferase domain-contain protein [Coxiella burnetii RSA 493]
CBU_0224	-	FTF0138	protein translocase subunit [Coxiella burnetii RSA 493]
CBU_0225	-	FTF0139	transcription termination/antitermination factor NusG [Coxiella burnetii RSA 493]
CBU_0226	-	FTF0140	LSU ribosomal protein L11P [Coxiella burnetii RSA 493]
CBU_0227	-	FTF0141	50S ribosomal protein L1 [Coxiella burnetii RSA 493]
CBU_0228	-	FTF0142	50S ribosomal protein L10 [Coxiella burnetii RSA 493]
CBU_0229	-	FTF0143	50S ribosomal protein L7/L12 [Coxiella burnetii RSA 493]
CBU_0231	-	FTF0144	DNA-directed RNA polymerase, beta subunit [Coxiella burnetii RSA 493]
CBU_0232	-	FTF0145	DNA-directed RNA polymerase subunit beta' [Coxiella burnetii RSA 493]
CBU_0233	-	FTF0321	ribosomal protein S12 [Coxiella burnetii RSA 493]
CBU_0234	-	FTF0322	30S ribosomal protein S7 [Coxiella burnetii RSA 493]
CBU_0235	-	FTF0323	protein translation elongation factor G (EF-G) [Coxiella burnetii RSA 493]
CBU_0236	-	FTF0137	elongation factor Tu [Coxiella burnetii RSA 493]
CBU_0237	-	FTF0324	30S ribosomal protein S10 [Coxiella burnetii RSA 493]
CBU_0238	-	FTF0325	LSU ribosomal protein L3P [Coxiella burnetii RSA 493]
CBU_0239	-	FTF0326	ribosomal protein L4 [Coxiella burnetii RSA 493]
CBU_0240	-	FTF0327	LSU ribosomal protein L23P [Coxiella burnetii RSA 493]
CBU_0241	-	FTF0328	50S ribosomal protein L2 [Coxiella burnetii RSA 493]
CBU_0242	-	FTF0329	SSU ribosomal protein S19P [Coxiella burnetii RSA 493]
CBU_0243	-	FTF0330	50S ribosomal protein L22 [Coxiella burnetii RSA 493]
CBU_0244	-	FTF0331	SSU ribosomal protein S3P [Coxiella burnetii RSA 493]
CBU_0245	-	FTF0332	50S ribosomal protein L16 [Coxiella burnetii RSA 493]
CBU_0246	-	FTF0333	50S ribosomal protein L29 [Coxiella burnetii RSA 493]
CBU_0247	-	FTF0334	ribosomal protein S17 [Coxiella burnetii RSA 493]
CBU_0248	-	FTF0335	LSU ribosomal protein L14P [Coxiella burnetii RSA 493]
CBU_0249	-	FTF0336	LSU ribosomal protein L24P [Coxiella burnetii RSA 493]
CBU_0250	-	FTF0337	50S ribosomal protein L5 [Coxiella burnetii RSA 493]
CBU_0251	-	FTF0338	SSU ribosomal protein S14P [Coxiella burnetii RSA 493]
CBU_0252	-	FTF0339	ribosomal protein S8 [Coxiella burnetii RSA 493]
CBU_0253	-	FTF0340	50S ribosomal protein L6 [Coxiella burnetii RSA 493]
CBU_0254	-	FTF0341	LSU ribosomal protein L18P [Coxiella burnetii RSA 493]
CBU_0255	-	FTF0342	SSU ribosomal protein S5P [Coxiella burnetii RSA 493]
CBU_0256	-	FTF0343	ribosomal protein L30 [Coxiella burnetii RSA 493]
CBU_0257	-	FTF0344	LSU ribosomal protein L15P [Coxiella burnetii RSA 493]
CBU_0258	-	FTF0345	preprotein translocase subunit SecY [Coxiella burnetii RSA 493]
CBU_2097	-	FTF0346	50S ribosomal protein L36 [Coxiella burnetii RSA 493]
CBU_0260	-	FTF0347	30S ribosomal protein S13 [Coxiella burnetii RSA 493]
CBU_0261	-	FTF0348	30S ribosomal protein S11 [Coxiella burnetii RSA 493]
CBU_0262	-	FTF0349	30S ribosomal protein S4 [Coxiella burnetii RSA 493]
CBU_0263	-	FTF0350	DNA-directed RNA polymerase subunit alpha [Coxiella burnetii RSA 493]
CBU_0264	-	FTF0351	LSU ribosomal protein L17P [Coxiella burnetii RSA 493]
CBU_0265	-	FTF0931	glucose/galactose transporter [Coxiella burnetii RSA 493]
CBU_0271	-	FTF1752	single-stranded DNA-binding protein [Coxiella burnetii RSA 493]
CBU_0272	-	FTF0280c	transporter, MFS superfamily [Coxiella burnetii RSA 493]
CBU_0274	-	FTF1312c	excinuclease ABC subunit A [Coxiella burnetii RSA 493]
CBU_0275	-	FTF0047	uroporphyrinogen decarboxylase [Coxiella burnetii RSA 493]
CBU_0276	-	FTF1425c	pyridine nucleotide-disulfide oxidoreductase [Coxiella burnetii RSA 493]
CBU_0287	-	FTF0942c	2-amino-4-hydroxy-6-hydroxymethyldihydropteridine pyrophosphokinase [Coxiella burnetii RSA 493]
CBU_0288	-	FTF0581	phosphopantetheine adenylyltransferase [Coxiella burnetii RSA 493]
CBU_0289	-	FTF0582	ferredoxin [Coxiella burnetii RSA 493]
CBU_0290	-	FTF1604	LSU ribosomal protein L33P [Coxiella burnetii RSA 493]
CBU_0291	-	FTF1603	50S ribosomal protein L28 [Coxiella burnetii RSA 493]
CBU_0293	-	FTF0319	deoxyuridine 5'-triphosphate nucleotidohydrolase [Coxiella burnetii RSA 493]
CBU_0296	-	FTF0437c	orotate phosphoribosyltransferase [Coxiella burnetii RSA 493]
CBU_0297	-	FTF0959c	exodeoxyribonuclease III [Coxiella burnetii RSA 493]
CBU_0298	-	FTF1197c	glutamate racemase [Coxiella burnetii RSA 493]
CBU_0299	-	FTF0858	ribonuclease PH [Coxiella burnetii RSA 493]
CBU_0301	-	FTF1470c	guanylate kinase [Coxiella burnetii RSA 493]
CBU_0302	-	FTF0703	DNA-directed RNA polymerase, omega subunit [Coxiella burnetii RSA 493]
CBU_0303	-	FTF0808	GTP pyrophosphokinase [Coxiella burnetii RSA 493]
CBU_0304	-	FTF1338c	putative endoribonuclease L-PSP [Coxiella burnetii RSA 493]
CBU_0305	-	FTF1601c	ATP-dependent DNA helicase RecG [Coxiella burnetii RSA 493]
CBU_0309	-	FTF0356	chaperone protein htpG [Coxiella burnetii RSA 493]
CBU_0312	-	FTF0892	methenyltetrahydrofolate cyclohydrolase [Coxiella burnetii RSA 493]
CBU_0314	-	FTF1405c	hydroxyacylglutathione hydrolase [Coxiella burnetii RSA 493]
CBU_0316	-	FTF0590	ribonuclease H [Coxiella burnetii RSA 493]
CBU_0317	-	FTF0548	DNA polymerase III, epsilon subunit [Coxiella burnetii RSA 493]
CBU_0324	-	FTF1254	AMP-binding enzyme family protein [Coxiella burnetii RSA 493]
CBU_0326	-	FTF0894	phosphoribosylamine--glycine ligase [Coxiella burnetii RSA 493]
CBU_0334	-	FTF0288c	thiamine-phosphate pyrophosphorylase/thiamine-phosphate pyrophosphorylase [Coxiella burnetii RSA 493]
CBU_0335	-	FTF0156	putative acid phosphatase [Coxiella burnetii RSA 493]
CBU_0336	-	FTF0203c	bifunctional phosphoribosylaminoimidazolecarboxamide formyltransferase/IMP cyclohydrolase [Coxiella burnetii RSA 493]
CBU_0338	-	FTF1793c	aminopeptidase N [Coxiella burnetii RSA 493]
CBU_0347	-	FTF1474c	D-xylose-proton symporter [Coxiella burnetii RSA 493]
CBU_0349	-	FTF0491c	phosphoglycolate phosphatase [Coxiella burnetii RSA 493]
CBU_0350	-	FTF1590c	3-demethylubiquinone-9 3-methyltransferase [Coxiella burnetii RSA 493]
CBU_0353	-	FTF0459	putative periplasmic protease [Coxiella burnetii RSA 493]
CBU_0362	-	FTF1191	amidohydrolase [Coxiella burnetii RSA 493]
CBU_0379	-	FTF0162	anhydro-N-acetylmuramyl-tripeptide amidase [Coxiella burnetii RSA 493]
CBU_0382	-	FTF1044c	polyprenyl synthetase family protein [Coxiella burnetii RSA 493]
CBU_0385	-	FTF0772	ribosomal protein L21 [Coxiella burnetii RSA 493]
CBU_0386	-	FTF0773	50S ribosomal protein L27 [Coxiella burnetii RSA 493]
CBU_0387	-	FTF1731c	GTPase ObgE [Coxiella burnetii RSA 493]
CBU_0389	-	FTF1679	SSU ribosomal protein S20P [Coxiella burnetii RSA 493]
CBU_0390	-	FTF0368c	virulence factor [Coxiella burnetii RSA 493]
CBU_0391	-	FTF0916c	riboflavin biosynthesis protein RibF [Coxiella burnetii RSA 493]
CBU_0396	-	FTF0915c	isoleucyl-tRNA synthetase [Coxiella burnetii RSA 493]
CBU_0397	-	FTF0914c	signal peptidase II [Coxiella burnetii RSA 493]
CBU_0412	-	FTF0230c	type IV pilin [Coxiella burnetii RSA 493]
CBU_0421	-	FTF0029c	FrgA protein [Coxiella burnetii RSA 493]
CBU_0422	-	FTF1391	aspartate alpha-decarboxylase [Coxiella burnetii RSA 493]
CBU_0423	-	FTF1390	pantoate--beta-alanine ligase [Coxiella burnetii RSA 493]
CBU_0424	-	FTF1389	3-methyl-2-oxobutanoate hydroxymethyltransferase [Coxiella burnetii RSA 493]
CBU_0426	-	FTF1020c	amino acid permease family protein [Coxiella burnetii RSA 493]
CBU_0430	-	FTF0192	lysyl-tRNA synthetase [Coxiella burnetii RSA 493]
CBU_0431	-	FTF1088c	glycine cleavage T-protein (aminomethyl transferase) domain protein [Coxiella burnetii RSA 493]
CBU_0441	-	FTF1518	methylated-DNA-[protein]-cysteine S-methyltransferase [Coxiella burnetii RSA 493]
CBU_0442	-	FTF0153	50S ribosomal protein L19 [Coxiella burnetii RSA 493]
CBU_0443	-	FTF0152	tRNA (Guanine-N(1)-)-methyltransferase [Coxiella burnetii RSA 493]
CBU_0444	-	FTF0151	16S rRNA-processing protein RimM [Coxiella burnetii RSA 493]
CBU_0445	-	FTF0150	ribosomal protein S16 [Coxiella burnetii RSA 493]
CBU_0450	-	FTF0964c	signal recognition particle, subunit FFH/SRP54 [Coxiella burnetii RSA 493]
CBU_0452	-	FTF0676	transporter, HlyC/CorC (HCC) family [Coxiella burnetii RSA 493]
CBU_0454	-	FTF1161	adenylate kinase [Coxiella burnetii RSA 493]
CBU_0458	-	FTF0485	hypothetical protein CBU_0458 [Coxiella burnetii RSA 493]
CBU_0459	-	FTF0669	transporter, monovalent cation:proton antiporter-2 (CPA2) family [Coxiella burnetii RSA 493]
CBU_0461	-	FTF1485c	pyruvate dehydrogenase subunit E1 [Coxiella burnetii RSA 493]
CBU_0462	-	FTF1484c	dihydrolipoyllysine-residue acetyltransferase E2 component of pyruvate dehydrogenase complex [Coxiella burnetii RSA 493]
CBU_0463	-	FTF1483c	dihydrolipoyl dehydrogenase, E3 component of pyruvate dehydrogenases complex [Coxiella burnetii RSA 493]
CBU_0467	-	FTF1302	putative methyltransferase [Coxiella burnetii RSA 493]
CBU_0479	-	FTF1478c	3-deoxy-D-manno-octulosonate cytidylyltransferase [Coxiella burnetii RSA 493]
CBU_0486	-	FTF1227	ribonuclease [Coxiella burnetii RSA 493]
CBU_0487	-	FTF0055	ribosomal large subunit pseudouridine synthase C [Coxiella burnetii RSA 493]
CBU_0491	-	FTF1371	50S ribosomal protein L32 [Coxiella burnetii RSA 493]
CBU_0492	-	FTF1372	putative glycerol-3-phosphate acyltransferase PlsX [Coxiella burnetii RSA 493]
CBU_0493	-	FTF1373	3-oxoacyl-(acyl carrier protein) synthase III [Coxiella burnetii RSA 493]
CBU_0494	-	FTF1374	malonyl-CoA-[acyl-carrier-protein] transacylase [Coxiella burnetii RSA 493]
CBU_0495	-	FTF1375	3-oxoacyl-[acyl-carrier protein] reductase [Coxiella burnetii RSA 493]
CBU_0496	-	FTF1376	acyl carrier protein [Coxiella burnetii RSA 493]
CBU_0497	-	FTF1377	3-oxoacyl-[acyl-carrier-protein] synthase 2 [Coxiella burnetii RSA 493]
CBU_0499	-	FTF0117	thymidylate kinase [Coxiella burnetii RSA 493]
CBU_0502	-	FTF1439c	hydrolase, TatD family [Coxiella burnetii RSA 493]
CBU_0503	-	FTF0196c	glutamine synthetase [Coxiella burnetii RSA 493]
CBU_0506	-	FTF0478c	single-stranded-DNA-specific exonuclease [Coxiella burnetii RSA 493]
CBU_0509	-	FTF1803c	Trp operon repressor [Coxiella burnetii RSA 493]
CBU_0517	-	FTF1165c	aspartate aminotransferase [Coxiella burnetii RSA 493]
CBU_0518	-	FTF1199c	excinuclease ABC subunit B [Coxiella burnetii RSA 493]
CBU_0519	-	FTF1223	DedA family protein [Coxiella burnetii RSA 493]
CBU_0524	-	FTF1575c	DNA gyrase, A subunit [Coxiella burnetii RSA 493]
CBU_0525	-	FTF0560c	phosphoserine aminotransferase [Coxiella burnetii RSA 493]
CBU_0526	-	FTF0588	3-phosphoshikimate 1-carboxyvinyltransferase [Coxiella burnetii RSA 493]
CBU_0527	-	FTF0559c	cytidylate kinase [Coxiella burnetii RSA 493]
CBU_0528	-	FTF0183c	ribosomal protein S1 [Coxiella burnetii RSA 493]
CBU_0531	-	FTF1648c	orotidine 5'-phosphate decarboxylase [Coxiella burnetii RSA 493]
CBU_0539	-	FTF0953c	tripeptide permease TppB [Coxiella burnetii RSA 493]
CBU_0542	-	FTF1387c	DNA ligase, NAD-dependent [Coxiella burnetii RSA 493]
CBU_0545	-	FTF0863c	LemA family protein [Coxiella burnetii RSA 493]
CBU_0546	-	FTF0862c	heat shock protein HtpX [Coxiella burnetii RSA 493]
CBU_0552	-	FTF1100	iojap family protein [Coxiella burnetii RSA 493]
CBU_0557	-	FTF0197c	DNA polymerase III, delta subunit [Coxiella burnetii RSA 493]
CBU_0559	-	FTF0990	leucyl-tRNA synthetase [Coxiella burnetii RSA 493]
CBU_0564	-	FTF0614c	apolipoprotein N-acyltransferase [Coxiella burnetii RSA 493]
CBU_0565	-	FTF0615c	CBS domain-containing protein [Coxiella burnetii RSA 493]
CBU_0566	-	FTF0104c	transporter, MFS superfamily [Coxiella burnetii RSA 493]
CBU_0567	-	FTF0616c	hypothetical protein CBU_0567 [Coxiella burnetii RSA 493]
CBU_0568	-	FTF0617c	PhoH-like protein [Coxiella burnetii RSA 493]
CBU_0569	-	FTF0618c	tRNA-i(6)A37 thiotransferase enzyme MiaB [Coxiella burnetii RSA 493]
CBU_0572	-	FTF1094c	cytosol aminopeptidase [Coxiella burnetii RSA 493]
CBU_0573	-	FTF1529	acyl-CoA dehydrogenase [Coxiella burnetii RSA 493]
CBU_0576	-	FTF1530	putative fatty oxidation complex, alpha subunit [Coxiella burnetii RSA 493]
CBU_0578	-	FTF0454	polyprenyl-phosphate beta-D-glucosyltransferase [Coxiella burnetii RSA 493]
CBU_0579	-	FTF0447c	undecaprenyl-phosphomannose:protein mannosyltransferase [Coxiella burnetii RSA 493]
CBU_0580	-	FTF0453c	hypothetical protein CBU_0580 [Coxiella burnetii RSA 493]
CBU_0581	-	FTF1764c	ferredoxin [Coxiella burnetii RSA 493]
CBU_0583	-	FTF0067c	glutaredoxin family protein [Coxiella burnetii RSA 493]
CBU_0588	-	FTF1469c	quinolinate synthetase [Coxiella burnetii RSA 493]
CBU_0591	-	FTF0743	hypothetical cytosolic protein [Coxiella burnetii RSA 493]
CBU_0596	-	FTF0783	metallo-beta-lactamase family protein [Coxiella burnetii RSA 493]
CBU_0597	-	FTF0084c	putative oxygen-independent coproporphyrinogen III oxidase [Coxiella burnetii RSA 493]
CBU_0608	-	FTF1476	mevalonate kinase [Coxiella burnetii RSA 493]
CBU_0611	-	FTF1573c	outer membrane protein assembly complex, YaeT protein [Coxiella burnetii RSA 493]
CBU_0612	-	FTF1572c	putative outer membrane chaperone protein Skp [Coxiella burnetii RSA 493]
CBU_0613	-	FTF1571c	UDP-3-O-[3-hydroxymyristoyl] glucosamine N-acyltransferase [Coxiella burnetii RSA 493]
CBU_0614	-	FTF1570c	(3R)-hydroxymyristoyl-ACP dehydratase [Coxiella burnetii RSA 493]
CBU_0615	-	FTF1569c	UDP-N-acetylglucosamine acyltransferase [Coxiella burnetii RSA 493]
CBU_0616	-	FTF0242	hydrolase family protein [Coxiella burnetii RSA 493]
CBU_0620	-	FTF1568c	lipid-A-disaccharide synthase [Coxiella burnetii RSA 493]
CBU_0622	-	FTF0184	zinc-binding domain-containing protein [Coxiella burnetii RSA 493]
CBU_0628	-	FTF1028c	inorganic diphosphatase [Coxiella burnetii RSA 493]
CBU_0629	-	FTF1150c	bifunctional proline dehydrogenase/pyrroline-5-carboxylate dehydrogenase [Coxiella burnetii RSA 493]
CBU_0630	-	FTF1043	peptidyl-prolyl cis-trans isomerase Mip [Coxiella burnetii RSA 493]
CBU_0631	-	FTF1720c	phosphoribosylformylglycinamidine synthase [Coxiella burnetii RSA 493]
CBU_0634	-	FTF1736c	putative aerobic respiration control sensor protein arcB [Coxiella burnetii RSA 493]
CBU_0636	-	FTF1118c	transporter, UAA family [Coxiella burnetii RSA 493]
CBU_0639	-	FTF1018c	pyruvate dehydrogenase (acetyl-transferring) E1 component, beta subunit [Coxiella burnetii RSA 493]
CBU_0642	-	FTF1132c	putative glycerophosphoryl diester phosphodiesterase [Coxiella burnetii RSA 493]
CBU_0643	-	FTF1671	5-amino-6-(5-phosphoribosylamino)uracil reductase [Coxiella burnetii RSA 493]
CBU_0646	-	FTF1672	riboflavin synthase, alpha subunit [Coxiella burnetii RSA 493]
CBU_0647	-	FTF1673	3,4-dihydroxy-2-butanone 4-phosphate synthase domain/GTP cyclohydrolase II domain protein [Coxiella burnetii RSA 493]
CBU_0648	-	FTF1674	6,7-dimethyl-8-ribityllumazine synthase [Coxiella burnetii RSA 493]
CBU_0649	-	FTF0479c	riboflavin transporter [Coxiella burnetii RSA 493]
CBU_0656	-	FTF0810c	hypothetical protein CBU_0656 [Coxiella burnetii RSA 493]
CBU_0657	-	FTF0809c	recombination protein RecR [Coxiella burnetii RSA 493]
CBU_0659	-	FTF0190c	DNA polymerase III, subunits gamma and tau [Coxiella burnetii RSA 493]
CBU_0670	-	FTF0952	putative ATP-dependent RNA helicase rhlE [Coxiella burnetii RSA 493]
CBU_0671	-	FTF1448c	mannose-1-phosphate guanylyltransferase [Coxiella burnetii RSA 493]
CBU_0677	-	FTF1459c	NAD dependent epimerase/dehydratase family protein [Coxiella burnetii RSA 493]
CBU_0694	-	FTF0798	glycosyltransferase [Coxiella burnetii RSA 493]
CBU_0722	-	FTF0432	putative decarboxylase, pyridoxal-dependent [Coxiella burnetii RSA 493]
CBU_0727	-	FTF1247	ABC transporter permease [Coxiella burnetii RSA 493]
CBU_0728	-	FTF1248	ABC transporter, ATP-binding protein [Coxiella burnetii RSA 493]
CBU_0729	-	FTF1249	ABC transporter periplasmic substrate-binding protein [Coxiella burnetii RSA 493]
CBU_0735	-	FTF1326	uridine phosphorylase [Coxiella burnetii RSA 493]
CBU_0737	-	FTF0623	trigger factor [Coxiella burnetii RSA 493]
CBU_0738	-	FTF0624	ATP-dependent endopeptidase clp proteolytic subunit [Coxiella burnetii RSA 493]
CBU_0739	-	FTF0625	ATP-dependent protease ATP-binding subunit ClpX [Coxiella burnetii RSA 493]
CBU_0740	-	FTF0626	ATP-dependent endopeptidase [Coxiella burnetii RSA 493]
CBU_0745	-	FTF1281c	ribosome-associated factor Y [Coxiella burnetii RSA 493]
CBU_0746	-	FTF1024c	LPS ABC transporter ATP-binding protein [Coxiella burnetii RSA 493]
CBU_0749	-	FTF1027c	HAD superfamily hydrolase [Coxiella burnetii RSA 493]
CBU_0750	-	FTF0788c	arabinose-5-phosphate isomerase [Coxiella burnetii RSA 493]
CBU_0751	-	FTF1305c	UDP-N-acetylglucosamine 1-carboxyvinyltransferase [Coxiella burnetii RSA 493]
CBU_0756	-	FTF0608	hypothetical protein CBU_0756 [Coxiella burnetii RSA 493]
CBU_0757	-	FTF1245	ribosomal large subunit pseudouridine synthase D [Coxiella burnetii RSA 493]
CBU_0758	-	FTF1244c	competence lipoprotein ComL [Coxiella burnetii RSA 493]
CBU_0769	-	FTF0909	GMP synthase [Coxiella burnetii RSA 493]
CBU_0787	-	FTF1528	AMP-binding enzyme domain protein [Coxiella burnetii RSA 493]
CBU_0795	-	FTF0951c	GTP cyclohydrolase I [Coxiella burnetii RSA 493]
CBU_0796	-	FTF1299	histidine triad domain protein [Coxiella burnetii RSA 493]
CBU_0797	-	FTF1256	EmrB/QacA family drug resistance transporter [Coxiella burnetii RSA 493]
CBU_0798	-	FTF1257	multidrug resistance protein A [Coxiella burnetii RSA 493]
CBU_0801	-	FTF1054c	ribosomal-protein-S18-alanine acetyltransferase [Coxiella burnetii RSA 493]
CBU_0808	-	FTF0299	valyl-tRNA synthetase [Coxiella burnetii RSA 493]
CBU_0809	-	FTF1319	putative permease [Coxiella burnetii RSA 493]
CBU_0810	-	FTF1320	putative permease [Coxiella burnetii RSA 493]
CBU_0811	-	FTF0118	peptide chain release factor 3 [Coxiella burnetii RSA 493]
CBU_0823	-	FTF0917	malate dehydrogenase [Coxiella burnetii RSA 493]
CBU_0824	-	FTF0015	adenylosuccinate lyase [Coxiella burnetii RSA 493]
CBU_0825	-	FTF1455c	DegT/DnrJ/EryC1/StrS aminotransferase family protein [Coxiella burnetii RSA 493]
CBU_0833	-	FTF0793	ABC transporter permease/ATP-binding protein [Coxiella burnetii RSA 493]
CBU_0838	-	FTF0799	glycosyl transferase, group 1 family protein [Coxiella burnetii RSA 493]
CBU_0840	-	FTF1456c	asparagine synthase (glutamine-hydrolyzing) [Coxiella burnetii RSA 493]
CBU_0841	-	FTF1461c	alpha-D-QuiNAc alpha-1,3-galactosyltransferase [Coxiella burnetii RSA 493]
CBU_0845	-	FTF1460c	UDP-glucose/GDP-mannose dehydrogenase family protein [Coxiella burnetii RSA 493]
CBU_0848	-	FTF1315c	glucose-6 phosphate 1-epimerase [Coxiella burnetii RSA 493]
CBU_0849	-	FTF0757	UTP--glucose-1-phosphate uridylyltransferase [Coxiella burnetii RSA 493]
CBU_0851	-	FTF0698	SSU ribosomal protein S15P [Coxiella burnetii RSA 493]
CBU_0852	-	FTF0699	polynucleotide phosphorylase/polyadenylase [Coxiella burnetii RSA 493]
CBU_0856	-	FTF0109	lipid ABC transporter permease/ATP-binding protein [Coxiella burnetii RSA 493]
CBU_0857	-	FTF0110	tetraacyldisaccharide 4'-kinase [Coxiella burnetii RSA 493]
CBU_0858	-	FTF1259	glutamine-dependent NAD(+) synthetase [Coxiella burnetii RSA 493]
CBU_0859	-	FTF0900	hypothetical membrane spanning protein [Coxiella burnetii RSA 493]
CBU_0864	-	FTF1062c	30S ribosomal protein S6 [Coxiella burnetii RSA 493]
CBU_0865	-	FTF1061c	30S ribosomal protein S18 [Coxiella burnetii RSA 493]
CBU_0867	-	FTF1060c	ribosomal protein L9 [Coxiella burnetii RSA 493]
CBU_0868	-	FTF1059c	replicative DNA helicase [Coxiella burnetii RSA 493]
CBU_0869	-	FTF0573	alanine racemase, biosynthetic [Coxiella burnetii RSA 493]
CBU_0870	-	FTF1151c	TPR repeat protein [Coxiella burnetii RSA 493]
CBU_0872	-	FTF0702	uridine kinase [Coxiella burnetii RSA 493]
CBU_0874	-	FTF0876c	chorismate synthase [Coxiella burnetii RSA 493]
CBU_0875	-	FTF0425c	aspartate-semialdehyde dehydrogenase [Coxiella burnetii RSA 493]
CBU_0884	-	FTF1179	GTP-binding protein TypA/BipA [Coxiella burnetii RSA 493]
CBU_0886	-	FTF1147c	phosphopantothenate--cysteine ligase [Coxiella burnetii RSA 493]
CBU_0890	-	FTF1424c	Zn-dependent hydrolase, glyoxalase II family [Coxiella burnetii RSA 493]
CBU_0892	-	FTF1021c	tRNA pseudouridine synthase A [Coxiella burnetii RSA 493]
CBU_0893	-	FTF0372c	acetyl-coenzyme A carboxylase carboxyl transferase subunit beta [Coxiella burnetii RSA 493]
CBU_0894	-	FTF0371c	dihydrofolate synthase [Coxiella burnetii RSA 493]
CBU_0896	-	FTF0872c	colicin V production protein [Coxiella burnetii RSA 493]
CBU_0897	-	FTF1721c	amidophosphoribosyltransferase [Coxiella burnetii RSA 493]
CBU_0904	-	FTF0508c	tRNA-dihydrouridine synthase A [Coxiella burnetii RSA 493]
CBU_0905	-	FTF0366	50S ribosomal protein L31 [Coxiella burnetii RSA 493]
CBU_0907	-	FTF1221	BolA [Coxiella burnetii RSA 493]
CBU_0908	-	FTF1294	intracellular septation protein A [Coxiella burnetii RSA 493]
CBU_0909	-	FTF1293c	sua5/YciO/YrdC/YwlC family protein [Coxiella burnetii RSA 493]
CBU_0916	-	FTF1761	endonuclease/exonuclease/phosphatase family protein [Coxiella burnetii RSA 493]
CBU_0920	-	FTF0148	fatty acid desaturase, family 1 [Coxiella burnetii RSA 493]
CBU_0922	-	FTF0056c	transporter, MFS superfamily [Coxiella burnetii RSA 493]
CBU_0924	-	FTF1766	O-methyltransferase [Coxiella burnetii RSA 493]
CBU_0926	-	FTF1666c	3-hydroxyisobutyrate dehydrogenase [Coxiella burnetii RSA 493]
CBU_0930	-	FTF0666c	3-methyladenine DNA glycosylase [Coxiella burnetii RSA 493]
CBU_0931	-	FTF0132	glycerol-3-phosphate dehydrogenase [Coxiella burnetii RSA 493]
CBU_0932	-	FTF0130	glycerol kinase [Coxiella burnetii RSA 493]
CBU_0933	-	FTF1434c	ABC transporter permease protein [Coxiella burnetii RSA 493]
CBU_0934	-	FTF1435c	ABC transporter ATP-binding protein [Coxiella burnetii RSA 493]
CBU_0937	-	FTF0918	hypothetical protein CBU_0937 [Coxiella burnetii RSA 493]
CBU_0941	-	FTF0456c	hypothetical protein CBU_0941 [Coxiella burnetii RSA 493]
CBU_0952	-	FTF0975	hypothetical protein CBU_0952 [Coxiella burnetii RSA 493]
CBU_0953	-	FTF1633c	amino acid permease family protein [Coxiella burnetii RSA 493]
CBU_0966	-	FTF0278c	cytochrome d ubiquinol oxidase subunit II [Coxiella burnetii RSA 493]
CBU_0971	-	FTF1647c	dihydroorotate dehydrogenase 2 [Coxiella burnetii RSA 493]
CBU_0974	-	FTF1531	acetyl-CoA acetyltransferase [Coxiella burnetii RSA 493]
CBU_0982	-	FTF0963c	phospho-2-dehydro-3-deoxyheptonate aldolase [Coxiella burnetii RSA 493]
CBU_0986	-	FTF0439	RNA methyltransferase [Coxiella burnetii RSA 493]
CBU_0988	-	FTF1578c	uracil-DNA glycosylase [Coxiella burnetii RSA 493]
CBU_0993	-	FTF1675	peptide deformylase [Coxiella burnetii RSA 493]
CBU_0996	-	FTF0285	protoheme IX farnesyltransferase [Coxiella burnetii RSA 493]
CBU_0998	-	FTF0204	adenylosuccinate synthetase [Coxiella burnetii RSA 493]
CBU_0999	-	FTF0631	GTP-binding proten HflX [Coxiella burnetii RSA 493]
CBU_1000	-	FTF0405	lipoprotein releasing system, ATP-binding protein [Coxiella burnetii RSA 493]
[truncated: 371 more rows]
