# Supplementary material for: Coxiella burnetii Transcriptional Analysis Reveals Serendipity Clusters of Regulation in Intracellular Bacteria
Source: PLoS One. 2010 Dec 21;5(12):e15321. doi: 10.1371/journal.pone.0015321 (PMC3006202; doi:10.1371/journal.pone.0015321)
Supplement: Table S9 — Clusters of regulation within other obligate intracellular bacteria. (XLS) [file pone.0015321.s014.xls]

## Sheet: Rickettsia rickettsii
Rickettsia Rickettsii temperature stresses (Ellison, PlosOne, 2009)
R. rickettsii exposed to 4°C for 24 hrs.				R. rickettsii shifted from 34°C to 4°C to 34°C.						Genes that differentially respond early or late after shift to 4°C
RrIowa0006	8.33			RrIowa0006	4.46	8.33	PEMK-like protein			RrIowa0015	1.28	6.03	Hypotheticald
RrIowa0015	6.03			RrIowa0040	-2.27	-3.22	Hypothetical			RrIowa0016	1.68	3.25	Hypotheticald
RrIowa0016	3.25			RrIowa0176	3.00	2.66	acetylglutamate kinase			RrIowa0027	1.35	3.52	Hypotheticald
RrIowa0027	3.52			RrIowa0225	-3.44	-3.22	Methyltransferase			RrIowa0063	-1.12	4.73	Hypotheticald
RrIowa0040	-3.22			RrIowa0288	-3.12	-2.08	Chaperone protein dnaK			RrIowa0127e	1.95	3.86	Hypotheticald
RrIowa0063	4.73			RrIowa0327e	2.09	3.29	ABC transporter proteind			RrIowa0142e	3.57	1.51	Hypotheticald
RrIowa0127c	3.86			RrIowa0341	5.70	6.52	Hypothetical			RrIowa0201	1.46	3.59	Nucleotidyltransferased
RrIowa0201	3.59			RrIowa0410	2.37	5.92	Hypothetical			RrIowa0384	1.08	3.71	dipeptidased
RrIowa0225	-3.22			RrIowa0461	2.38	7.37	sodium/proton antiporter protein			RrIowa0396	1.32	3.30	Hypotheticald
RrIowa0327c	3.29			RrIowa0544	2.32	3.75	Hypothetical			RrIowa0627	5.76	1.91	Hypotheticald
RrIowa0341	6.52			RrIowa0592	2.26	7.04	ABC substrate-binding protein			RrIowa0718	3.34	1.81	cytochrome b561d
RrIowa0384	3.71			RrIowa0593	2.11	3.76	ABC permease protein			RrIowa0846e	-3.12	-1.85	Hypotheticald
RrIowa0396	3.30			RrIowa0648	3.36	6.21	FKBP-PPIase			RrIowa0891	1.45	3.29	Hypotheticald
RrIowa0410	5.92			RrIowa0663	2.07	3.16	endopeptidase			RrIowa0904	1.58	18.55	Hypotheticald
RrIowa0461	7.37			RrIowa0672	2.83	3.15	Hypotheticald			RrIowa0905	1.91	11.73	Hypotheticald
RrIowa0544	3.75			RrIowa0748	-3.70	-2.77	Hypothetical			RrIowa1217	1.25	3.09	Hypothetical
RrIowa0592	7.04			RrIowa0796	2.05	3.51	ADP,ATP carrier protein			RrIowa1275	-1.16	5.46	Hypotheticald
RrIowa0593	3.76			RrIowa0890e	10.63	9.98	Hypothetical			RrIowa1276	1.27	6.00	Hypotheticald
RrIowa0648	6.21			RrIowa0897e	8.54	5.75	Hypotheticald			RrIowa1304	1.5	3.67	endopeptidase
RrIowa0663	3.16			RrIowa0923	-2.38	-3.70	LSU ribosomal protein L36P			RrIowa1366	1.79	3.61	Hypothetical
RrIowa0672	3.15			RrIowa0965	3.17	3.08	glycoprotease family protein			RrIowa1375	1.25	5.75	Hypotheticald
RrIowa0796	3.51			RrIowa1023e	-3.03	-4.76	Hypotheticald			RrIowa1396	-1.81	-3.33	Hypothetical
RrIowa0890c	9.98			RrIowa1036	4.84	10.82	Hypotheticald			RrIowa1422	3.13	1.44	Hypothetical
RrIowa0891	3.29			RrIowa1037e	6.68	14.29	Hypotheticald			RrIowa1438	3.03	1.71	heme exporter protein
RrIowa0897c	5.75			RrIowa1039e	3.63	9.18	cysteine methyltransferased			RrIowa1484	3.08	1.16	Septum protein Maf
RrIowa0904	18.55			RrIowa1040	6.26	15.74	Hypotheticald			RrIowa1526	1.85	3.76	Hypothetical
RrIowa0905	11.73			RrIowa1046e	2.19	3.49	Hypothetical			RrIowa1556	1.66	3.36	cytidylyltransferase
RrIowa0923	-3.70			RrIowa1095	-5.00	-2.22	patatin-like protein
RrIowa0965	3.08			RrIowa1144	-3.12	-3.57	60 kDa chaperonin GROEL
RrIowa1023c	-4.76			RrIowa1145	-3.03	-4.16	10 kDa chaperonin GROES
RrIowa1036	10.82			RrIowa1168	2.71	3.34	SpoT-like
RrIowa1037c	14.29			RrIowa1169e	6.03	5.64	Hypotheticald
RrIowa1039c	9.18			RrIowa1175	-4.34	-2.22	SSU ribosomal protein S13P
RrIowa1040	15.74			RrIowa1182	-4.54	-2.77	LSU ribosomal protein L6P
RrIowa1046c	3.49			RrIowa1187	-3.12	-2.32	LSU ribosomal protein L14P
RrIowa1144	-3.57			RrIowa1280	2.49	4.33	multidrug resistance transporter
RrIowa1145	-4.16			RrIowa1305	3.05	4.02	external DNA uptake
RrIowa1168	3.34			RrIowa1346	2.32	3.34	ADP,ATP carrier protein
RrIowa1169c	5.64			RrIowa1374	2.59	3.80	outer membrane proteind
RrIowa1217	3.09			RrIowa1378	3.58	3.30	MFS superfamily
RrIowa1275	5.46			RrIowa1384	-3.84	-2.56	Hypothetical
RrIowa1276	6.00			RrIowa1497	2.6	7.21	Hypothetical
RrIowa1280	4.33			RrIowa1524	2.6	3.69	Hypothetical
RrIowa1304	3.67			RrIowa1570	2.85	4.26	RelB protein
RrIowa1305	4.02
RrIowa1346	3.34
RrIowa1366	3.61
RrIowa1374	3.80
RrIowa1375	5.75
RrIowa1378	3.30
RrIowa1396	-3.33
RrIowa1497	7.21
RrIowa1524	3.69
RrIowa1526	3.76
RrIowa1556	3.36
RrIowa1570	4.26

## Sheet: Ricekttsia prowazekii
Rickettsia prowazekii heat shock (Audia, Appl. Environ. Microbiol, 2008)							Rickettsia prowazeki avirulent Vs virulent strain (echah, Genom Res, 2010)
RP036	6.4	clpB					RP004	1.5969	rfbA	O-antigen export system permease protein
RP043	3.1	ftsH					RP031	1.77065	Sco2	Sco2 protein precursor
RP044	4.1	Succinate dehydrogenase catalytic subunit					RP061	-4.86203		Unknown
RP147	2.1	Hypothetical					RP063	-3.79677	iscA1	Iron-sulfurcluster assembly accessory protein
RP182	2.4	recN					RP064	-2.28845	dgt	Deoxy-guanosine triphosphate triphosphohydrolase[EC:3.1.5.1]
RP183	2	Hypothetical					RP065	-2.68272	argS	Arginyl-tRNA synthetase[EC:6.1.1.19]
RP184	8.7	dnaJ					RP092	2.98533	Unknown	Unknown
RP185	9.3	dnaK					RP098	1.74411	Unknown	Unknown
RP213	2.1	rS-Adenosylmethionine:tRNA ribosyltransferase-isomerase					RP137	-1.84141	rplA	50S ribosomal proteinL1
RP273	3.5	hsp22					RP197	2.20286	imp	TRAP-type uncharacterized transport system periplasmic component
RP319	2.9	ATP-dependent protease peptidase subunit					RP209	3.04052	fmt	Methionyl-tRNAformyl transferase[EC:2.1.2.9]
RP320	2.7	ATP-dependent protease ATP-binding subunit					RP226	1.78035	Ankyrin	Ankyrin repeat
RP321	3.1	Lipid-A-disaccharide synthetase					RP255	-1.62157		Unknown
RP450	2.7	lon					RP283	-1.93012	nuoL2	NADH dehydrogenase I chain L [EC:1.6.5.3]
RP451	2.2	sca3					RP304	2.41831	cox11	ctaG Cytochrome coxidase assembly proteincox 11
RP626	9	groEL					RP308	-1.69712	hisS	Histidyl-tRNA synthetase[EC:6.1.1.21]
RP627	15.4	groES					RP321	1.63632	lpxB	Lipid-A-disaccharide synthase[EC:2.4.1.182]
RP629	2.9	grpE					RP328	1.67454	hflC1	Membrane protease subunit stomatin/prohibitin-likeprotein
RP630	2.5	perM					RP335	-2.54101		Unknown
RP631	2.3	Hypothetical					RP338	-3.23216		Unknown
RP740	2.7	tlyC					RP340	-3.7777		Mannosyltransferase
RP840	3.6	HSP90					RP341	-2.45377	Efflux	Efflux transporter, RNDfamily, MFPsubunit
RP841	3.2	5-aminolevulinate synthase					RP342	-4.47488		Unknown
							RP343	-4.69428		Putative hydrolase / acyltransferase
							RP346	-3.36511	cyoB,	ctaB Protoheme I X farnesyltransferase[EC:2.5.1.-]
							RP347	-2.08611	asmA	Outer membrane assemblyprotein
							RP389	1.72933	dacF	Penicillin-binding protein dacF precursor[EC:3.4.16.4]
							RP423	-2.59609		Septum formation initiator
							RP450	1.58826	lon1	ATP-dependent protease La [EC:3.4.21.53]
							RP461	1.51053		5-Formyltetra hydrofolate cyclo-ligase[EC:6.3.3.2]
							RP472	1.64968	HemY-like	HemY-likeprotein
							RP479	-2.22094	ispB	Octaprenyl-diphosphatesynthase[EC:2.5.1.-]
							RP484	-1.96939	iscA2	Iron-sulfurcluster assembly accessory protein
							RP502	-1.57057	truB	tRNA pseudouridine synthase B (SPLITGENE)
							RP503	-2.02378	rpsO	30Sribosomal protein S15
							RP508	-2.21187	abcT2	ABC transporter ATP-binding protein
							RP509	1.64854	exoC	Phospho mannomutase[EC:5.4.2.8]
							RP538	-2.44839		Unknown
							RP559	3.31265	Large	Large extracellular alpha-helicalprotein(SPLITGENE)
							RP560	-2.54445	fadB	3-hydroxyacyl-CoA dehydrogenase
							RP598	1.78222	mfd	Transcription-repaircouplingfactor
							RP600	1.91303	pspE	Rhodanese-relatedsulfurtransferase
							RP608	-1.87508	rpmI	50S ribosoma protein L35
							RP621	1.66441	znuB	Zinc/manganeseABCtransporterpermeaseprotein
							RP626	-1.82487	groEL	60kD chaperonin
							RP631	2.22412	DnaA-like	DnaA-likeprotein
							RP643	-1.69773	rplR	50S ribosomal protein L18
							RP644	-2.34969	rplF	50S ribosomal protein L6
							RP651	-2.38434	rpmC	50S ribosomal protein L29
							RP655	1.58106	rpsS	30SribosomalproteinS19
							RP670	-1.67304	cspA	Coldshock-like protein
							RP676	1.62399	xth2	ExodeoxyribonucleaseIII[EC:3.1.11.2]
							RP687	1.64909	valS	Valyl-tRNAsynthetase[EC:6.1.1.9]
							RP689	1.63679	LPS	LPS biosynthesis protein
							RP697	-1.56953		Unknown
							RP704	-2.12258	ompB	sca5OutermembraneproteinrOmpB
							RP718	1.65906	htrB	Lipid-Abiosynthesis lauroylacyl transferase[EC:2.3.1.-]
							RP720	-1.85262	ligA	DNAligase,NAD-dependent[EC:6.5.1.2]
							RP721	2.28845	tgt	Queuinet RNA-ribosyltransferase[EC:2.4.2.29]
							RP725	-1.58323		NADH:ubiquinone oxidoreductase17.2kDsubunit
							RP743	2.06883	glyA	Glycine/serine hydroxy methyl transferase[EC:2.1.2.1]
							RP749	1.7301	tatA	Twin-arginine translocation protein
							RP750	-1.70801	pgpA	pgpA Phosphatidylglycero-phosphatase A [EC:3.1.3.27]
							RP753	-3.02894	lysC	lysC Asparto-kinase[EC:2.7.2.4]
							RP759	-1.59714	trmE	trmEtRNAmodificationGTPaseTrmE
							RP760	-1.60239		Unknown
							RP771	2.84505	pal	Peptidoglycan-associated lipoprotein precursor
							RP798	-1.5754		Putative membrane protein
							RP811	1.61204	Iojap-related	Iojap-related protein
							RP818	2.59541	Phasin	Phasinfamilyprotein
							RP826	1.67339	Unknown	Unknown
							RP840	1.66694	htpG	Heat shock protein
							RP862	2.0704	pntA2	NAD(P)transhydrogenase subunit alpha[EC:1.6.1.1]
							RP867	1.77466	Putative	Putative aspartyl protease
							RP884	-1.53633	hemH	hemHPutativeferrochelatase[EC:4.99.1.1]
							rpr_ORF0030	2.12063	Unknown	Unknown
							rpr_ORF0206	2.12085	Unknown	Unknown

## Sheet: Rickettsia conorii
R.conorii within eschars (Renesto PlosOne 2008)
RC0060	2.067		Unknown
RC0209	2.225		Unknown
RC0221	2.342	cmcI	Cephalosporin hydroxylase (FRAGMENT)
RC0267	2.78	grxC1	Glutaredoxin
RC0269	2.085	atm1	Multidrug resistance protein Atm1 (SPLIT GENE)
RC0299	2.986	mdlB	ABC-type multidrug transport system, ATPase and permease components (SPLIT GENE)
RC0350	3.225		Unknown
RC0378	2.507	nuoL3	NADH dehydrogenase I chain L [EC:1.6.5.3]
RC0461	2.708		Glycosyltransferase [EC:2.4.1.-], two domains
RC0500	4.019		ABC transporter ATP-binding protein
RC0550	13.685		RecB family exonuclease
RC0637	2.785	trxB2	Thioredoxin reductase [EC:1.6.4.5]
RC0769	3.661		Unknown
RC0795	2.146		NACHT family NTPase (FRAGMENT)
RC0828	6.763		Unknown
RC0890	2.102	proP9	Proline/betaine transporter (FRAGMENT)
RC0914	2.271		Tetratricopeptide repeat-containing protein
RC0921	2.825		Unknown
RC0957	2.263		Tetratricopeptide repeat-containing protein (FRAGMENT)
RC1050	2.655		Transposase (FRAGMENT)
RC1125	2.617		Superfamily I DNA and RNA helicases (SPLIT GENE)
RC1137	3.628	phbC	Poly-beta-hydroxybutyrate polymerase (SPLIT GENE)
RC1144	2.066		Unknown
RC115	2.256		Unknown (SPLIT GENE)
RC1192	2.061		Putative AAA+ superfamily ATPase (SPLIT GENE)
RC1204	3.068	smpA	tmRNA-binding protein
RC1251	2.39		Unknown
RC1298	3.405		Lysozyme (FRAGMENT)
RC1299	2.972		Unknown
RC1349	2.814		Unknown
RC137	3.79		Prophage antirepressor (SPLIT GENE)
RC0019	0.0915879	sca1	Cell surface antigen Sca1
RC0031	0.246888		Putative methyltransferase
RC0046	0.306	sca10	Cell surface antigen Sca10 (FRAGMENT)
RC0062	0.426	aco1	Acyl-CoA desaturase 1
RC0064	0.1155	rpsF	30S ribosomal protein S6
RC0074	0.135	yidC	Preprotein translocase subunit YidC
RC0082	0.0927	uhpC	Sugar phosphate permease
RC0083	0.417	ndk	Nucleoside diphosphate kinase [EC:2.7.4.6]
RC0088	0.2265	abcT1	ABC transporter ATP-binding protein
RC0101	0.1385	czcR	Transcriptional activator protein CzcR
RC0102	0.484		GTP cyclohydrolase I
RC0141	0.292333	virB4-1	VirB4
RC0142	0.2284	virB6-1	VirB6
RC0143	0.20225	virB6-2	VirB6
RC0146	0.187722	virB6-5	VirB6
RC0154	0.46	secF	Protein-export membrane protein SecF
RC0156	0.1505	lepB	Signal peptidase I [EC:3.4.21.89]
RC0170	0.2465	sdhA	Succinate dehydrogenase flavoprotein subunit [EC:1.3.99.1]
RC0173	0.023475	rpsG	30S ribosomal protein S7
RC0174	0.0920375	fusA	Elongation factor EF-G
RC0175	0.2605	secE	Preprotein translocase SecE subunit
RC0176	0.2335	nusG	Transcription antitermination protein NusG
RC0177	0.0894	rplK	50S ribosomal protein L11
RC0178	0.07375	rplA	50S ribosomal protein L1
RC0181	0.14805	rpoB	DNA-directed RNA polymerase beta chain [EC:2.7.7.6]
RC0182	0.0933214	rpoC	DNA-directed RNA polymerase beta prime chain [EC:2.7.7.6]
RC0184	0.062425	pepA	Aminopeptidase A [EC:3.4.11.1]
RC0185	0.07655		Chromosome partitioning protein-like protein
RC0187	0.0704667	aspS	aspartyl-tRNA synthetase [EC:6.1.1.12]
RC0188	0.303		Unknown
RC0194	0.0335	gatA	Glutamyl-tRNA amidotransferase subunit A
RC0196	0.2425		Unknown
RC0202	0.265	omp1	Outer membrane protein omp1
RC0207	0.378		Unknown
RC0225	0.173		Putative 6-pyruvoyl tetrahydropterin synthase [EC:4.2.3.12]
RC0226	0.07515	sucB	Dihydrolipoamide acetyltransferase component [EC:2.3.1.61]
RC0227	0.1156	sucA	2-oxoglutarate dehydrogenase E1 component [EC:1.2.4.2]
RC0232	0.3745	dnaJ	DnaJ
RC0234	0.365		Heat shock protease [EC:3.4.21.-]
RC0259	0.37	imp	TRAP-type uncharacterized transport system, periplasmic component
RC0262	0.4025	hscA	Heat shock protein hscA
RC0273	0.38	gyrA	DNA gyrase subunit A [EC:5.99.1.3]
RC0288	0.2895	cydA	Cytochrome d ubiquinol oxidase subunit I [EC:1.10.3.-]
RC0289	0.375	cydB	Cytochrome d ubiquinol oxidase subunit II [EC:1.10.3.-]
RC0291	0.1615		Putative toxin of toxin-antitoxin (TA) system
RC0292	0.04785	lgtF	Beta 1,4 glucosyltransferase
RC0294	0.1685	purC	Phosphoribosylaminoimidazole-succinocarboxamide synthase [EC:6.3.2.6]
RC0308	0.495		Ankyrin repeat
RC0309	0.259	parE	DNA topoisomerase IV, B subunit [EC:5.99.1.-]
RC0325	0.144875	psd	Phosphatidylserine decarboxylase [EC:4.1.1.65]
RC0326	0.08905	pssA	CDP-diacylglycerol--serine O-phosphatidyltransferase [EC:2.7.8.8]
RC0331	0.311667	murC	UDP-N-acetylmuramate--alanine ligase [EC:6.3.2.8]
RC0353	0.319	icd	Isocitrate dehydrogenase, NADP-dependent [EC:1.1.1.42]
RC0359	0.36	petB	Cytochrome b
RC0369	0.328	lepA	GTP-binding protein LepA
RC0389	0.1525	virB10	VirB10 protein
RC0390	0.146	virB11	VirB11 protein
RC0412	0.4595	hisS	Histidyl-tRNA synthetase [EC:6.1.1.21]
RC0429	0.257	aprD	Alkaline protease secretion ATP-binding protein AprD
RC0430	0.168	asd	Aspartate-semialdehyde dehydrogenase [EC:1.2.1.11]
RC0449	0.3945	topA	DNA topoisomerase I
RC0456	0.3975		putative dTDP-4-dehydrorhamnose reductase.
RC0457	0.14875	capD	Putative nucleoside-diphosphate sugar epimerase CapD
RC0458	0.257333	rffE	UDP-N-acetylglucosamine 2-epimerase [EC:5.1.3.14]
RC0459	0.165575		Unknown
RC0460	0.26175		Unknown (FRAGMENT)
RC0477	0.219775		Unknown (SPLIT GENE)
RC0478	0.3085		Unknown (SPLIT GENE)
RC0497	0.24	ampD1	Negative regulator of beta-lactamase expression
RC0507	0.415	tme	Malate oxidoreductase [EC:1.1.1.38] and phosphate acetyltransferase [EC:2.3.1.8]
RC0522	0.27725	tlc2	ATP/ADP translocase
RC0526	0.351667		Unknown
RC0548	0.145		Unknown
RC0553	0.2525	coxA	Cytochrome c oxidase polypeptide I [EC:1.9.3.1]
RC0570	0.445	mfp	Membrane-fusion protein component of the RND family transporter (SPLIT GENE)
RC0582	0.2645	pheT	Phenylalanyl-tRNA synthetase beta chain [EC:6.1.1.20]
RC0583	0.0852167	dnaN	DNA polymerase III beta chain [EC:2.7.7.7]
RC0585	0.4265	leuS	Leucyl-tRNA synthetase [EC:6.1.1.4]
RC0595	0.278	dapA	Dihydrodipicolinate synthase [EC:4.2.1.52]
RC0599	0.054575	sucC	Succinyl-CoA synthetase beta chain [EC:6.2.1.5]
RC0600	0.147375	RC0600	Putative nucleic-acid-binding protein, containing PIN domain
RC0603	0.3285		Acylamino-acid-releasing enzyme
RC0619	0.380667		Unknown
RC0620	0.0996	RC0620	Unknown
RC0623	0.294	lgtD	Glycosyl transferase
RC0627	0.22275		Unknown
RC0629	0.237	lon	ATP-dependent protease La
RC0647	0.173611	nrdA	Ribonucleoside-diphosphate reductase alpha chain [EC:1.17.4.1]
RC0649	0.04255	RC0649	Unknown
RC0650	0.10685	RC0650	Unknown
RC0651	0.233	nrdB	Ribonucleoside-diphosphate reductase beta chain [EC:1.17.4.1]
RC0663	0.151	pnp	Polyribonucleotide nucleotidyltransferase [EC:2.7.7.8]
RC0664	0.108	rpsO	30S ribosomal protein S15
RC0667	0.114	sca4	Cell surface antigen Sca4
RC0674	0.283	def2	Polypeptide deformylase [EC:3.5.1.88]
RC0746	0.201	clpP	ATP-dependent Clp protease proteolytic subunit [EC:3.4.21.92]
RC0747	0.302	rpsA	30S ribosomal protein S1
RC0759	0.21	rho	Transcription termination factor Rho
RC0764	0.0543	pdhC	Pyruvate dehydrogenase complex [EC:2.3.1.12]
RC0765	0.2	infC	Translation initiation factor IF-3
RC0766	0.1305		Putative membrane protein
RC0779	0.361	folC	Folylpolyglutamate synthase [EC:6.3.2.17]
RC0783	0.336	ppdK	Pyruvate,phosphate dikinase precursor [EC:2.7.9.1]
RC0788	0.234	mazG	MazG-like protein
RC0803	0.368	dnaB	Replicative DNA helicase [EC:3.6.1.-]
RC0808	0.403		Unknown
RC0816	0.115	infB	Translation initiation factor IF-2
RC0817	0.253333	nusA	Transcription termination factor NusA
RC0832	0.2225	proP8	Proline/betaine transporter (FRAGMENT)
RC0850	0.407		Unknown
RC0864	0.271	uvrC	Excinuclease ABC subunit C
RC0871	0.2455	RC0871	Unknown
RC0883	0.1905	murA	UDP-N-acetylglucosamine 1-carboxyvinyltransferase [EC:2.5.1.7]
RC0892	0.0133	RC0892	Unknown
RC0893	0.367	yajC	Preprotein translocase YajC subunit
RC0898	0.397	mviN	Integral membrane protein MviN
RC0913	0.424	mfd	transcription-repair coupling factor
RC0922	0.08635	pat1	Patatin-like phospholipase
RC0947	0.346		Acetyltransferase [EC:2.3.1.-] (SPLIT GENE)
RC0959	0.451	accC	Acetyl-CoA carboxylase, biotin carboxylase [EC:6.4.1.2]
RC0960	0.149925	pccB	Propionyl-CoA carboxylase beta chain precursor [EC:6.4.1.3]
RC0967	0.305		Unknown
RC0968	0.10384	groEL	60 kD chaperonin
RC0981	0.224	rplQ	50S ribosomal protein L17
RC0982	0.066075	rpoA	DNA-directed RNA polymerase alpha chain [EC:2.7.7.6]
RC0983	0.0448	rpsK	30S ribosomal protein S11
RC0984	0.1265	rpsM	30S ribosomal protein S13
RC0986	0.0953667	secY	Preprotein translocase SecY subunit
RC0988	0.416	rpmD	50S ribosomal protein L30
RC0992	0.25575	rpsH	30S ribosomal protein S8
RC0993	0.10615	rpsN	30S ribosomal protein S14
RC0994	0.0636	rplE	50S ribosomal protein L5
RC0995	0.146	rplX	50S ribosomal protein L24
RC0997	0.2075	rpsQ	30S ribosomal protein S17
RC0998	0.1285	rpmC	50S ribosomal protein L29
RC1000	0.288	rpsC	30S ribosomal protein S3
RC1001	0.3	rplV	50S ribosomal protein L22
RC1002	0.17575	rpsS	30S ribosomal protein S19
RC1003	0.0617	rplB	50S ribosomal protein L2
RC1004	0.164	rplW	50S ribosomal protein L23
RC1005	0.16475	rplD	50S ribosomal protein L4
RC1006	0.2595	rplC	50S ribosomal protein L3
RC1007	0.0241333	rpsJ	30S ribosomal protein S10
RC1008	0.1335	tuf	Elongation factor EF-Tu
RC1015	0.3085	ftsZ	Cell division protein FtsZ
RC1018	0.467		NifU-like protein
RC1020	0.1515	rhlE	ATP-dependent RNA helicase RhlE
RC1045	0.07655	tatD	Putative deoxyribonuclease TatD [EC:3.1.21.-]
RC1053	0.325667	valS	Valyl-tRNA synthetase [EC:6.1.1.9]
RC1070	0.1275	exsB	Trans-regulatory protein ExsB
RC1071	0.1078		HicB-like protein
RC1080	0.0894	ccmF	Cytochrome c-type biogenesis protein ccmF
RC1085	0.01015	ompB; sca5	Outer membrane protein rOmpB
RC1086	0.2105		Beta-glucosidase [EC:3.2.1.21]
RC1116	0.18	fabD	Malonyl CoA-acyl carrier protein transacylase [EC:2.3.1.39]
RC1174	0.2153		NAD-specific glutamate dehydrogenase
RC1175	0.0658	trmE	tRNA modification GTPase
RC1176	0.345		Unknown
RC1211	0.401667	dnaE	DNA polymerase III alpha chain [EC:2.7.7.7]
RC1215	0.458	tatC	Sec-independent protein translocase protein TatC
RC1220	0.469		Unknown
RC1223	0.1425		Putative transcriptional regulator (SPLIT GENE)
RC1224	0.154	nuoJ	NADH dehydrogenase I chain J [EC:1.6.5.3]
RC1226	0.377	nuoL1	NADH dehydrogenase I chain L [EC:1.6.5.3]
RC1231	0.126267	nuoG	NADH dehydrogenase I chain G [EC:1.6.5.3]
RC1232	0.157275		Putative membrane protein
RC1233	0.317167	acnA	Aconitate hydratase [EC:4.2.1.3]
RC1237	0.209	atpA	ATP synthase alpha chain [EC:3.6.1.14]
RC1245	0.31	mrcA	Penicillin-binding protein 1A
RC1246	0.0943667	miaB	tRNA-i(6)A37 thiotransferase enzyme MiaB
RC1252	0.10335	kefB	glutathione-regulated potassium-efflux system protein KefB
RC1254	0.18075	bolA2	BolA-like protein
RC1273	0.0575371	ompA	190-KDa cell surface antigen
RC1282	0.01255		Putative outer surface protein Adr2
RC1283	0.435	fdxA	Ferredoxin
RC1302	0.278	htpG	Heat shock protein HtpG
RC1308	0.21525	gltA	Citrate synthase I [EC:4.1.3.7]
RC1336	0.1095	dnaX	DNA polymerase III subunits gamma and tau chains [EC:2.7.7.7]
RC1361	0.1665	mutL	DNA mismatch repair protein
RC1364	0.359167		Oxidoreductase (SPLIT GENE)

## Sheet: Tropheryma whipplei
Tropheryma whipplei exposed to antibiotics (Crapoulet, J bac 2008)									T. whipplei stress temperature (La, J. Antimicrob. Chemother 2007)
	mic 1				mic 10				4°C					28°C					43°C
TWT007	1.66			TWT025	1.83				TWT001	−2.6	dnaA			TWT015	1.7				TWT008	1.7
TWT013	1.51			TWT026	1.59				TWT018	−1.7	deoD			TWT059	1.5	fepG			TWT164	2.7	infC
TWT014	1.64			TWT027	1.64				TWT038	−2				TWT182	1.6	trcF			TWT348	3.8	ispDF
TWT024	1.61			TWT029	1.6				TWT042	−2				TWT213	1.6	glkA			TWT454	5.4	comM
TWT025	1.65			TWT031	1.86				TWT057	−1.7				TWT226	1.6	murD			TWT482	3.3
TWT026	1.66			TWT087	1.61				TWT060	−1.7	jepD			TWT354	−1.7	pstC			TWT560	−1.7	llvH
TWT027	1.61			TWT093	1.56				TWT071	−1.7	rpoB			TWT355	−2	phoS			TWT567	1.5a	aroA
TWT044	-1.76			TWT101	1.51				TWT087	−1.7	truB			TWT370	−1.7	aroB			TWT587	3.1	folE
TWT045	-1.5			TWT119	2.95				TWT095	−1.7				TWT380	−1.7				TWT652	1.6
TWT061	-1.51			TWT153	2.11				TWT100	−1.7	pyrG			TWT398	1.6				TWT663	4.9
TWT069	-1.56			TWT167	1.69				TWT137	−2	dppA2			TWT410	−1.7				TWT688	12	ribC
TWT070	-1.55			TWT170	2.1				TWT150	−2				TWT474	−1.7	mg			TWT742	−1.7	pho2
TWT071	-2.01			TWT171	3.07				TWT160	−1.7	—b			TWT521	−1.7				TWT745	2.8
TWT073	-1.73			TWT172	1.69				TWT187	−2	prsA			TWT633	1.9	gabT			TWT746	1.8	clpB
TWT078	-1.58			TWT173	4.91				TWT194	−1.7				TWT635	1.5	glyAb			TWT747	2.6	hspRb
TWT080	-1.54			TWT174	2.64				TWT216	−1.7	pknB			TWT748	−1.7	cbpA			TWT748	15.2	cbpA
TWT082	-1.53			TWT175	1.53				TWT242	−1.7				TWT768	2.1				TWT749	6.3	grpE
TWT086	-1.5			TWT176	1.95				TWT244	−1.6	claD								TWT750	10.3	dnaK
TWT088	-1.65			TWT177	1.55				TWT251	−1.7	kosA								TWT751	1.6
TWT089	-1.74			TWT220	1.52				TWT282	−2
TWT093	-1.59			TWT228	-1.65				TWT311	−1.7
TWT095	-1.63			TWT259	-1.5				TWT323	−1.7
TWT119	1.64			TWT277	1.74				TWT325	−2
TWT125	1.58			TWT284	1.68				TWT354	−1.7	pstC
TWT143	1.64			TWT306	1.86				TWT355	−3.3	phoS
TWT144	1.51			TWT308	1.69				TWT370	−2.5	aroB
TWT153	1.56			TWT320	1.53				TWT380	−3.3
TWT170	1.61			TWT355	1.69				TWT384	−1.7	comEA
TWT171	1.83			TWT371	-1.77				TWT389	−1.7
TWT189	1.63			TWT377	1.53				TWT410	−3.3
TWT200	-1.53			TWT385	-1.59				TWT429	−2	atpE
TWT230	-1.53			TWT387	-1.61				TWT445	−1.7	cdsA
TWT251	-1.57			TWT389	-1.71				TWT465	−1.5	ogt
TWT267	1.7			TWT408	1.92				TWT474	−2.5	mg
TWT275	1.72			TWT514	1.5				TWT476	−1.7	folC
TWT276	1.52			TWT518	-1.79				TWT489	−1.5
TWT306	1.63			TWT521	1.9				TWT505	−1.7	ddlA
TWT318	1.58			TWT522	2.08				TWT521	−1.5
TWT346	-1.56			TWT540	-2.15				TWT522	−2	pepQ
TWT348	-1.8			TWT545	-1.68				TWT528	−1.5	rpoA
TWT377	1.8			TWT549	-1.93				TWT529	−1.7	rpsK
TWT402	-1.62			TWT554	-1.78				TWT569	−2	—b
TWT414	1.55			TWT557	-1.5				TWT572	−1.7
TWT417	1.64			TWT565	-1.72				TWT583	−1.7
TWT433	-1.54			TWT569	1.55				TWT596	−2
TWT446	-1.64			TWT608	1.62				TWT608	−2
TWT447	-1.6			TWT649	1.61				TWT611	−1.6	recA
TWT465	-1.76			TWT651	1.51				TWT622	−2	rph
TWT470	-1.91			TWT652	1.68				TWT623	−2
TWT471	-1.76			TWT654	1.67				TWT656	−1.7
TWT491	-1.76			TWT673	1.5				TWT662	−1.5	—b
TWT496	-1.6			TWT712	4.19				TWT671	−1.7
TWT526	-1.54			TWT719	2.48				TWT675	−2	fusA
TWT527	-1.67			TWT722	1.86				TWT677	−2	rpsL
TWT528	-1.6			TWT772	-1.57				TWT678	−2.5
TWT540	-2.06			TWT773	-1.74				TWT683	−1.5	nrdA
TWT584	-1.71			TWT777	1.73				TWT688	−2	ribC
TWT590	1.68			TWT782	-1.64				TWT714	−2.5	rplK
TWT591	1.6			TWT796	1.57				TWT716	−2
TWT594	1.57								TWT719	−1.7
TWT596	1.6								TWT732	−1.7	hemC
TWT607	1.52								TWT746	−1.5	clpB
TWT651	1.54								TWT748	−1.7	cbpA
TWT652	1.96								TWT751	−1.7
TWT676	1.88								TWT802	−1.7	parA1
TWT677	1.56								TWT006	1.7	gyrA1
TWT679	1.6								TWT015	3.3
TWT685	2.26								TWT020	2.2	bccA
TWT686	1.75								TWT031	1.5	rmlC
TWT687	1.56								TWT059	1.5	fepG
TWT720	1.58								TWT068	2	menD
TWT722	1.53								TWT103	1.6
TWT723	1.79								TWT109	1.6	purC
TWT779	-1.56								TWT113	2.3	rpmB
TWT780	-1.66								TWT115	1.6	rpsN
TWT798	1.61								TWT117	2.4
TWT799	1.51								TWT119	1.5
TWT801	1.69								TWT120	2.1	tuf
TWT802	2.02								TWT129	1.6	comFC
TWT803	1.83								TWT162	1.7	metE
TWT805	1.5								TWT166	2	rplT
									TWT174	1.5
									TWT182	1.9	trcF
									TWT196	1.6	pyrB
									TWT200	1.6	ftsXb
									TWT203	1.7	ksgA
									TWT211	2	bioY
									TWT212	2.2
									TWT213	2.2	glkA
									TWT219	1.7
									TWT220	1.6	mraW
									TWT226	3	murD
									TWT232	2.2
									TWT233	1.7
									TWT248	1.6	qcrA
									TWT254	1.5	tabD
									TWT257	1.5
									TWT264	1.9
									TWT271	1.9	secD
									TWT274	1.6
									TWT278	1.6	lepA
									TWT283	1.5	—b
									TWT292	1.7	polA
									TWT319	1.5
									TWT349	3.4	carD
									TWT397	1.5	rpl
									TWT398	1.8
									TWT400	1.6
									TWT406	1.5	om
									TWT408	1.5
									TWT424	1.7	atpD
									TWT432	1.6	rfc
									TWT441	2.6	groEL2
									TWT450	1.6
									TWT470	2.1
									TWT481	2.6	clpP1
									TWT504	1.6
									TWT547	1.6	rplP
									TWT556	1.8	ftsY
									TWT560	1.7	llvH
									TWT561	2
									TWT562	1.8	rnc
									TWT625	1.5	htrA
									TWT630	2	pca
									TWT633	3.6	gabT
									TWT634	1.6	folD
									TWT635	1.8	glyAb
									TWT643	2.1	xseA
									TWT651	2.2	pth
									TWT655	1.5	gpm
									TWT673	1.8
									TWT723	1.6	purF
									TWT724	1.8	purM
									TWT739	1.5
									TWT740	1.6
									TWT741	1.6
									TWT742	1.7	pho2
									TWT743	1.5	umpA
									TWT755	1.8
									TWT757	1.6	ccsA
									TWT764	1.6
									TWT767	1.6
									TWT768	2.1
									TWT769	1.5	pdhB
									TWT773	2.1
									TWT775	2.6	ftsW
									TWT779	1.8
									TWT783	1.6	eno
									TWT800	1.6	pcnA

## Sheet: Rickettsia typhi
R.typhii upon temperature stress (Dreher-Lesnick, BMC Microbiol 2008)
down		up
RT0035		RP031
RT0061		RP084
RT0077		RP167
RT0102		RP679
RT0111		RT0012
RT0118		RT0013
RT0126		RT0014
RT0129		RT0038
RT0130		RT0043*
RT0140		RT0052
RT0152		RT0053
RT0171		RT0069
RT0176		RT0071
RT0191		RT0080
RT0228		RT0083
RT0258		RT0097
RT0259		RT0138
RT0261		RT0156
RT0290		RT0160
RT0297		RT0164
RT0316		RT0168
RT0318		RT0195*
RT0319		RT0206
RT0320		RT0222
RT0325		RT0246*
RT0326		RT0268*
RT0345		RT0269
RT0372		RT0278*
RT0380		RT0279
RT0393		RT0280
RT0426		RT0286
RT0431		RT0308
RT0471		RT0337
RT0473		RT0339
RT0474		RT0346
RT0476		RT0351
RT0479		RT0362*
RT0485		RT0382
RT0498		RT0416
RT0501		RT0419*
RT0519		RT0443
RT0550		RT0457*
RT0606		RT0461
RT0612		RT0478*
RT0617		RT0484
RT0618		RT0523
RT0638		RT0530*
RT0642		RT0541
RT0644		RT0551
RT0645		RT0576
RT0648		RT0604*
RT0653		RT0620
RT0686		RT0674
RT0701		RT0675*
RT0706		RT0676*
RT0805		RT0692*
RT0812		RT0693
RT0828		RT0694
RT0829		RT0709*
RT0874		RT0710*
		RT0716*
		RT0741
		RT0743
		RT0767*
		RT0771*
		RT0806*
		RT0815
		RT0861
		RT0867
		RT0870*

## Sheet: Listeria monocytogenes
Listeria monocytogenes in different condition (Toledo-Arena, Nature 2009)
Genes differentially expressed in:																			Genes differentially expressed in:																			Genes differentially expressed in:
30ºC		-		-		30ºC			30ºC			-			30ºC				Stationary		-		-		Stationary			Stationary			-			Stationary				Blood		-		-		Blood			Blood
-		Hypoxia		-		-			Hypoxia			Hypoxia			Hypoxia				-		Intestine		-		-			Intestine			Intestine			Intestine				-		Hypoxia		-		-			Hypoxia
-		-		Stationary		Stationary			-			Stationary			Stationary				-		-		Blood		Blood			-			Blood			Blood				-		-		Stationary		Stationary			-
lmo0051	-	lmo0102	+	lmo0001	-	lmo0107	+	+	lmo0201	-	-	lmo0016	-	+	lmo0323	-	-	+	lmo0013	+	lmo0004	+	lmo0029	+	lmo0019	+	+	lmo0003	-	-	lmo0010	-	-	lmo0001	-	-	-	lmo0010	-	lmo0102	+	lmo0003	-	lmo0001	-	-	lmo0130	-	-
lmo0108	+	lmo0103	+	lmo0003	-	lmo0193	+	-	lmo0278	-	-	lmo0027	-	+	lmo0367	-	-	-	lmo0014	+	lmo0008	-	lmo0032	+	lmo0046	-	-	lmo0021	+	+	lmo0012	-	-	lmo0024	+	+	+	lmo0012	-	lmo0103	+	lmo0013	+	lmo0019	+	+	lmo0201	+	-
lmo0117	+	lmo0130	-	lmo0013	+	lmo0200	-	+	lmo0485	-	-	lmo0109	-	+	lmo0400	-	-	+	lmo0015	+	lmo0009	-	lmo0035	+	lmo0101	+	+	lmo0022	+	+	lmo0018	+	-	lmo0025	+	+	+	lmo0018	-	lmo0142	+	lmo0014	+	lmo0024	+	+	lmo0278	-	-
lmo0118	+	lmo0142	+	lmo0014	+	lmo0301	+	+	lmo0677	+	-	lmo0110	-	+	lmo0425	-	-	+	lmo0016	+	lmo0011	-	lmo0044	-	lmo0186	-	-	lmo0023	+	+	lmo0033	+	+	lmo0026	+	+	+	lmo0029	+	lmo0146	+	lmo0015	+	lmo0025	+	+	lmo0338	+	+
lmo0119	+	lmo0146	+	lmo0015	+	lmo0477	-	-	lmo2004	-	-	lmo0247	+	-	lmo0434	-	+	+	lmo0037	+	lmo0017	-	lmo0045	-	lmo0198	-	-	lmo0068	+	-	lmo0069	-	-	lmo0027	+	-	-	lmo0032	+	lmo0178	-	lmo0021	+	lmo0026	+	+	lmo0392	-	-
lmo0120	+	lmo0178	-	lmo0019	+	lmo0478	-	-	lmo2159	-	-	lmo0319	-	+	lmo0479	-	+	-	lmo0038	+	lmo0047	-	lmo0050	-	lmo0199	-	-	lmo0093	+	-	lmo0097	-	-	lmo0041	-	-	-	lmo0033	+	lmo0179	-	lmo0022	+	lmo0041	-	-	lmo0393	-	-
lmo0121	+	lmo0179	-	lmo0021	+	lmo0486	-	-	lmo2160	-	-	lmo0469	+	-	lmo0484	-	-	-	lmo0039	+	lmo0071	-	lmo0056	+	lmo0200	+	+	lmo0094	+	-	lmo0098	-	-	lmo0096	-	-	-	lmo0035	+	lmo0180	-	lmo0023	+	lmo0046	-	-	lmo0485	+	-
lmo0122	+	lmo0180	-	lmo0022	+	lmo0643	-	+	lmo2161	-	-	lmo0517	-	+	lmo0698	+	-	-	lmo0040	-	lmo0080	-	lmo0057	+	lmo0232	+	+	lmo0112	-	-	lmo0108	+	+	lmo0099	-	-	-	lmo0044	-	lmo0181	-	lmo0037	+	lmo0096	-	-	lmo0521	-	-
lmo0123	+	lmo0181	-	lmo0023	+	lmo0654	+	+	lmo2162	-	-	lmo0541	-	-	lmo0715	+	-	-	lmo0042	-	lmo0081	-	lmo0058	+	lmo0251	-	-	lmo0132	-	-	lmo0130	+	-	lmo0100	+	+	+	lmo0045	-	lmo0182	-	lmo0038	+	lmo0099	-	-	lmo0641	-	+
lmo0124	+	lmo0182	-	lmo0024	+	lmo0669	-	+	lmo2163	-	-	lmo0604	+	-	lmo0718	+	-	-	lmo0043	+	lmo0095	-	lmo0059	+	lmo0269	-	+	lmo0176	-	-	lmo0135	-	-	lmo0105	+	+	+	lmo0050	-	lmo0183	-	lmo0039	+	lmo0100	+	+	lmo1052	-	-
lmo0125	+	lmo0183	-	lmo0025	+	lmo0681	+	-	lmo2277	+	+	lmo0612	+	+	lmo0914	-	-	+	lmo0055	-	lmo0119	-	lmo0060	+	lmo0354	-	-	lmo0188	-	-	lmo0152	-	-	lmo0107	+	+	+	lmo0056	+	lmo0297	-	lmo0040	-	lmo0101	+	+	lmo1053	-	-
lmo0126	+	lmo0297	-	lmo0026	+	lmo0683	+	-	lmo2345	+	-	lmo0640	-	+	lmo0915	-	-	+	lmo0077	-	lmo0120	-	lmo0061	+	lmo0367	-	+	lmo0193	-	-	lmo0153	+	+	lmo0109	+	+	-	lmo0057	+	lmo0395	+	lmo0042	-	lmo0105	+	+	lmo1054	-	-
lmo0127	+	lmo0338	+	lmo0037	+	lmo0684	+	-	lmo2347	+	-	lmo0642	+	-	lmo0916	-	-	+	lmo0089	+	lmo0121	-	lmo0062	+	lmo0399	+	-	lmo0194	-	-	lmo0158	-	-	lmo0110	+	+	-	lmo0058	+	lmo0465	+	lmo0043	+	lmo0107	+	+	lmo1055	-	-
lmo0128	+	lmo0392	-	lmo0038	+	lmo0692	+	-	lmo2360	-	+	lmo0780	+	-	lmo0917	-	-	+	lmo0090	+	lmo0122	-	lmo0063	+	lmo0406	+	-	lmo0195	-	-	lmo0165	-	-	lmo0133	+	+	+	lmo0059	+	lmo0514	+	lmo0055	-	lmo0133	+	+	lmo1986	+	-
lmo0129	+	lmo0393	-	lmo0039	+	lmo0695	+	-	lmo2361	-	+	lmo0897	+	-	lmo1007	-	-	-	lmo0091	+	lmo0123	-	lmo0064	+	lmo0409	+	+	lmo0227	-	-	lmo0166	-	-	lmo0134	+	+	+	lmo0060	+	lmo0536	-	lmo0068	+	lmo0134	+	+	lmo1987	+	-
lmo0152	+	lmo0395	+	lmo0040	-	lmo0696	+	-	lmo2708	-	-	lmo1150	-	+	lmo1883	-	-	+	lmo0092	+	lmo0124	-	lmo0065	+	lmo0410	+	+	lmo0228	-	-	lmo0189	+	+	lmo0177	-	-	-	lmo0061	+	lmo0586	+	lmo0077	-	lmo0177	-	-	lmo1988	+	-
lmo0202	-	lmo0465	+	lmo0041	-	lmo0697	+	-				lmo1216	+	-	lmo1945	+	+	+	lmo0169	+	lmo0125	-	lmo0066	+	lmo0411	+	+	lmo0247	-	-	lmo0201	-	+	lmo0214	-	-	-	lmo0062	+	lmo0587	+	lmo0089	+	lmo0186	-	-	lmo1993	-	-
lmo0203	-	lmo0514	+	lmo0042	-	lmo0699	+	-				lmo1254	-	+	lmo1961	-	-	-	lmo0170	+	lmo0127	-	lmo0078	+	lmo0412	-	-	lmo0248	-	-	lmo0203	-	+	lmo0229	+	-	+	lmo0063	+	lmo0677	-	lmo0090	+	lmo0198	-	-	lmo2156	+	+
lmo0204	-	lmo0521	-	lmo0043	+	lmo0700	+	-				lmo1255	-	+	lmo1997	-	-	+	lmo0211	+	lmo0128	-	lmo0083	-	lmo0450	-	-	lmo0249	-	-	lmo0209	-	-	lmo0230	+	-	+	lmo0064	+	lmo0811	-	lmo0091	+	lmo0199	-	-	lmo2159	-	-
lmo0205	-	lmo0536	-	lmo0046	-	lmo0706	+	-				lmo1298	+	-	lmo1998	-	-	+	lmo0246	-	lmo0136	-	lmo0084	-	lmo0451	-	-	lmo0253	-	-	lmo0215	-	-	lmo0231	+	-	+	lmo0065	+	lmo0813	-	lmo0092	+	lmo0200	+	+	lmo2210	+	+
lmo0324	+	lmo0586	+	lmo0055	-	lmo0707	+	-				lmo1310	+	-	lmo1999	-	-	+	lmo0256	-	lmo0137	-	lmo0104	+	lmo0477	-	-	lmo0263	+	+	lmo0219	-	-	lmo0261	+	+	-	lmo0066	+	lmo1102	+	lmo0093	+	lmo0214	-	-	lmo2261	+	-
lmo0361	-	lmo0587	+	lmo0068	+	lmo0708	+	-				lmo1538	-	+	lmo2000	-	-	+	lmo0260	+	lmo0142	-	lmo0106	+	lmo0478	-	-	lmo0265	+	+	lmo0221	-	-	lmo0280	-	+	+	lmo0069	-	lmo1250	+	lmo0094	+	lmo0229	+	+	lmo2340	-	-
lmo0362	-	lmo0641	+	lmo0077	-	lmo0712	+	-				lmo1539	-	+	lmo2001	-	-	+	lmo0266	+	lmo0150	-	lmo0111	+	lmo0490	-	-	lmo0272	-	-	lmo0222	-	-	lmo0283	-	-	+	lmo0078	+	lmo1252	+	lmo0112	-	lmo0230	+	+	lmo2341	-	-
lmo0366	-	lmo0811	-	lmo0089	+	lmo0714	+	-				lmo1618	+	-	lmo2002	-	-	+	lmo0267	+	lmo0151	-	lmo0117	+	lmo0520	+	+	lmo0274	+	+	lmo0225	-	-	lmo0294	-	-	+	lmo0083	-	lmo1311	+	lmo0132	-	lmo0231	+	+	lmo2343	+	-
lmo0373	-	lmo0813	-	lmo0090	+	lmo0716	+	-				lmo1652	-	-	lmo2003	-	-	+	lmo0273	-	lmo0157	-	lmo0138	+	lmo0530	-	-	lmo0277	-	-	lmo0226	-	-	lmo0298	+	+	+	lmo0084	-	lmo1312	+	lmo0169	+	lmo0232	+	+	lmo2344	+	-
lmo0376	-	lmo1052	-	lmo0091	+	lmo0723	+	+				lmo1671	+	-	lmo2175	-	-	+	lmo0292	+	lmo0163	-	lmo0139	+	lmo0531	-	-	lmo0279	-	+	lmo0241	-	-	lmo0318	+	+	+	lmo0097	-	lmo1429	+	lmo0170	+	lmo0251	-	-	lmo2345	+	-
lmo0615	-	lmo1053	-	lmo0092	+	lmo0724	+	+				lmo1720	+	-	lmo2183	-	-	-	lmo0300	+	lmo0167	-	lmo0140	+	lmo0540	-	-	lmo0284	-	-	lmo0242	-	-	lmo0321	+	+	+	lmo0098	-	lmo1482	+	lmo0176	-	lmo0261	-	+	lmo2347	+	-
lmo0675	+	lmo1054	-	lmo0093	+	lmo0778	-	-				lmo1879	-	+	lmo2184	-	-	-	lmo0301	+	lmo0180	-	lmo0154	+	lmo0541	-	+	lmo0285	-	-	lmo0243	-	-	lmo0339	+	+	+	lmo0104	+	lmo1867	-	lmo0188	-	lmo0269	+	-	lmo2590	+	-
lmo0676	+	lmo1055	-	lmo0094	+	lmo1114	+	+				lmo1957	-	-	lmo2185	-	-	-	lmo0334	-	lmo0182	-	lmo0159	+	lmo0555	+	+	lmo0286	-	-	lmo0259	-	-	lmo0340	+	+	+	lmo0106	+	lmo2004	-	lmo0193	-	lmo0280	+	-	lmo2711	+	-
lmo0678	+	lmo1102	+	lmo0096	-	lmo1132	-	-				lmo1958	-	-	lmo2186	-	-	-	lmo0352	+	lmo0183	-	lmo0168	+	lmo0560	-	+	lmo0299	+	+	lmo0289	-	-	lmo0343	+	+	+	lmo0108	+	lmo2114	+	lmo0194	-	lmo0283	+	-	lmo2773	-	-
lmo0679	+	lmo1250	+	lmo0099	-	lmo1172	+	-				lmo1960	-	-	lmo2467	+	+	+	lmo0353	+	lmo0184	-	lmo0172	+	lmo0573	-	+	lmo0307	-	-	lmo0295	-	+	lmo0344	+	+	+	lmo0111	+	lmo2160	-	lmo0195	-	lmo0294	+	-	lmo2826	+	+
lmo0680	+	lmo1252	+	lmo0100	+	lmo1173	+	-				lmo1983	-	-	lmo2522	-	+	-	lmo0368	+	lmo0220	-	lmo0173	+	lmo0594	+	+	lmo0308	-	-	lmo0302	-	-	lmo0345	+	+	+	lmo0117	+	lmo2161	-	lmo0211	+	lmo0298	+	+	lmo2827	+	+
lmo0682	+	lmo1311	+	lmo0101	+	lmo1186	+	+				lmo1984	-	-	lmo2645	-	-	+	lmo0400	+	lmo0224	-	lmo0192	+	lmo0595	+	+	lmo0309	-	-	lmo0304	-	-	lmo0346	+	+	+	lmo0135	-	lmo2162	-	lmo0227	-	lmo0318	+	+
lmo0685	+	lmo1312	+	lmo0105	+	lmo1387	-	+				lmo1985	-	-	lmo2646	-	-	+	lmo0402	+	lmo0235	-	lmo0202	+	lmo0598	-	+	lmo0319	+	-	lmo0312	-	+	lmo0347	+	+	+	lmo0138	+	lmo2163	-	lmo0228	-	lmo0321	+	+
lmo0686	+	lmo1429	+	lmo0112	-	lmo1516	+	-				lmo2105	-	-	lmo2647	-	-	+	lmo0425	+	lmo0236	-	lmo0204	+	lmo0640	+	-	lmo0323	+	+	lmo0313	-	+	lmo0348	+	+	+	lmo0139	+	lmo2277	+	lmo0246	-	lmo0339	+	+
lmo0687	+	lmo1482	+	lmo0132	-	lmo1627	-	+				lmo2125	-	+	lmo2648	-	-	+	lmo0426	+	lmo0238	-	lmo0205	+	lmo0649	+	-	lmo0377	+	+	lmo0317	+	+	lmo0383	+	+	+	lmo0140	+	lmo2360	+	lmo0248	-	lmo0340	+	+
lmo0688	+	lmo1867	-	lmo0133	+	lmo1628	-	+				lmo2436	-	+	lmo2649	-	-	+	lmo0427	+	lmo0239	-	lmo0206	+	lmo0650	+	-	lmo0398	+	-	lmo0338	-	+	lmo0384	+	+	+	lmo0152	-	lmo2361	+	lmo0249	-	lmo0343	+	+
lmo0689	+	lmo1986	-	lmo0134	+	lmo1630	-	+				lmo2447	-	-	lmo2650	-	-	+	lmo0428	+	lmo0240	-	lmo0207	+	lmo0696	-	+	lmo0401	+	+	lmo0341	+	+	lmo0385	+	+	+	lmo0153	+	lmo2708	-	lmo0253	-	lmo0344	+	+
lmo0690	+	lmo1987	-	lmo0169	+	lmo1631	-	+				lmo2569	-	-	lmo2651	-	-	+	lmo0430	+	lmo0245	+	lmo0208	+	lmo0773	-	-	lmo0405	+	+	lmo0342	+	+	lmo0386	+	+	+	lmo0154	+			lmo0256	-	lmo0345	+	+
lmo0691	+	lmo1988	-	lmo0170	+	lmo1632	-	+				lmo2585	-	+	lmo2797	-	-	+	lmo0435	+	lmo0252	+	lmo0210	-	lmo0786	-	-	lmo0408	+	+	lmo0356	-	-	lmo0389	+	-	+	lmo0158	-			lmo0260	+	lmo0346	+	+
lmo0693	+	lmo1993	-	lmo0176	-	lmo1633	-	+				lmo2586	-	+	lmo2798	-	-	+	lmo0479	-	lmo0282	-	lmo0250	-	lmo0822	+	+	lmo0429	+	+	lmo0366	-	+	lmo0394	-	+	+	lmo0159	+			lmo0263	+	lmo0347	+	+
lmo0694	+	lmo2114	+	lmo0177	-	lmo1639	+	+				lmo2726	+	-	lmo2799	-	-	+	lmo0481	+	lmo0325	-	lmo0258	-	lmo0826	-	-	lmo0439	+	+	lmo0376	+	+	lmo0397	+	+	+	lmo0165	-			lmo0265	+	lmo0348	+	+
lmo0701	+	lmo2156	+	lmo0186	-	lmo1640	+	+				lmo2742	-	+	lmo2800	-	-	+	lmo0482	-	lmo0333	-	lmo0264	+	lmo0829	-	-	lmo0445	+	+	lmo0418	+	+	lmo0433	+	+	+	lmo0166	-			lmo0266	+	lmo0354	-	-
lmo0702	+	lmo2210	+	lmo0188	-	lmo1654	-	-				lmo2743	-	+	lmo2801	-	-	+	lmo0486	-	lmo0349	+	lmo0275	-	lmo0830	+	-	lmo0471	+	+	lmo0423	-	-	lmo0434	+	+	+	lmo0168	+			lmo0267	+	lmo0383	+	+
lmo0703	+	lmo2261	-	lmo0194	-	lmo1699	+	-				lmo2788	-	-	lmo2851	-	-	+	lmo0488	+	lmo0350	+	lmo0278	-	lmo0856	-	-	lmo0501	+	+	lmo0442	-	+	lmo0469	-	-	-	lmo0172	+			lmo0272	-	lmo0384	+	+
lmo0704	+	lmo2340	-	lmo0195	-	lmo1700	+	-				lmo2796	-	+					lmo0491	-	lmo0351	+	lmo0281	+	lmo0858	+	+	lmo0503	+	+	lmo0456	-	+	lmo0470	-	-	-	lmo0173	+			lmo0273	-	lmo0385	+	+
lmo0705	+	lmo2341	-	lmo0198	-	lmo1786	-	+											lmo0509	-	lmo0357	+	lmo0290	-	lmo0867	-	+	lmo0504	+	+	lmo0485	-	+	lmo0484	-	-	+	lmo0189	+			lmo0274	+	lmo0386	+	+
lmo0709	+	lmo2343	-	lmo0199	-	lmo2181	-	-											lmo0529	-	lmo0358	+	lmo0293	+	lmo0869	+	+	lmo0506	+	+	lmo0498	+	+	lmo0502	+	+	+	lmo0192	+			lmo0277	-	lmo0389	+	+
lmo0710	+	lmo2344	-	lmo0211	+	lmo2250	+	-											lmo0539	+	lmo0359	+	lmo0296	+	lmo0870	+	+	lmo0507	+	+	lmo0524	+	+	lmo0505	+	+	+	lmo0202	+			lmo0279	-	lmo0394	+	-
lmo0711	+	lmo2590	-	lmo0214	-	lmo2251	+	-											lmo0545	+	lmo0372	+	lmo0303	-	lmo0877	+	+	lmo0517	+	-	lmo0567	-	+	lmo0508	+	+	+	lmo0203	+			lmo0284	-	lmo0397	+	+
lmo0713	+	lmo2711	-	lmo0227	-	lmo2299	+	+											lmo0551	+	lmo0373	+	lmo0314	+	lmo0902	+	+	lmo0519	-	-	lmo0568	-	+	lmo0515	+	+	+	lmo0204	+			lmo0285	-	lmo0399	-	+
lmo0717	+	lmo2773	-	lmo0228	-	lmo2303	+	+											lmo0552	+	lmo0374	+	lmo0315	+	lmo0912	-	-	lmo0527	-	-	lmo0600	-	-	lmo0528	-	-	-	lmo0205	+			lmo0286	-	lmo0406	-	+
lmo0725	-	lmo2826	+	lmo0229	+	lmo2304	+	+											lmo0554	+	lmo0390	-	lmo0316	+	lmo0915	+	-	lmo0532	-	-	lmo0601	-	-	lmo0543	+	+	+	lmo0206	+			lmo0292	+	lmo0409	+	+
lmo0834	+	lmo2827	+	lmo0230	+	lmo2305	+	+											lmo0571	-	lmo0395	+	lmo0320	+	lmo0932	+	+	lmo0533	-	-	lmo0641	-	-	lmo0544	+	+	+	lmo0207	+			lmo0299	+	lmo0410	+	+
lmo0835	+			lmo0231	+	lmo2306	+	+											lmo0579	+	lmo0415	-	lmo0322	+	lmo0936	-	-	lmo0534	-	-	lmo0663	-	-	lmo0591	+	-	-	lmo0208	+			lmo0300	+	lmo0411	+	+
lmo1116	-			lmo0232	+	lmo2307	+	+											lmo0580	+	lmo0431	-	lmo0326	+	lmo0957	+	-	lmo0542	+	+	lmo0673	+	+	lmo0602	+	+	+	lmo0209	-			lmo0301	+	lmo0412	-	-
lmo1117	-			lmo0246	-	lmo2309	+	+											lmo0584	+	lmo0452	-	lmo0332	+	lmo0997	+	+	lmo0559	-	-	lmo0740	-	-	lmo0604	-	-	+	lmo0210	-			lmo0307	-	lmo0433	+	+
lmo1171	+			lmo0248	-	lmo2335	-	+											lmo0588	+	lmo0453	-	lmo0336	+	lmo0998	-	+	lmo0589	+	-	lmo0754	+	+	lmo0647	+	+	+	lmo0215	-			lmo0308	-	lmo0450	-	-
lmo1174	+			lmo0249	-	lmo2336	-	+											lmo0592	+	lmo0454	-	lmo0337	+	lmo1042	+	-	lmo0590	+	-	lmo0764	-	-	lmo0651	+	+	+	lmo0219	-			lmo0309	-	lmo0451	-	-
lmo1175	+			lmo0251	-	lmo2352	+	+											lmo0605	-	lmo0459	-	lmo0355	-	lmo1043	+	-	lmo0610	+	+	lmo0789	-	-	lmo0654	+	+	+	lmo0221	-			lmo0334	-	lmo0470	-	-
lmo1176	+			lmo0253	-	lmo2364	-	-											lmo0612	+	lmo0493	-	lmo0361	+	lmo1044	+	-	lmo0624	+	+	lmo0790	-	-	lmo0681	-	-	+	lmo0222	-			lmo0352	+	lmo0477	-	-
lmo1177	+			lmo0256	-	lmo2365	-	-											lmo0613	+	lmo0495	-	lmo0362	+	lmo1045	+	-	lmo0625	+	+	lmo0831	-	+	lmo0715	-	-	+	lmo0225	-			lmo0353	+	lmo0478	-	-
lmo1178	+			lmo0260	+	lmo2581	-	+											lmo0627	+	lmo0497	-	lmo0365	+	lmo1046	+	-	lmo0635	-	-	lmo0841	-	-	lmo0731	-	-	+	lmo0226	-			lmo0368	+	lmo0490	-	-
lmo1179	+			lmo0261	+	lmo2690	+	+											lmo0628	+	lmo0499	+	lmo0369	-	lmo1047	+	-	lmo0636	-	-	lmo0862	+	+	lmo0739	+	+	-	lmo0241	-			lmo0377	+	lmo0502	+	+
lmo1180	+			lmo0263	+														lmo0629	+	lmo0500	+	lmo0370	-	lmo1058	+	-	lmo0638	-	-	lmo0871	+	+	lmo0772	-	-	-	lmo0242	-			lmo0398	+	lmo0505	+	+
lmo1181	+			lmo0265	+														lmo0633	+	lmo0514	+	lmo0381	+	lmo1126	+	-	lmo0643	+	+	lmo0884	-	-	lmo0785	-	-	-	lmo0243	-			lmo0401	+	lmo0508	+	+
lmo1182	+			lmo0266	+														lmo0634	+	lmo0523	-	lmo0382	+	lmo1138	+	+	lmo0648	+	+	lmo0885	-	-	lmo0788	-	-	-	lmo0250	-			lmo0402	+	lmo0515	+	+
lmo1183	+			lmo0267	+														lmo0637	-	lmo0536	+	lmo0387	+	lmo1188	-	-	lmo0666	-	-	lmo0886	-	-	lmo0791	-	-	-	lmo0258	-			lmo0405	+	lmo0520	+	+
lmo1184	+			lmo0269	-														lmo0642	-	lmo0537	-	lmo0388	+	lmo1216	-	-	lmo0669	+	+	lmo0892	-	-	lmo0793	-	-	+	lmo0259	-			lmo0408	+	lmo0528	-	-
lmo1185	+			lmo0272	-														lmo0671	+	lmo0538	-	lmo0392	-	lmo1267	-	-	lmo0670	+	+	lmo0894	-	-	lmo0794	+	+	+	lmo0264	+			lmo0426	+	lmo0530	-	-
lmo1190	+			lmo0273	-														lmo0672	-	lmo0546	+	lmo0393	-	lmo1294	-	-	lmo0684	-	-	lmo0900	+	+	lmo0818	+	+	+	lmo0275	-			lmo0427	+	lmo0531	-	-
lmo1413	-			lmo0274	+														lmo0683	-	lmo0547	-	lmo0413	+	lmo1303	+	+	lmo0698	-	-	lmo0923	-	-	lmo0836	+	+	+	lmo0281	+			lmo0428	+	lmo0540	-	-
lmo1587	+			lmo0277	-														lmo0692	-	lmo0585	+	lmo0414	+	lmo1307	-	-	lmo0706	-	-	lmo0924	-	-	lmo0847	-	-	-	lmo0289	-			lmo0429	+	lmo0543	+	+
lmo1588	+			lmo0279	-														lmo0695	-	lmo0586	+	lmo0419	+	lmo1308	-	-	lmo0707	-	-	lmo0925	-	-	lmo0848	-	-	-	lmo0290	-			lmo0430	+	lmo0544	+	+
lmo1589	+			lmo0280	-														lmo0697	-	lmo0611	-	lmo0421	-	lmo1309	-	-	lmo0708	-	-	lmo0993	-	-	lmo0911	+	+	+	lmo0293	+			lmo0435	+	lmo0555	+	+
lmo1590	+			lmo0283	-														lmo0699	-	lmo0617	-	lmo0422	-	lmo1310	-	-	lmo0712	-	-	lmo0999	-	+	lmo0914	+	-	-	lmo0295	+			lmo0439	+	lmo0560	+	-
lmo1591	+			lmo0284	-														lmo0700	-	lmo0619	-	lmo0440	+	lmo1314	-	-	lmo0714	-	-	lmo1001	+	+	lmo0920	-	-	-	lmo0296	+			lmo0445	+	lmo0573	+	-
lmo1638	+			lmo0285	-														lmo0719	+	lmo0621	-	lmo0449	+	lmo1321	-	-	lmo0716	-	-	lmo1041	-	-	lmo0921	-	-	-	lmo0302	-			lmo0471	+	lmo0591	-	+
lmo2044	-			lmo0286	-														lmo0722	+	lmo0646	-	lmo0457	+	lmo1327	-	-	lmo0718	-	-	lmo1052	-	-	lmo0934	-	-	-	lmo0303	-			lmo0481	+	lmo0594	+	+
lmo2090	+			lmo0292	+														lmo0723	+	lmo0667	-	lmo0458	+	lmo1331	-	-	lmo0735	+	+	lmo1053	-	-	lmo0935	-	-	-	lmo0304	-			lmo0482	-	lmo0595	+	+
lmo2091	+			lmo0294	-														lmo0724	+	lmo0668	-	lmo0473	-	lmo1336	-	-	lmo0736	+	+	lmo1054	-	-	lmo0937	+	+	+	lmo0312	+			lmo0486	-	lmo0598	+	-
lmo2278	+			lmo0298	+														lmo0730	-	lmo0675	-	lmo0474	-	lmo1340	+	-	lmo0738	+	+	lmo1064	-	-	lmo0944	+	+	+	lmo0313	+			lmo0488	+	lmo0602	+	+
lmo2279	+			lmo0299	+														lmo0732	+	lmo0686	-	lmo0489	+	lmo1375	+	-	lmo0758	+	-	lmo1065	-	-	lmo0953	+	+	+	lmo0314	+			lmo0491	-	lmo0647	+	+
lmo2280	+			lmo0300	+														lmo0733	+	lmo0687	-	lmo0496	+	lmo1388	-	-	lmo0776	+	+	lmo1070	+	+	lmo0960	-	-	-	lmo0315	+			lmo0501	+	lmo0649	-	+
lmo2281	+			lmo0307	-														lmo0734	+	lmo0688	-	lmo0511	+	lmo1406	-	-	lmo0780	-	-	lmo1080	-	-	lmo0961	-	-	-	lmo0316	+			lmo0503	+	lmo0650	-	+
lmo2282	+			lmo0308	-														lmo0737	+	lmo0689	-	lmo0512	+	lmo1407	-	-	lmo0787	-	-	lmo1081	-	-	lmo0971	-	-	-	lmo0317	+			lmo0504	+	lmo0651	+	+
lmo2283	+			lmo0309	-														lmo0759	+	lmo0690	-	lmo0513	+	lmo1417	-	-	lmo0795	-	-	lmo1082	-	-	lmo0972	-	-	-	lmo0320	+			lmo0506	+	lmo0654	+	+
lmo2284	+			lmo0318	+														lmo0760	+	lmo0701	-	lmo0518	+	lmo1419	-	-	lmo0796	+	+	lmo1083	-	-	lmo0973	-	-	-	lmo0322	+			lmo0507	+	lmo0681	+	-
lmo2285	+			lmo0321	+														lmo0761	+	lmo0703	-	lmo0521	-	lmo1420	-	-	lmo0802	-	-	lmo1088	-	-	lmo0974	-	-	-	lmo0326	+			lmo0509	-	lmo0696	+	-
lmo2286	+			lmo0334	-														lmo0778	-	lmo0704	-	lmo0535	+	lmo1431	-	-	lmo0807	-	-	lmo1089	-	-	lmo0988	-	-	-	lmo0332	+			lmo0519	-	lmo0731	+	-
lmo2287	+			lmo0339	+														lmo0800	+	lmo0705	-	lmo0549	+	lmo1446	-	-	lmo0808	-	-	lmo1090	-	-	lmo0994	+	+	+	lmo0336	+			lmo0527	-	lmo0739	-	+
lmo2288	+			lmo0340	+														lmo0806	-	lmo0709	-	lmo0556	-	lmo1486	-	-	lmo0809	-	-	lmo1092	-	-	lmo1007	-	+	+	lmo0337	+			lmo0529	-	lmo0772	-	-
lmo2289	+			lmo0343	+														lmo0814	-	lmo0710	-	lmo0557	-	lmo1518	-	+	lmo0810	-	-	lmo1093	-	-	lmo1014	-	-	-	lmo0341	+			lmo0532	-	lmo0773	-	-
lmo2290	+			lmo0344	+														lmo0846	-	lmo0711	-	lmo0561	+	lmo1524	-	-	lmo0815	-	-	lmo1097	+	-	lmo1015	-	-	-	lmo0342	+			lmo0533	-	lmo0785	-	-
lmo2291	+			lmo0345	+														lmo0857	-	lmo0753	-	lmo0562	+	lmo1530	-	-	lmo0816	-	-	lmo1119	+	-	lmo1016	-	-	-	lmo0355	-			lmo0534	-	lmo0786	-	-
lmo2292	+			lmo0346	+														lmo0878	+	lmo0755	-	lmo0563	+	lmo1548	-	-	lmo0819	+	+	lmo1120	-	-	lmo1049	+	+	-	lmo0356	-			lmo0539	+	lmo0788	-	-
lmo2293	+			lmo0347	+														lmo0880	+	lmo0756	-	lmo0564	+	lmo1564	+	-	lmo0820	+	-	lmo1122	-	-	lmo1067	-	-	-	lmo0361	+			lmo0542	+	lmo0791	-	-
lmo2294	+			lmo0348	+														lmo0897	-	lmo0757	-	lmo0565	+	lmo1576	+	-	lmo0821	+	-	lmo1123	-	-	lmo1073	-	-	-	lmo0362	+			lmo0545	+	lmo0793	+	-
lmo2295	+			lmo0352	+														lmo0913	+	lmo0775	+	lmo0566	+	lmo1577	+	-	lmo0833	-	-	lmo1137	-	+	lmo1074	-	-	-	lmo0365	+			lmo0551	+	lmo0794	+	+
lmo2296	+			lmo0353	+														lmo0916	+	lmo0811	-	lmo0569	+	lmo1584	-	-	lmo0837	-	-	lmo1151	+	+	lmo1075	-	-	-	lmo0366	+			lmo0552	+	lmo0818	+	+
lmo2297	+			lmo0354	-														lmo0917	+	lmo0842	-	lmo0581	-	lmo1592	-	-	lmo0855	-	-	lmo1153	+	+	lmo1076	-	-	-	lmo0369	-			lmo0554	+	lmo0822	+	+
lmo2298	+			lmo0368	+														lmo0918	+	lmo0850	+	lmo0583	-	lmo1593	-	-	lmo0866	-	-	lmo1154	+	+	lmo1077	-	-	-	lmo0370	-			lmo0559	-	lmo0826	-	-
lmo2300	+			lmo0377	+														lmo0956	+	lmo0852	-	lmo0596	+	lmo1634	-	-	lmo0919	+	+	lmo1155	+	+	lmo1079	-	-	-	lmo0376	+			lmo0571	-	lmo0829	-	-
lmo2301	+			lmo0383	+														lmo0958	+	lmo0853	-	lmo0597	+	lmo1657	-	-	lmo0947	-	-	lmo1156	+	+	lmo1121	+	-	-	lmo0381	+			lmo0579	+	lmo0830	-	+
lmo2308	+			lmo0384	+														lmo0989	-	lmo0854	-	lmo0599	-	lmo1658	-	-	lmo0981	-	-	lmo1158	+	+	lmo1124	+	-	-	lmo0382	+			lmo0580	+	lmo0836	+	+
lmo2310	+			lmo0385	+														lmo1056	-	lmo0859	+	lmo0603	+	lmo1664	-	+	lmo0991	-	+	lmo1160	+	+	lmo1125	+	-	-	lmo0387	+			lmo0584	+	lmo0847	-	-
lmo2311	+			lmo0386	+														lmo1057	+	lmo0861	+	lmo0620	+	lmo1666	+	-	lmo0995	+	+	lmo1162	+	+	lmo1131	-	-	+	lmo0388	+			lmo0588	+	lmo0848	-	-
lmo2312	+			lmo0389	+														lmo1059	+	lmo0903	-	lmo0623	+	lmo1678	+	+	lmo1048	+	+	lmo1166	+	+	lmo1140	+	+	+	lmo0413	+			lmo0589	+	lmo0856	-	-
lmo2313	+			lmo0394	-														lmo1068	+	lmo0904	+	lmo0644	-	lmo1679	+	+	lmo1113	+	+	lmo1175	+	+	lmo1159	+	+	+	lmo0414	+			lmo0590	+	lmo0858	+	+
lmo2314	+			lmo0397	+														lmo1096	-	lmo0908	-	lmo0662	-	lmo1680	+	+	lmo1114	+	+	lmo1176	+	+	lmo1164	+	+	+	lmo0418	+			lmo0592	+	lmo0867	+	-
lmo2315	+			lmo0398	+														lmo1132	-	lmo0926	-	lmo0679	+	lmo1684	+	+	lmo1139	+	+	lmo1177	+	+	lmo1186	+	+	+	lmo0419	+			lmo0605	-	lmo0869	+	+
lmo2316	+			lmo0399	+														lmo1169	-	lmo0929	+	lmo0680	+	lmo1703	+	-	lmo1143	+	+	lmo1179	+	+	lmo1210	-	-	-	lmo0421	-			lmo0610	+	lmo0870	+	+
lmo2317	+			lmo0401	+														lmo1170	-	lmo0939	-	lmo0691	+	lmo1717	-	-	lmo1150	+	+	lmo1181	+	+	lmo1217	-	-	-	lmo0422	-			lmo0613	+	lmo0877	+	+
lmo2318	+			lmo0402	+														lmo1208	+	lmo0946	+	lmo0693	+	lmo1725	+	+	lmo1172	-	+	lmo1185	+	+	lmo1218	-	-	-	lmo0423	-			lmo0624	+	lmo0902	+	+
lmo2319	+			lmo0405	+														lmo1209	+	lmo0948	-	lmo0720	+	lmo1733	+	+	lmo1173	-	+	lmo1192	+	+	lmo1221	-	-	-	lmo0440	+			lmo0625	+	lmo0911	+	+
lmo2320	+			lmo0406	+														lmo1212	+	lmo0950	-	lmo0725	+	lmo1734	+	+	lmo1211	-	-	lmo1201	+	+	lmo1238	-	-	-	lmo0442	+			lmo0627	+	lmo0912	-	-
lmo2321	+			lmo0408	+														lmo1228	-	lmo0951	-	lmo0727	-	lmo1775	-	+	lmo1235	-	-	lmo1220	+	+	lmo1239	-	-	-	lmo0449	+			lmo0628	+	lmo0920	-	-
lmo2322	+			lmo0409	+														lmo1237	-	lmo0954	+	lmo0728	+	lmo1783	-	-	lmo1240	-	-	lmo1222	-	-	lmo1241	+	+	+	lmo0456	+			lmo0629	+	lmo0921	-	-
lmo2323	+			lmo0410	+														lmo1248	-	lmo0975	-	lmo0752	+	lmo1784	-	-	lmo1249	-	-	lmo1231	-	-	lmo1245	+	+	+	lmo0457	+			lmo0633	+	lmo0932	+	+
lmo2324	+			lmo0411	+														lmo1258	+	lmo0985	-	lmo0771	-	lmo1785	-	-	lmo1256	+	+	lmo1232	-	-	lmo1254	+	-	-	lmo0458	+			lmo0634	+	lmo0934	-	-
lmo2325	+			lmo0412	-														lmo1262	-	lmo1004	-	lmo0777	+	lmo1786	+	+	lmo1266	-	-	lmo1234	-	-	lmo1255	+	-	-	lmo0473	-			lmo0635	-	lmo0935	-	-
lmo2326	+			lmo0426	+														lmo1289	+	lmo1005	-	lmo0779	+	lmo1798	+	+	lmo1295	+	+	lmo1243	+	+	lmo1286	-	-	-	lmo0474	-			lmo0636	-	lmo0936	-	-
lmo2327	+			lmo0427	+														lmo1292	+	lmo1011	-	lmo0783	-	lmo1799	+	+	lmo1298	-	-	lmo1244	+	+	lmo1287	-	-	-	lmo0489	+			lmo0637	-	lmo0937	+	+
lmo2328	+			lmo0428	+														lmo1301	+	lmo1012	-	lmo0784	-	lmo1840	-	+	lmo1299	-	-	lmo1268	-	-	lmo1293	+	+	-	lmo0496	+			lmo0638	-	lmo0944	+	+
lmo2346	+			lmo0429	+														lmo1302	+	lmo1031	+	lmo0798	+	lmo1842	-	+	lmo1315	-	-	lmo1272	-	-	lmo1296	-	-	-	lmo0498	+			lmo0643	+	lmo0953	+	+
lmo2348	+			lmo0430	+														lmo1306	-	lmo1033	+	lmo0799	-	lmo1843	-	-	lmo1355	-	-	lmo1273	-	-	lmo1297	-	-	-	lmo0511	+			lmo0648	+	lmo0957	-	+
lmo2568	+			lmo0433	+														lmo1313	-	lmo1034	+	lmo0812	+	lmo1845	-	-	lmo1396	-	-	lmo1275	-	-	lmo1316	-	-	-	lmo0512	+			lmo0666	-	lmo0960	-	-
lmo2652	-			lmo0435	+														lmo1330	-	lmo1050	-	lmo0817	+	lmo1903	-	-	lmo1408	+	+	lmo1276	-	-	lmo1317	-	-	-	lmo0513	+			lmo0669	+	lmo0961	-	-
				lmo0439	+														lmo1335	-	lmo1072	-	lmo0823	-	lmo1917	-	-	lmo1416	-	-	lmo1277	-	-	lmo1319	-	-	-	lmo0518	+			lmo0670	+	lmo0971	-	-
				lmo0445	+														lmo1351	-	lmo1091	-	lmo0825	-	lmo1918	-	-	lmo1433	+	+	lmo1278	-	-	lmo1322	-	-	-	lmo0524	+			lmo0671	+	lmo0972	-	-
				lmo0450	-														lmo1353	-	lmo1111	+	lmo0838	+	lmo1958	-	+	lmo1447	-	+	lmo1279	-	-	lmo1323	-	-	-	lmo0535	+			lmo0672	-	lmo0973	-	-
				lmo0451	-														lmo1381	+	lmo1129	-	lmo0843	+	lmo1961	-	+	lmo1516	-	-	lmo1285	+	+	lmo1324	-	-	-	lmo0549	+			lmo0683	-	lmo0974	-	-
				lmo0470	-														lmo1382	+	lmo1130	-	lmo0844	+	lmo1994	-	-	lmo1517	-	-	lmo1320	-	-	lmo1325	-	-	-	lmo0556	-			lmo0684	-	lmo0988	-	-
				lmo0471	+														lmo1383	+	lmo1136	-	lmo0845	+	lmo2061	+	-	lmo1526	+	+	lmo1329	-	-	lmo1328	-	-	-	lmo0557	-			lmo0692	-	lmo0994	+	+
				lmo0481	+														lmo1423	+	lmo1142	+	lmo0863	+	lmo2145	-	+	lmo1539	+	+	lmo1337	-	-	lmo1348	+	+	-	lmo0561	+			lmo0695	-	lmo0997	+	+
				lmo0482	-														lmo1432	+	lmo1144	+	lmo0864	+	lmo2173	-	-	lmo1544	-	-	lmo1338	-	-	lmo1349	+	+	-	lmo0562	+			lmo0697	-	lmo0998	+	-
				lmo0488	+														lmo1440	-	lmo1145	+	lmo0865	+	lmo2189	+	-	lmo1600	-	-	lmo1339	-	-	lmo1350	+	+	-	lmo0563	+			lmo0699	-	lmo1014	-	-
				lmo0490	-														lmo1445	-	lmo1146	+	lmo0868	+	lmo2197	-	+	lmo1614	-	-	lmo1354	-	-	lmo1361	-	-	-	lmo0564	+			lmo0700	-	lmo1015	-	-
				lmo0491	-														lmo1454	+	lmo1147	+	lmo0872	+	lmo2238	-	-	lmo1627	+	-	lmo1357	-	-	lmo1363	-	-	-	lmo0565	+			lmo0706	-	lmo1016	-	-
				lmo0501	+														lmo1467	+	lmo1148	+	lmo0873	+	lmo2248	-	-	lmo1628	+	-	lmo1358	-	-	lmo1369	-	-	-	lmo0566	+			lmo0707	-	lmo1042	-	+
				lmo0502	+														lmo1479	-	lmo1152	+	lmo0875	+	lmo2250	-	-	lmo1629	+	-	lmo1360	-	-	lmo1387	+	-	+	lmo0567	+			lmo0708	-	lmo1043	-	+
				lmo0503	+														lmo1480	-	lmo1157	+	lmo0881	+	lmo2255	+	+	lmo1630	+	-	lmo1362	-	-	lmo1418	-	-	-	lmo0568	+			lmo0712	-	lmo1044	-	+
				lmo0504	+														lmo1500	-	lmo1165	+	lmo0888	-	lmo2265	+	-	lmo1631	+	-	lmo1370	-	-	lmo1476	-	-	-	lmo0569	+			lmo0714	-	lmo1045	-	+
				lmo0505	+														lmo1514	+	lmo1167	+	lmo0889	-	lmo2266	+	-	lmo1632	+	-	lmo1371	-	-	lmo1485	-	-	-	lmo0581	-			lmo0716	-	lmo1046	-	+
				lmo0506	+														lmo1540	-	lmo1171	+	lmo0890	-	lmo2270	-	+	lmo1633	+	-	lmo1372	-	-	lmo1497	-	-	-	lmo0583	-			lmo0719	+	lmo1047	-	+
				lmo0507	+														lmo1558	-	lmo1174	+	lmo0891	-	lmo2352	+	+	lmo1655	-	-	lmo1373	-	-	lmo1498	-	-	-	lmo0596	+			lmo0722	+	lmo1049	-	+
				lmo0508	+														lmo1565	+	lmo1178	+	lmo0893	-	lmo2392	+	+	lmo1659	-	+	lmo1384	-	-	lmo1525	-	-	-	lmo0597	+			lmo0723	+	lmo1058	-	+
				lmo0509	-														lmo1568	+	lmo1180	+	lmo0895	-	lmo2393	+	+	lmo1671	-	+	lmo1385	+	+	lmo1538	+	+	-	lmo0599	-			lmo0724	+	lmo1067	-	-
				lmo0515	+														lmo1575	+	lmo1182	+	lmo0898	-	lmo2410	-	+	lmo1685	-	-	lmo1392	-	-	lmo1545	-	-	-	lmo0600	-			lmo0730	-	lmo1073	-	-
				lmo0519	-														lmo1596	-	lmo1183	+	lmo0906	-	lmo2468	+	+	lmo1694	+	+	lmo1393	-	-	lmo1546	-	-	-	lmo0601	-			lmo0732	+	lmo1074	-	-
				lmo0520	+														lmo1601	+	lmo1184	+	lmo0927	-	lmo2495	+	+	lmo1697	-	-	lmo1401	-	-	lmo1547	-	-	-	lmo0603	+			lmo0733	+	lmo1075	-	-
				lmo0527	-														lmo1602	+	lmo1187	+	lmo0930	-	lmo2497	+	+	lmo1710	-	-	lmo1403	-	-	lmo1551	-	-	-	lmo0620	+			lmo0734	+	lmo1076	-	-
				lmo0528	-														lmo1604	-	lmo1189	+	lmo0933	-	lmo2504	-	-	lmo1726	+	+	lmo1404	-	-	lmo1552	-	-	-	lmo0623	+			lmo0735	+	lmo1077	-	-
				lmo0529	-														lmo1615	-	lmo1190	+	lmo0940	-	lmo2505	-	-	lmo1728	+	-	lmo1413	-	-	lmo1554	-	-	-	lmo0644	-			lmo0736	+	lmo1079	-	-
				lmo0530	-														lmo1617	-	lmo1191	+	lmo0941	-	lmo2506	-	-	lmo1730	+	+	lmo1449	-	-	lmo1555	-	-	-	lmo0662	-			lmo0737	+	lmo1121	-	+
				lmo0531	-														lmo1618	-	lmo1229	+	lmo0942	-	lmo2522	-	-	lmo1782	+	-	lmo1455	-	-	lmo1556	-	-	-	lmo0663	-			lmo0738	+	lmo1124	-	+
				lmo0532	-														lmo1623	-	lmo1233	-	lmo0952	+	lmo2525	-	-	lmo1790	+	+	lmo1457	-	-	lmo1557	-	-	-	lmo0673	+			lmo0758	+	lmo1125	-	+
				lmo0533	-														lmo1624	-	lmo1252	-	lmo0959	+	lmo2545	-	+	lmo1791	+	+	lmo1458	-	-	lmo1563	+	-	-	lmo0679	+			lmo0759	+	lmo1126	-	+
				lmo0534	-														lmo1639	+	lmo1253	+	lmo0965	-	lmo2557	+	-	lmo1805	-	-	lmo1459	-	-	lmo1569	+	+	+	lmo0680	+			lmo0760	+	lmo1131	+	-
				lmo0539	+														lmo1648	-	lmo1259	-	lmo0966	-	lmo2633	-	-	lmo1831	-	-	lmo1470	-	-	lmo1572	-	-	-	lmo0691	+			lmo0761	+	lmo1138	+	+
				lmo0540	-														lmo1656	-	lmo1260	-	lmo0967	-	lmo2642	-	-	lmo1832	-	-	lmo1471	-	-	lmo1573	-	-	-	lmo0693	+			lmo0776	+	lmo1140	+	+
				lmo0542	+														lmo1661	-	lmo1261	+	lmo0968	-	lmo2649	+	-	lmo1871	-	+	lmo1475	-	+	lmo1580	+	+	+	lmo0720	+			lmo0778	-	lmo1159	+	+
				lmo0543	+														lmo1662	-	lmo1397	-	lmo0969	-	lmo2650	+	-	lmo1872	-	-	lmo1489	-	-	lmo1585	-	-	-	lmo0725	+			lmo0787	-	lmo1164	+	+
				lmo0544	+														lmo1669	-	lmo1405	-	lmo0976	+	lmo2651	+	-	lmo1883	+	+	lmo1490	-	-	lmo1598	-	-	-	lmo0727	-			lmo0795	-	lmo1186	+	+
				lmo0545	+														lmo1693	+	lmo1424	-	lmo0977	+	lmo2691	-	-	lmo1890	+	-	lmo1491	-	-	lmo1603	-	-	-	lmo0728	+			lmo0796	+	lmo1188	-	-
				lmo0551	+														lmo1704	+	lmo1429	-	lmo0978	+	lmo2715	-	-	lmo1909	-	-	lmo1504	-	-	lmo1640	+	+	+	lmo0740	-			lmo0800	+	lmo1210	-	-
				lmo0552	+														lmo1727	+	lmo1472	-	lmo0982	-	lmo2716	-	-	lmo1952	-	-	lmo1512	-	-	lmo1652	-	-	-	lmo0752	+			lmo0802	-	lmo1217	-	-
				lmo0554	+														lmo1729	+	lmo1473	-	lmo0983	-	lmo2734	+	+	lmo1973	+	+	lmo1531	-	-	lmo1654	-	-	-	lmo0754	+			lmo0806	-	lmo1218	-	-
				lmo0555	+														lmo1731	+	lmo1474	-	lmo1003	-	lmo2735	+	+	lmo1997	+	+	lmo1532	-	-	lmo1663	-	-	-	lmo0764	-			lmo0807	-	lmo1221	-	-
				lmo0559	-														lmo1732	+	lmo1477	-	lmo1006	+	lmo2736	+	+	lmo2013	+	+	lmo1534	-	-	lmo1682	-	-	+	lmo0771	-			lmo0808	-	lmo1238	-	-
				lmo0560	-														lmo1738	+	lmo1478	-	lmo1009	-	lmo2753	-	+	lmo2014	+	+	lmo1543	-	-	lmo1689	+	-	-	lmo0777	+			lmo0809	-	lmo1239	-	-
				lmo0571	-														lmo1787	-	lmo1483	-	lmo1010	-	lmo2759	+	+	lmo2019	-	-	lmo1559	-	-	lmo1690	+	+	+	lmo0779	+			lmo0810	-	lmo1241	+	+
				lmo0573	-														lmo1788	+	lmo1501	+	lmo1017	+	lmo2770	+	-	lmo2050	-	-	lmo1595	-	-	lmo1699	-	-	+	lmo0783	-			lmo0814	-	lmo1245	+	+
				lmo0579	+														lmo1789	+	lmo1519	-	lmo1021	-	lmo2788	-	-	lmo2051	-	-	lmo1597	-	-	lmo1700	-	-	+	lmo0784	-			lmo0815	-	lmo1267	-	-
				lmo0580	+														lmo1792	+	lmo1520	-	lmo1022	-	lmo2819	+	+	lmo2066	+	+	lmo1619	-	+	lmo1707	-	-	+	lmo0789	-			lmo0816	-	lmo1286	-	-
				lmo0584	+														lmo1796	-	lmo1527	-	lmo1037	+	lmo2824	+	+	lmo2085	+	+	lmo1625	-	-	lmo1720	-	-	-	lmo0790	-			lmo0819	+	lmo1287	-	-
				lmo0588	+														lmo1797	-	lmo1536	-	lmo1051	+	lmo2851	+	-	lmo2086	-	-	lmo1645	-	-	lmo1761	-	-	+	lmo0798	+			lmo0820	+	lmo1293	-	+
				lmo0589	+														lmo1802	-	lmo1549	-	lmo1055	-				lmo2121	+	+	lmo1650	-	-	lmo1804	-	-	-	lmo0799	-			lmo0821	+	lmo1294	-	-
				lmo0590	+														lmo1803	-	lmo1588	+	lmo1069	+				lmo2123	+	+	lmo1651	-	-	lmo1808	-	-	-	lmo0812	+			lmo0833	-	lmo1296	-	-
				lmo0591	+														lmo1806	-	lmo1589	+	lmo1071	+				lmo2124	+	+	lmo1660	-	-	lmo1809	-	-	-	lmo0817	+			lmo0837	-	lmo1297	-	-
				lmo0592	+														lmo1807	-	lmo1590	+	lmo1084	-				lmo2125	+	+	lmo1672	-	-	lmo1817	-	-	-	lmo0823	-			lmo0846	-	lmo1303	+	+
				lmo0594	+														lmo1810	-	lmo1591	+	lmo1085	-				lmo2132	+	+	lmo1681	-	+	lmo1830	+	+	+	lmo0825	-			lmo0855	-	lmo1307	-	-
				lmo0595	+														lmo1816	-	lmo1638	+	lmo1086	-				lmo2133	+	+	lmo1687	+	+	lmo1844	-	-	-	lmo0831	+			lmo0857	-	lmo1308	-	-
				lmo0598	-														lmo1826	-	lmo1711	-	lmo1087	-				lmo2134	+	+	lmo1688	-	-	lmo1850	-	-	-	lmo0838	+			lmo0866	-	lmo1309	-	-
				lmo0602	+														lmo1827	-	lmo1712	-	lmo1106	+				lmo2136	+	+	lmo1714	-	+	lmo1851	-	-	-	lmo0841	-			lmo0878	+	lmo1314	-	-
				lmo0605	-														lmo1828	-	lmo1736	-	lmo1133	+				lmo2137	+	+	lmo1750	+	+	lmo1879	+	+	+	lmo0843	+			lmo0880	+	lmo1316	-	-
				lmo0610	+														lmo1846	-	lmo1739	-	lmo1134	-				lmo2142	-	+	lmo1751	-	-	lmo1889	+	-	-	lmo0844	+			lmo0913	+	lmo1317	-	-
				lmo0613	+														lmo1863	+	lmo1742	-	lmo1135	-				lmo2158	+	+	lmo1752	-	-	lmo1936	-	-	-	lmo0845	+			lmo0918	+	lmo1319	-	-
				lmo0624	+														lmo1911	-	lmo1743	-	lmo1141	+				lmo2175	+	+	lmo1755	-	-	lmo1937	-	-	-	lmo0862	+			lmo0919	+	lmo1321	-	-
				lmo0625	+														lmo1915	-	lmo1744	-	lmo1161	+				lmo2187	-	+	lmo1756	-	-	lmo1945	+	+	+	lmo0863	+			lmo0947	-	lmo1322	-	-
				lmo0627	+														lmo1975	+	lmo1748	+	lmo1163	+				lmo2205	+	+	lmo1757	-	-	lmo1949	-	-	-	lmo0864	+			lmo0956	+	lmo1323	-	-
				lmo0628	+														lmo2003	+	lmo1754	-	lmo1193	+				lmo2208	-	-	lmo1764	-	-	lmo1950	-	-	-	lmo0865	+			lmo0958	+	lmo1324	-	-
				lmo0629	+														lmo2047	-	lmo1769	-	lmo1194	+				lmo2209	-	-	lmo1765	-	-	lmo1951	-	-	-	lmo0868	+			lmo0981	-	lmo1325	-	-
				lmo0633	+														lmo2048	-	lmo1770	-	lmo1196	+				lmo2213	+	+	lmo1766	-	-	lmo1957	-	-	+	lmo0871	+			lmo0989	-	lmo1327	-	-
				lmo0634	+														lmo2057	+	lmo1771	-	lmo1199	+				lmo2219	-	-	lmo1767	-	-	lmo1959	-	-	+	lmo0872	+			lmo0991	-	lmo1328	-	-
				lmo0635	-														lmo2058	-	lmo1833	-	lmo1205	+				lmo2235	-	+	lmo1768	-	-	lmo1960	-	-	+	lmo0873	+			lmo0995	+	lmo1331	-	-
				lmo0636	-														lmo2060	+	lmo1834	-	lmo1213	-				lmo2254	-	-	lmo1778	-	+	lmo1983	-	-	+	lmo0875	+			lmo1048	+	lmo1336	-	-
				lmo0637	-														lmo2062	+	lmo1835	-	lmo1219	+				lmo2271	+	+	lmo1836	-	+	lmo1984	-	-	+	lmo0881	+			lmo1056	-	lmo1340	-	+
				lmo0638	-														lmo2063	-	lmo1847	-	lmo1224	-				lmo2303	+	+	lmo1838	-	+	lmo1985	-	-	+	lmo0884	-			lmo1057	+	lmo1348	-	+
				lmo0647	+														lmo2069	+	lmo1848	-	lmo1225	-				lmo2305	+	+	lmo1839	-	+	lmo1992	+	+	+	lmo0885	-			lmo1059	+	lmo1349	-	+
				lmo0648	+														lmo2111	-	lmo1849	-	lmo1246	-				lmo2309	+	+	lmo1854	-	-	lmo1998	+	+	-	lmo0886	-			lmo1068	+	lmo1350	-	+
				lmo0649	+														lmo2127	-	lmo1852	+	lmo1247	-				lmo2375	-	-	lmo1861	-	-	lmo1999	+	+	-	lmo0888	-			lmo1096	-	lmo1361	-	-
				lmo0650	+														lmo2143	+	lmo1853	-	lmo1257	-				lmo2427	-	-	lmo1862	-	-	lmo2000	+	+	-	lmo0889	-			lmo1113	+	lmo1363	-	-
				lmo0651	+														lmo2149	-	lmo1867	+	lmo1269	-				lmo2428	-	-	lmo1873	-	-	lmo2001	+	+	-	lmo0890	-			lmo1114	+	lmo1369	-	-
				lmo0666	-														lmo2157	+	lmo1893	+	lmo1271	-				lmo2429	-	-	lmo1874	-	-	lmo2002	+	+	-	lmo0891	-			lmo1132	-	lmo1375	-	+
				lmo0670	+														lmo2172	-	lmo1906	-	lmo1280	-				lmo2435	-	-	lmo1875	-	-	lmo2067	+	+	+	lmo0892	-			lmo1139	+	lmo1387	+	+
				lmo0671	+														lmo2176	+	lmo1910	-	lmo1281	-				lmo2447	-	-	lmo1884	-	+	lmo2079	-	-	-	lmo0893	-			lmo1143	+	lmo1388	-	-
				lmo0672	-														lmo2190	+	lmo1920	-	lmo1282	-				lmo2466	-	-	lmo1892	-	-	lmo2104	-	+	+	lmo0894	-			lmo1169	-	lmo1406	-	-
				lmo0719	+														lmo2199	+	lmo1923	-	lmo1288	+				lmo2489	+	-	lmo1899	-	-	lmo2105	-	+	+	lmo0895	-			lmo1170	-	lmo1407	-	-
				lmo0722	+														lmo2200	+	lmo1927	-	lmo1300	+				lmo2511	+	+	lmo1922	-	-	lmo2122	+	+	+	lmo0898	-			lmo1172	-	lmo1417	-	-
				lmo0730	-														lmo2206	+	lmo1928	-	lmo1304	-				lmo2546	-	-	lmo1924	-	-	lmo2128	-	-	-	lmo0900	+			lmo1173	-	lmo1418	-	-
				lmo0731	-														lmo2221	+	lmo1956	-	lmo1305	-				lmo2547	-	-	lmo1925	-	-	lmo2135	+	+	+	lmo0906	-			lmo1208	+	lmo1419	-	-
				lmo0732	+														lmo2231	+	lmo1966	+	lmo1326	-				lmo2552	-	-	lmo1926	-	-	lmo2151	-	-	-	lmo0923	-			lmo1209	+	lmo1420	-	-
				lmo0733	+														lmo2236	-	lmo1978	-	lmo1333	-				lmo2562	-	-	lmo1933	-	-	lmo2178	+	+	+	lmo0924	-			lmo1211	-	lmo1431	-	-
				lmo0734	+														lmo2237	-	lmo2007	+	lmo1334	-				lmo2570	+	+	lmo1940	-	-	lmo2181	-	-	+	lmo0925	-			lmo1212	+	lmo1446	-	-
				lmo0735	+														lmo2249	-	lmo2008	+	lmo1352	-				lmo2571	+	+	lmo1947	-	-	lmo2182	-	-	+	lmo0927	-			lmo1228	-	lmo1476	-	-
				lmo0736	+														lmo2251	-	lmo2009	+	lmo1359	-				lmo2572	+	+	lmo1963	-	-	lmo2183	-	-	+	lmo0930	-			lmo1235	-	lmo1485	-	-
				lmo0737	+														lmo2304	+	lmo2017	-	lmo1374	-				lmo2573	+	+	lmo1986	-	+	lmo2184	-	-	+	lmo0933	-			lmo1237	-	lmo1486	-	-
				lmo0738	+														lmo2306	+	lmo2018	-	lmo1378	-				lmo2577	-	-	lmo1989	-	+	lmo2185	-	-	+	lmo0940	-			lmo1240	-	lmo1497	-	-
				lmo0739	+														lmo2307	+	lmo2027	-	lmo1379	-				lmo2580	+	+	lmo1990	-	+	lmo2186	-	-	+	lmo0941	-			lmo1248	-	lmo1498	-	-
				lmo0758	+														lmo2364	-	lmo2038	-	lmo1389	-				lmo2581	+	+	lmo2056	-	-	lmo2191	+	+	+	lmo0942	-			lmo1249	-	lmo1518	+	-
				lmo0759	+														lmo2365	-	lmo2044	-	lmo1390	-				lmo2583	+	+	lmo2065	+	+	lmo2202	-	-	-	lmo0952	+			lmo1256	+	lmo1524	-	-
				lmo0760	+														lmo2399	+	lmo2045	-	lmo1391	-				lmo2585	+	+	lmo2074	-	-	lmo2211	-	-	-	lmo0959	+			lmo1258	+	lmo1525	-	-
				lmo0761	+														lmo2400	+	lmo2053	-	lmo1394	-				lmo2586	+	+	lmo2075	-	-	lmo2212	-	-	-	lmo0965	-			lmo1262	-	lmo1530	-	-
				lmo0772	-														lmo2403	+	lmo2070	-	lmo1395	-				lmo2596	-	-	lmo2081	-	-	lmo2218	-	-	-	lmo0966	-			lmo1266	-	lmo1545	-	-
				lmo0773	-														lmo2406	+	lmo2082	-	lmo1400	-				lmo2597	-	-	lmo2116	-	-	lmo2230	+	+	+	lmo0967	-			lmo1289	+	lmo1546	-	-
				lmo0776	+														lmo2408	-	lmo2084	-	lmo1402	-				lmo2602	+	+	lmo2129	+	+	lmo2244	-	-	-	lmo0968	-			lmo1292	+	lmo1547	-	-
				lmo0785	-														lmo2409	-	lmo2090	+	lmo1422	-				lmo2603	+	+	lmo2156	-	+	lmo2258	-	+	+	lmo0969	-			lmo1295	+	lmo1548	-	-
				lmo0786	-														lmo2423	-	lmo2093	+	lmo1426	-				lmo2645	+	+	lmo2159	+	-	lmo2267	+	-	-	lmo0976	+			lmo1299	-	lmo1551	-	-
				lmo0787	-														lmo2430	-	lmo2094	+	lmo1427	-				lmo2646	+	+	lmo2192	-	-	lmo2269	+	+	+	lmo0977	+			lmo1301	+	lmo1552	-	-
				lmo0788	-														lmo2453	+	lmo2095	+	lmo1428	-				lmo2647	+	+	lmo2193	-	-	lmo2274	+	-	-	lmo0978	+			lmo1302	+	lmo1554	-	-
				lmo0791	-														lmo2463	+	lmo2097	+	lmo1434	-				lmo2648	+	+	lmo2194	-	-	lmo2299	+	+	+	lmo0982	-			lmo1306	-	lmo1555	-	-
				lmo0793	-														lmo2464	-	lmo2098	+	lmo1435	-				lmo2664	+	+	lmo2198	-	-	lmo2335	+	+	+	lmo0983	-			lmo1313	-	lmo1556	-	-
				lmo0794	+														lmo2467	+	lmo2099	+	lmo1436	-				lmo2665	+	+	lmo2207	+	+	lmo2336	+	+	+	lmo0993	-			lmo1315	-	lmo1557	-	-
				lmo0795	-														lmo2480	-	lmo2101	-	lmo1442	+				lmo2666	+	+	lmo2210	+	+	lmo2337	+	+	+	lmo0999	+			lmo1330	-	lmo1563	-	+
				lmo0796	+														lmo2496	+	lmo2102	-	lmo1443	+				lmo2667	+	+	lmo2242	+	+	lmo2353	-	-	-	lmo1001	+			lmo1335	-	lmo1564	-	+
				lmo0800	+														lmo2507	-	lmo2109	-	lmo1448	-				lmo2668	+	+	lmo2246	-	-	lmo2354	-	-	-	lmo1003	-			lmo1351	-	lmo1569	+	+
				lmo0802	-														lmo2524	-	lmo2114	-	lmo1450	-				lmo2695	+	+	lmo2257	+	+	lmo2355	-	-	-	lmo1006	+			lmo1353	-	lmo1572	-	-
				lmo0806	-														lmo2538	-	lmo2115	-	lmo1452	-				lmo2696	+	+	lmo2273	-	-	lmo2371	-	-	-	lmo1009	-			lmo1355	-	lmo1573	-	-
				lmo0807	-														lmo2542	-	lmo2126	+	lmo1453	-				lmo2697	+	+	lmo2275	-	-	lmo2372	-	-	-	lmo1010	-			lmo1381	+	lmo1576	-	+
				lmo0808	-														lmo2556	-	lmo2138	+	lmo1456	-				lmo2720	-	-	lmo2287	+	+	lmo2374	-	-	+	lmo1017	+			lmo1382	+	lmo1577	-	+
				lmo0809	-														lmo2563	-	lmo2144	-	lmo1462	-				lmo2733	+	+	lmo2288	+	+	lmo2386	+	+	+	lmo1021	-			lmo1383	+	lmo1580	+	+
				lmo0810	-														lmo2582	+	lmo2147	+	lmo1463	-				lmo2742	+	+	lmo2290	+	+	lmo2387	+	+	+	lmo1022	-			lmo1396	-	lmo1584	-	-
				lmo0814	-														lmo2591	-	lmo2160	+	lmo1464	-				lmo2749	-	-	lmo2291	+	+	lmo2391	+	+	+	lmo1037	+			lmo1408	+	lmo1585	-	-
				lmo0815	-														lmo2593	+	lmo2161	+	lmo1465	-				lmo2795	+	-	lmo2296	+	+	lmo2398	+	+	+	lmo1041	-			lmo1416	-	lmo1592	-	-
				lmo0816	-														lmo2634	-	lmo2162	+	lmo1466	-				lmo2797	+	-	lmo2334	+	+	lmo2416	-	-	-	lmo1051	+			lmo1423	+	lmo1593	-	-
				lmo0818	+														lmo2672	+	lmo2163	+	lmo1487	-				lmo2801	+	-	lmo2344	-	+	lmo2432	+	+	+	lmo1064	-			lmo1432	+	lmo1598	-	-
				lmo0819	+														lmo2687	-	lmo2180	-	lmo1488	-				lmo2811	-	-	lmo2347	-	+	lmo2434	+	+	+	lmo1065	-			lmo1433	+	lmo1603	-	-
				lmo0820	+														lmo2689	-	lmo2195	-	lmo1508	-				lmo2850	+	+	lmo2348	-	+	lmo2436	+	-	-	lmo1069	+			lmo1440	-	lmo1634	-	-
				lmo0821	+														lmo2698	+	lmo2201	-	lmo1509	-							lmo2349	-	+	lmo2437	+	+	+	lmo1070	+			lmo1445	-	lmo1640	+	+
				lmo0822	+														lmo2699	+	lmo2227	-	lmo1510	-							lmo2351	-	+	lmo2454	+	+	+	lmo1071	+			lmo1447	-	lmo1654	-	-
				lmo0826	-														lmo2710	-	lmo2228	-	lmo1511	-							lmo2362	+	+	lmo2460	-	-	-	lmo1080	-			lmo1454	+	lmo1657	-	-
				lmo0829	-														lmo2717	-	lmo2234	+	lmo1521	-							lmo2377	-	+	lmo2465	-	-	-	lmo1081	-			lmo1467	+	lmo1658	-	-
				lmo0830	+														lmo2718	-	lmo2245	-	lmo1533	-							lmo2385	+	+	lmo2469	-	-	+	lmo1082	-			lmo1479	-	lmo1663	-	-
				lmo0833	-														lmo2725	-	lmo2247	-	lmo1553	-							lmo2389	-	-	lmo2479	-	-	-	lmo1083	-			lmo1480	-	lmo1664	+	-
				lmo0836	+														lmo2726	-	lmo2277	+	lmo1560	-							lmo2390	-	-	lmo2484	+	+	+	lmo1084	-			lmo1500	-	lmo1666	-	+
				lmo0837	-														lmo2739	+	lmo2278	+	lmo1561	-							lmo2397	+	+	lmo2485	+	+	+	lmo1085	-			lmo1514	+	lmo1678	+	+
				lmo0846	-														lmo2740	+	lmo2279	+	lmo1574	-							lmo2413	-	-	lmo2488	+	-	-	lmo1086	-			lmo1516	-	lmo1679	+	+
				lmo0847	-														lmo2741	+	lmo2280	+	lmo1578	-							lmo2414	-	-	lmo2494	+	+	+	lmo1087	-			lmo1517	-	lmo1680	+	+
				lmo0848	-														lmo2744	-	lmo2281	+	lmo1579	+							lmo2420	-	-	lmo2537	-	-	-	lmo1088	-			lmo1526	+	lmo1682	+	-
				lmo0855	-														lmo2766	-	lmo2282	+	lmo1581	-							lmo2422	-	-	lmo2543	-	-	-	lmo1089	-			lmo1540	-	lmo1684	+	+
				lmo0856	-														lmo2767	-	lmo2283	+	lmo1582	-							lmo2439	-	+	lmo2544	-	-	-	lmo1090	-			lmo1544	-	lmo1689	-	+
				lmo0857	-														lmo2769	-	lmo2284	+	lmo1606	-							lmo2443	-	+	lmo2549	-	-	-	lmo1092	-			lmo1558	-	lmo1690	+	+
				lmo0858	+														lmo2779	-	lmo2285	+	lmo1608	-							lmo2450	-	-	lmo2550	-	-	-	lmo1093	-			lmo1565	+	lmo1699	+	-
				lmo0866	-														lmo2796	+	lmo2286	+	lmo1609	-							lmo2456	-	-	lmo2551	-	-	-	lmo1097	-			lmo1568	+	lmo1700	+	-
				lmo0867	-														lmo2798	+	lmo2289	+	lmo1610	-							lmo2457	-	-	lmo2559	-	-	-	lmo1106	+			lmo1575	+	lmo1703	-	+
				lmo0869	+														lmo2799	+	lmo2292	+	lmo1613	+							lmo2458	-	-	lmo2561	-	-	-	lmo1119	-			lmo1596	-	lmo1707	+	-
				lmo0870	+														lmo2800	+	lmo2293	+	lmo1643	-							lmo2472	-	-	lmo2569	-	-	-	lmo1120	-			lmo1600	-	lmo1717	-	-
				lmo0877	+														lmo2856	-	lmo2294	+	lmo1644	-							lmo2486	+	+	lmo2584	+	+	+	lmo1122	-			lmo1601	+	lmo1725	+	+
				lmo0878	+																lmo2295	+	lmo1649	-							lmo2487	+	+	lmo2605	-	-	-	lmo1123	-			lmo1602	+	lmo1733	+	+
				lmo0880	+																lmo2297	+	lmo1665	+							lmo2509	-	-	lmo2613	-	-	-	lmo1133	+			lmo1604	-	lmo1734	+	+
				lmo0902	+																lmo2298	+	lmo1670	+							lmo2517	-	-	lmo2614	-	-	-	lmo1134	-			lmo1614	-	lmo1761	+	-
				lmo0911	+																lmo2300	+	lmo1673	-							lmo2530	-	-	lmo2615	-	-	-	lmo1135	-			lmo1615	-	lmo1775	+	-
				lmo0912	-																lmo2301	+	lmo1674	-							lmo2531	-	-	lmo2616	-	-	-	lmo1137	+			lmo1617	-	lmo1783	-	-
				lmo0913	+																lmo2311	+	lmo1675	-							lmo2532	-	-	lmo2617	-	-	-	lmo1141	+			lmo1623	-	lmo1784	-	-
				lmo0918	+																lmo2314	+	lmo1683	+							lmo2534	-	-	lmo2618	-	-	-	lmo1151	+			lmo1624	-	lmo1785	-	-
				lmo0919	+																lmo2315	+	lmo1691	+							lmo2554	-	-	lmo2619	-	-	-	lmo1153	+			lmo1627	+	lmo1786	+	+
				lmo0920	-																lmo2316	+	lmo1698	+							lmo2564	+	+	lmo2620	-	-	-	lmo1154	+			lmo1628	+	lmo1798	+	+
				lmo0921	-																lmo2317	+	lmo1702	-							lmo2567	+	+	lmo2621	-	-	-	lmo1155	+			lmo1629	+	lmo1799	+	+
				lmo0932	+																lmo2318	+	lmo1708	-							lmo2568	+	+	lmo2622	-	-	-	lmo1156	+			lmo1630	+	lmo1804	-	-
				lmo0934	-																lmo2319	+	lmo1713	+							lmo2587	-	+	lmo2623	-	-	-	lmo1158	+			lmo1631	+	lmo1808	-	-
				lmo0935	-																lmo2321	+	lmo1718	-							lmo2598	-	-	lmo2624	-	-	-	lmo1160	+			lmo1632	+	lmo1809	-	-
				lmo0936	-																lmo2322	+	lmo1719	-							lmo2606	-	-	lmo2625	-	-	-	lmo1161	+			lmo1633	+	lmo1817	-	-
				lmo0937	+																lmo2323	+	lmo1721	-							lmo2607	-	-	lmo2626	-	-	-	lmo1162	+			lmo1639	+	lmo1830	+	+
				lmo0944	+																lmo2324	+	lmo1722	-							lmo2610	-	-	lmo2627	-	-	-	lmo1163	+			lmo1648	-	lmo1840	+	-
				lmo0947	-																lmo2325	+	lmo1735	+							lmo2611	-	-	lmo2628	-	-	-	lmo1166	+			lmo1655	-	lmo1842	+	-
				lmo0953	+																lmo2326	+	lmo1746	+							lmo2612	-	-	lmo2629	-	-	-	lmo1175	+			lmo1656	-	lmo1843	-	-
				lmo0956	+																lmo2327	+	lmo1747	+							lmo2640	-	-	lmo2630	-	-	-	lmo1176	+			lmo1659	-	lmo1844	-	-
				lmo0957	+																lmo2328	+	lmo1749	+							lmo2641	-	-	lmo2631	-	-	-	lmo1177	+			lmo1661	-	lmo1845	-	-
				lmo0958	+																lmo2339	+	lmo1758	-							lmo2653	-	-	lmo2632	-	-	-	lmo1179	+			lmo1662	-	lmo1850	-	-
				lmo0960	-																lmo2367	-	lmo1759	-							lmo2654	-	-	lmo2635	-	-	-	lmo1181	+			lmo1669	-	lmo1851	-	-
				lmo0961	-																lmo2368	-	lmo1762	+							lmo2659	+	+	lmo2636	-	-	-	lmo1185	+			lmo1685	-	lmo1889	-	+
				lmo0971	-																lmo2404	-	lmo1763	+							lmo2660	+	+	lmo2638	-	-	-	lmo1192	+			lmo1693	+	lmo1903	-	-
				lmo0972	-																lmo2405	-	lmo1776	+							lmo2681	+	+	lmo2655	-	-	-	lmo1193	+			lmo1694	+	lmo1917	-	-
				lmo0973	-																lmo2411	-	lmo1777	+							lmo2711	+	+	lmo2656	-	-	-	lmo1194	+			lmo1697	-	lmo1918	-	-
				lmo0974	-																lmo2412	-	lmo1779	+							lmo2714	-	-	lmo2661	+	+	+	lmo1196	+			lmo1704	+	lmo1936	-	-
				lmo0981	-																lmo2415	-	lmo1800	+							lmo2732	-	-	lmo2662	+	+	+	lmo1199	+			lmo1710	-	lmo1937	-	-
				lmo0988	-																lmo2418	-	lmo1811	-							lmo2756	-	-	lmo2663	+	+	+	lmo1201	+			lmo1726	+	lmo1949	-	-
				lmo0989	-																lmo2419	-	lmo1814	-							lmo2785	-	-	lmo2670	+	+	+	lmo1205	+			lmo1727	+	lmo1950	-	-
				lmo0991	-																lmo2433	-	lmo1819	-							lmo2822	-	+	lmo2671	+	+	+	lmo1213	-			lmo1728	+	lmo1951	-	-
				lmo0994	+																lmo2459	-	lmo1820	-							lmo2831	-	-	lmo2673	+	+	+	lmo1219	+			lmo1729	+	lmo1959	+	-
				lmo0995	+																lmo2490	-	lmo1821	-							lmo2854	-	-	lmo2674	+	+	+	lmo1220	+			lmo1730	+	lmo1992	+	+
				lmo0997	+																lmo2492	-	lmo1822	-										lmo2683	-	-	-	lmo1222	-			lmo1731	+	lmo1994	-	-
				lmo0998	-																lmo2502	-	lmo1823	-										lmo2685	+	+	-	lmo1224	-			lmo1732	+	lmo2061	-	+
				lmo1014	-																lmo2503	-	lmo1824	-										lmo2690	+	+	+	lmo1225	-			lmo1738	+	lmo2067	+	+
				lmo1015	-																lmo2512	-	lmo1825	-										lmo2724	+	+	+	lmo1231	-			lmo1782	+	lmo2079	-	-
				lmo1016	-																lmo2513	-	lmo1837	+										lmo2743	+	+	-	lmo1232	-			lmo1787	-	lmo2104	+	-
				lmo1042	+																lmo2516	-	lmo1841	+										lmo2748	+	+	+	lmo1234	-			lmo1788	+	lmo2122	+	+
				lmo1043	+																lmo2553	-	lmo1855	-										lmo2754	-	-	-	lmo1243	+			lmo1789	+	lmo2128	-	-
				lmo1044	+																lmo2555	-	lmo1856	-										lmo2761	+	+	+	lmo1244	+			lmo1790	+	lmo2135	+	+
				lmo1045	+																lmo2599	-	lmo1857	-										lmo2762	+	+	+	lmo1246	-			lmo1791	+	lmo2145	+	-
				lmo1046	+																lmo2600	-	lmo1858	-										lmo2763	+	+	+	lmo1247	-			lmo1792	+	lmo2151	-	-
				lmo1047	+																lmo2604	-	lmo1860	-										lmo2764	+	+	+	lmo1257	-			lmo1796	-	lmo2173	-	-
				lmo1048	+																lmo2675	+	lmo1864	+										lmo2765	+	+	+	lmo1268	-			lmo1797	-	lmo2178	+	+
				lmo1049	+																lmo2676	+	lmo1866	-										lmo2810	-	-	-	lmo1269	-			lmo1802	-	lmo2181	+	-
				lmo1056	-																lmo2708	+	lmo1870	+										lmo2828	+	+	+	lmo1271	-			lmo1803	-	lmo2182	+	-
				lmo1057	+																lmo2709	+	lmo1880	+										lmo2829	-	-	+	lmo1272	-			lmo1805	-	lmo2189	-	+
				lmo1058	+																lmo2730	+	lmo1885	+										lmo2846	+	+	+	lmo1273	-			lmo1806	-	lmo2191	+	+
				lmo1059	+																lmo2731	+	lmo1886	-										lmo2847	+	+	+	lmo1275	-			lmo1807	-	lmo2197	+	-
				lmo1067	-																lmo2746	-	lmo1887	-										lmo2848	+	+	+	lmo1276	-			lmo1810	-	lmo2202	-	-
				lmo1068	+																lmo2747	-	lmo1888	+										lmo2849	+	+	+	lmo1277	-			lmo1816	-	lmo2211	-	-
				lmo1073	-																lmo2750	-	lmo1894	-														lmo1278	-			lmo1826	-	lmo2212	-	-
				lmo1074	-																lmo2751	-	lmo1895	-														lmo1279	-			lmo1827	-	lmo2218	-	-
				lmo1075	-																lmo2752	-	lmo1897	-														lmo1280	-			lmo1828	-	lmo2230	+	+
				lmo1076	-																lmo2755	-	lmo1901	-														lmo1281	-			lmo1831	-	lmo2238	-	-
				lmo1077	-																lmo2758	-	lmo1908	+														lmo1282	-			lmo1832	-	lmo2244	-	-
				lmo1079	-																lmo2760	-	lmo1913	-														lmo1285	+			lmo1846	-	lmo2248	-	-
				lmo1096	-																lmo2778	-	lmo1919	+														lmo1288	+			lmo1863	+	lmo2250	-	-
				lmo1113	+																lmo2802	-	lmo1930	-														lmo1300	+			lmo1871	-	lmo2255	+	+
				lmo1121	+																lmo2813	-	lmo1931	-														lmo1304	-			lmo1872	-	lmo2258	+	-
				lmo1124	+																lmo2843	-	lmo1932	-														lmo1305	-			lmo1890	+	lmo2265	-	+
				lmo1125	+																lmo2844	-	lmo1935	-														lmo1320	-			lmo1909	-	lmo2266	-	+
				lmo1126	+																lmo2845	-	lmo1944	+														lmo1326	-			lmo1911	-	lmo2267	-	+
				lmo1131	-																lmo2857	-	lmo1953	-														lmo1329	-			lmo1915	-	lmo2269	+	+
				lmo1138	+																		lmo1954	-														lmo1333	-			lmo1952	-	lmo2270	+	-
				lmo1139	+																		lmo1955	-														lmo1334	-			lmo1973	+	lmo2274	-	+
				lmo1140	+																		lmo1962	+														lmo1337	-			lmo1975	+	lmo2299	+	+
				lmo1143	+																		lmo1964	-														lmo1338	-			lmo2013	+	lmo2335	+	+
				lmo1159	+																		lmo1982	+														lmo1339	-			lmo2014	+	lmo2336	+	+
				lmo1164	+																		lmo1987	+														lmo1352	-			lmo2019	-	lmo2337	+	+
				lmo1169	-																		lmo1988	+														lmo1354	-			lmo2047	-	lmo2352	+	+
				lmo1170	-																		lmo1991	+														lmo1357	-			lmo2048	-	lmo2353	-	-
				lmo1188	-																		lmo1993	-														lmo1358	-			lmo2050	-	lmo2354	-	-
				lmo1208	+																		lmo1995	-														lmo1359	-			lmo2051	-	lmo2355	-	-
				lmo1209	+																		lmo2006	-														lmo1360	-			lmo2057	+	lmo2371	-	-
				lmo1210	-																		lmo2022	+														lmo1362	-			lmo2058	-	lmo2372	-	-
				lmo1211	-																		lmo2023	+														lmo1370	-			lmo2060	+	lmo2374	+	-
				lmo1212	+																		lmo2024	+														lmo1371	-			lmo2062	+	lmo2386	+	+
				lmo1217	-																		lmo2025	+														lmo1372	-			lmo2063	-	lmo2387	+	+
				lmo1218	-																		lmo2033	-														lmo1373	-			lmo2066	+	lmo2391	+	+
				lmo1221	-																		lmo2035	-														lmo1374	-			lmo2069	+	lmo2392	+	+
				lmo1228	-																		lmo2036	-														lmo1378	-			lmo2085	+	lmo2393	+	+
				lmo1235	-																		lmo2039	-														lmo1379	-			lmo2086	-	lmo2398	+	+
				lmo1237	-																		lmo2052	-														lmo1384	-			lmo2111	-	lmo2410	+	-
				lmo1238	-																		lmo2059	+														lmo1385	+			lmo2121	+	lmo2416	-	-
				lmo1239	-																		lmo2072	-														lmo1389	-			lmo2123	+	lmo2432	+	+
				lmo1240	-																		lmo2073	-														lmo1390	-			lmo2124	+	lmo2434	+	+
				lmo1241	+																		lmo2076	-														lmo1391	-			lmo2127	-	lmo2437	+	+
				lmo1245	+																		lmo2080	+														lmo1392	-			lmo2132	+	lmo2454	+	+
				lmo1248	-																		lmo2100	+														lmo1393	-			lmo2133	+	lmo2460	-	-
				lmo1249	-																		lmo2117	-														lmo1394	-			lmo2134	+	lmo2465	-	-
				lmo1256	+																		lmo2118	-														lmo1395	-			lmo2136	+	lmo2468	+	+
				lmo1258	+																		lmo2140	-														lmo1400	-			lmo2137	+	lmo2469	+	-
				lmo1262	-																		lmo2148	+														lmo1401	-			lmo2142	-	lmo2479	-	-
				lmo1266	-																		lmo2150	+														lmo1402	-			lmo2143	+	lmo2484	+	+
				lmo1267	-																		lmo2165	-														lmo1403	-			lmo2149	-	lmo2485	+	+
				lmo1286	-																		lmo2166	-														lmo1404	-			lmo2157	+	lmo2488	-	+
				lmo1287	-																		lmo2177	+														lmo1413	-			lmo2158	+	lmo2494	+	+
				lmo1289	+																		lmo2204	+														lmo1422	-			lmo2172	-	lmo2495	+	+
				lmo1292	+																		lmo2239	+														lmo1426	-			lmo2176	+	lmo2497	+	+
				lmo1293	+																		lmo2243	-														lmo1427	-			lmo2187	-	lmo2504	-	-
				lmo1294	-																		lmo2260	+														lmo1428	-			lmo2190	+	lmo2505	-	-
				lmo1295	+																		lmo2261	+														lmo1434	-			lmo2199	+	lmo2506	-	-
				lmo1296	-																		lmo2264	-														lmo1435	-			lmo2200	+	lmo2525	-	-
				lmo1297	-																		lmo2268	-														lmo1436	-			lmo2205	+	lmo2537	-	-
				lmo1299	-																		lmo2338	-														lmo1442	+			lmo2206	+	lmo2543	-	-
				lmo1301	+																		lmo2340	-														lmo1443	+			lmo2208	-	lmo2544	-	-
				lmo1302	+																		lmo2341	-														lmo1448	-			lmo2209	-	lmo2545	+	-
				lmo1303	+																		lmo2343	+														lmo1449	-			lmo2213	+	lmo2549	-	-
				lmo1306	-																		lmo2345	+														lmo1450	-			lmo2219	-	lmo2550	-	-
				lmo1307	-																		lmo2346	+														lmo1452	-			lmo2221	+	lmo2551	-	-
				lmo1308	-																		lmo2350	+														lmo1453	-			lmo2231	+	lmo2557	-	+
				lmo1309	-																		lmo2358	-														lmo1455	-			lmo2235	-	lmo2559	-	-
				lmo1313	-																		lmo2363	+														lmo1456	-			lmo2236	-	lmo2561	-	-
				lmo1314	-																		lmo2366	+														lmo1457	-			lmo2237	-	lmo2584	+	+
				lmo1315	-																		lmo2378	+														lmo1458	-			lmo2249	-	lmo2605	-	-
				lmo1316	-																		lmo2394	+														lmo1459	-			lmo2251	-	lmo2613	-	-
				lmo1317	-																		lmo2395	+														lmo1462	-			lmo2254	-	lmo2614	-	-
				lmo1319	-																		lmo2396	+														lmo1463	-			lmo2271	+	lmo2615	-	-
				lmo1321	-																		lmo2402	-														lmo1464	-			lmo2303	+	lmo2616	-	-
				lmo1322	-																		lmo2407	+														lmo1465	-			lmo2304	+	lmo2617	-	-
				lmo1323	-																		lmo2444	+														lmo1466	-			lmo2305	+	lmo2618	-	-
				lmo1324	-																		lmo2445	+														lmo1470	-			lmo2306	+	lmo2619	-	-
				lmo1325	-																		lmo2446	+														lmo1471	-			lmo2307	+	lmo2620	-	-
				lmo1327	-																		lmo2451	+														lmo1475	+			lmo2309	+	lmo2621	-	-
				lmo1328	-																		lmo2452	-														lmo1487	-			lmo2364	-	lmo2622	-	-
				lmo1330	-																		lmo2455	-														lmo1488	-			lmo2365	-	lmo2623	-	-
				lmo1331	-																		lmo2473	-														lmo1489	-			lmo2375	-	lmo2624	-	-
				lmo1335	-																		lmo2474	-														lmo1490	-			lmo2399	+	lmo2625	-	-
				lmo1336	-																		lmo2476	-														lmo1491	-			lmo2400	+	lmo2626	-	-
				lmo1340	+																		lmo2481	-														lmo1504	-			lmo2403	+	lmo2627	-	-
				lmo1348	+																		lmo2482	-														lmo1508	-			lmo2406	+	lmo2628	-	-
				lmo1349	+																		lmo2493	+														lmo1509	-			lmo2408	-	lmo2629	-	-
				lmo1350	+																		lmo2498	+														lmo1510	-			lmo2409	-	lmo2630	-	-
				lmo1351	-																		lmo2499	+														lmo1511	-			lmo2423	-	lmo2631	-	-
				lmo1353	-																		lmo2500	-														lmo1512	-			lmo2427	-	lmo2632	-	-
				lmo1355	-																		lmo2501	-														lmo1521	-			lmo2428	-	lmo2633	-	-
				lmo1361	-																		lmo2521	+														lmo1531	-			lmo2429	-	lmo2635	-	-
				lmo1363	-																		lmo2527	-														lmo1532	-			lmo2430	-	lmo2636	-	-
				lmo1369	-																		lmo2528	-														lmo1533	-			lmo2435	-	lmo2638	-	-
				lmo1375	+																		lmo2529	-														lmo1534	-			lmo2453	+	lmo2642	-	-
				lmo1381	+																		lmo2533	-														lmo1543	-			lmo2463	+	lmo2655	-	-
				lmo1382	+																		lmo2535	-														lmo1553	-			lmo2464	-	lmo2656	-	-
				lmo1383	+																		lmo2539	+														lmo1559	-			lmo2466	-	lmo2661	+	+
				lmo1388	-																		lmo2540	-														lmo1560	-			lmo2480	-	lmo2662	+	+
				lmo1396	-																		lmo2574	+														lmo1561	-			lmo2489	+	lmo2663	+	+
				lmo1406	-																		lmo2588	+														lmo1574	-			lmo2496	+	lmo2670	+	+
				lmo1407	-																		lmo2589	+														lmo1578	-			lmo2507	-	lmo2671	+	+
				lmo1408	+																		lmo2590	+														lmo1579	+			lmo2511	+	lmo2673	+	+
				lmo1416	-																		lmo2592	+														lmo1581	-			lmo2524	-	lmo2674	+	+
				lmo1417	-																		lmo2594	+														lmo1582	-			lmo2538	-	lmo2683	-	-
				lmo1418	-																		lmo2608	-														lmo1595	-			lmo2542	-	lmo2685	-	+
				lmo1419	-																		lmo2609	-														lmo1597	-			lmo2546	-	lmo2690	+	+
				lmo1420	-																		lmo2637	-														lmo1606	-			lmo2547	-	lmo2691	-	-
				lmo1423	+																		lmo2658	+														lmo1608	-			lmo2552	-	lmo2715	-	-
				lmo1431	-																		lmo2677	+														lmo1609	-			lmo2556	-	lmo2716	-	-
				lmo1432	+																		lmo2680	+														lmo1610	-			lmo2562	-	lmo2724	+	+
				lmo1433	+																		lmo2682	+														lmo1613	+			lmo2563	-	lmo2734	+	+
				lmo1440	-																		lmo2684	-														lmo1619	+			lmo2570	+	lmo2735	+	+
				lmo1445	-																		lmo2686	-														lmo1625	-			lmo2571	+	lmo2736	+	+
				lmo1446	-																		lmo2692	+														lmo1643	-			lmo2572	+	lmo2748	+	+
				lmo1447	-																		lmo2701	-														lmo1644	-			lmo2573	+	lmo2753	+	-
				lmo1454	+																		lmo2702	-														lmo1645	-			lmo2577	-	lmo2754	-	-
				lmo1467	+																		lmo2713	-														lmo1649	-			lmo2580	+	lmo2759	+	+
				lmo1476	-																		lmo2723	+														lmo1650	-			lmo2581	+	lmo2761	+	+
				lmo1479	-																		lmo2737	+														lmo1651	-			lmo2582	+	lmo2762	+	+
				lmo1480	-																		lmo2745	+														lmo1660	-			lmo2583	+	lmo2763	+	+
				lmo1485	-																		lmo2773	-														lmo1665	+			lmo2591	-	lmo2764	+	+
				lmo1486	-																		lmo2777	+														lmo1670	+			lmo2593	+	lmo2765	+	+
				lmo1497	-																		lmo2806	+														lmo1672	-			lmo2596	-	lmo2770	-	+
				lmo1498	-																		lmo2812	+														lmo1673	-			lmo2597	-	lmo2810	-	-
				lmo1500	-																		lmo2814	+														lmo1674	-			lmo2602	+	lmo2819	+	+
				lmo1514	+																		lmo2815	+														lmo1675	-			lmo2603	+	lmo2824	+	+
				lmo1517	-																		lmo2816	+														lmo1681	+			lmo2634	-	lmo2828	+	+
				lmo1518	-																		lmo2817	+														lmo1683	+			lmo2664	+	lmo2829	+	-
				lmo1524	-																		lmo2823	+														lmo1687	+			lmo2665	+	lmo2846	+	+
				lmo1525	-																		lmo2825	+														lmo1688	-			lmo2666	+	lmo2847	+	+
				lmo1526	+																		lmo2826	+														lmo1691	+			lmo2667	+	lmo2848	+	+
				lmo1530	-																		lmo2827	+														lmo1698	+			lmo2668	+	lmo2849	+	+
				lmo1540	-																		lmo2830	+														lmo1702	-			lmo2672	+
				lmo1544	-																		lmo2833	+														lmo1708	-			lmo2687	-
				lmo1545	-																		lmo2834	+														lmo1713	+			lmo2689	-
				lmo1546	-																		lmo2835	+														lmo1714	+			lmo2695	+
				lmo1547	-																		lmo2836	+														lmo1718	-			lmo2696	+
				lmo1548	-																		lmo2837	+														lmo1719	-			lmo2697	+
				lmo1551	-																		lmo2838	+														lmo1721	-			lmo2698	+
				lmo1552	-																		lmo2839	+														lmo1722	-			lmo2699	+
				lmo1554	-																		lmo2840	+														lmo1735	+			lmo2710	-
				lmo1555	-																		lmo2841	+														lmo1746	+			lmo2717	-
				lmo1556	-																		lmo2853	-														lmo1747	+			lmo2718	-
				lmo1557	-																		lmo2855	-														lmo1749	+			lmo2720	-
				lmo1558	-																																	lmo1750	+			lmo2725	-
				lmo1563	+																																	lmo1751	-			lmo2733	+
				lmo1564	+																																	lmo1752	-			lmo2739	+
				lmo1565	+																																	lmo1755	-			lmo2740	+
				lmo1568	+																																	lmo1756	-			lmo2741	+
				lmo1569	+																																	lmo1757	-			lmo2744	-
				lmo1572	-																																	lmo1758	-			lmo2749	-
				lmo1573	-																																	lmo1759	-			lmo2766	-
				lmo1575	+																																	lmo1762	+			lmo2767	-
				lmo1576	+																																	lmo1763	+			lmo2769	-
				lmo1577	+																																	lmo1764	-			lmo2779	-
				lmo1580	+																																	lmo1765	-			lmo2795	+
				lmo1584	-																																	lmo1766	-			lmo2811	-
				lmo1585	-																																	lmo1767	-			lmo2850	+
				lmo1592	-																																	lmo1768	-			lmo2856	-
				lmo1593	-																																	lmo1776	+
				lmo1596	-																																	lmo1777	+
				lmo1598	-																																	lmo1778	+
				lmo1600	-																																	lmo1779	+
				lmo1601	+																																	lmo1800	+
				lmo1602	+																																	lmo1811	-
				lmo1603	-																																	lmo1814	-
				lmo1604	-																																	lmo1819	-
				lmo1614	-																																	lmo1820	-
				lmo1615	-																																	lmo1821	-
				lmo1617	-																																	lmo1822	-
				lmo1623	-																																	lmo1823	-
				lmo1624	-																																	lmo1824	-
				lmo1629	+																																	lmo1825	-
				lmo1634	-																																	lmo1836	+
				lmo1648	-																																	lmo1837	+
				lmo1655	-																																	lmo1838	+
				lmo1656	-																																	lmo1839	+
				lmo1657	-																																	lmo1841	+
				lmo1658	-																																	lmo1854	-
				lmo1659	-																																	lmo1855	-
				lmo1661	-																																	lmo1856	-
				lmo1662	-																																	lmo1857	-
				lmo1663	-																																	lmo1858	-
				lmo1664	-																																	lmo1860	-
				lmo1666	+																																	lmo1861	-
				lmo1669	-																																	lmo1862	-
				lmo1678	+																																	lmo1864	+
				lmo1679	+																																	lmo1866	-
				lmo1680	+																																	lmo1870	+
				lmo1682	-																																	lmo1873	-
				lmo1684	+																																	lmo1874	-
				lmo1685	-																																	lmo1875	-
				lmo1689	+																																	lmo1880	+
				lmo1690	+																																	lmo1884	+
				lmo1693	+																																	lmo1885	+
				lmo1694	+																																	lmo1886	-
				lmo1697	-																																	lmo1887	-
				lmo1703	+																																	lmo1888	+
				lmo1704	+																																	lmo1892	-
				lmo1707	-																																	lmo1894	-
				lmo1710	-																																	lmo1895	-
				lmo1717	-																																	lmo1897	-
				lmo1725	+																																	lmo1899	-
				lmo1726	+																																	lmo1901	-
				lmo1727	+																																	lmo1908	+
				lmo1728	+																																	lmo1913	-
				lmo1729	+																																	lmo1919	+
				lmo1730	+																																	lmo1922	-
				lmo1731	+																																	lmo1924	-
				lmo1732	+																																	lmo1925	-
				lmo1733	+																																	lmo1926	-
				lmo1734	+																																	lmo1930	-
				lmo1738	+																																	lmo1931	-
				lmo1761	-																																	lmo1932	-
				lmo1775	-																																	lmo1933	-
				lmo1782	+																																	lmo1935	-
				lmo1783	-																																	lmo1940	-
				lmo1784	-																																	lmo1944	+
				lmo1785	-																																	lmo1947	-
				lmo1787	-																																	lmo1953	-
				lmo1788	+																																	lmo1954	-
				lmo1789	+																																	lmo1955	-
				lmo1790	+																																	lmo1962	+
				lmo1791	+																																	lmo1963	-
				lmo1792	+																																	lmo1964	-
				lmo1796	-																																	lmo1982	+
				lmo1797	-																																	lmo1989	+
				lmo1798	+																																	lmo1990	+
				lmo1799	+																																	lmo1991	+
				lmo1802	-																																	lmo1995	-
				lmo1803	-																																	lmo2006	-
				lmo1804	-																																	lmo2022	+
				lmo1805	-																																	lmo2023	+
				lmo1806	-																																	lmo2024	+
				lmo1807	-																																	lmo2025	+
				lmo1808	-																																	lmo2033	-
				lmo1809	-																																	lmo2035	-
				lmo1810	-																																	lmo2036	-
				lmo1816	-																																	lmo2039	-
				lmo1817	-																																	lmo2052	-
				lmo1826	-																																	lmo2056	-
				lmo1827	-																																	lmo2059	+
				lmo1828	-																																	lmo2065	+
				lmo1830	+																																	lmo2072	-
				lmo1831	-																																	lmo2073	-
				lmo1832	-																																	lmo2074	-
				lmo1840	-																																	lmo2075	-
				lmo1842	-																																	lmo2076	-
				lmo1843	-																																	lmo2080	+
				lmo1844	-																																	lmo2081	-
				lmo1845	-																																	lmo2100	+
				lmo1846	-																																	lmo2116	-
				lmo1850	-																																	lmo2117	-
				lmo1851	-																																	lmo2118	-
				lmo1863	+																																	lmo2129	+
				lmo1871	-																																	lmo2140	-
				lmo1872	-																																	lmo2148	+
				lmo1889	+																																	lmo2150	+
				lmo1890	+																																	lmo2165	-
				lmo1903	-																																	lmo2166	-
				lmo1909	-																																	lmo2177	+
				lmo1911	-																																	lmo2192	-
				lmo1915	-																																	lmo2193	-
				lmo1917	-																																	lmo2194	-
				lmo1918	-																																	lmo2198	-
				lmo1936	-																																	lmo2204	+
				lmo1937	-																																	lmo2207	+
				lmo1949	-																																	lmo2239	+
				lmo1950	-																																	lmo2242	+
				lmo1951	-																																	lmo2243	-
				lmo1952	-																																	lmo2246	-
				lmo1959	-																																	lmo2257	+
				lmo1973	+																																	lmo2260	+
				lmo1975	+																																	lmo2264	-
				lmo1992	+																																	lmo2268	-
				lmo1994	-																																	lmo2273	-
				lmo2013	+																																	lmo2275	-
				lmo2014	+																																	lmo2287	+
				lmo2019	-																																	lmo2288	+
				lmo2047	-																																	lmo2290	+
				lmo2048	-																																	lmo2291	+
				lmo2050	-																																	lmo2296	+
				lmo2051	-																																	lmo2334	+
				lmo2057	+																																	lmo2338	-
				lmo2058	-																																	lmo2346	+
				lmo2060	+																																	lmo2348	+
				lmo2061	+																																	lmo2349	+
				lmo2062	+																																	lmo2350	+
				lmo2063	-																																	lmo2351	+
				lmo2066	+																																	lmo2358	-
				lmo2067	+																																	lmo2362	+
				lmo2069	+																																	lmo2363	+
				lmo2079	-																																	lmo2366	+
				lmo2085	+																																	lmo2377	+
				lmo2086	-																																	lmo2378	+
				lmo2104	-																																	lmo2385	+
				lmo2111	-																																	lmo2389	-
				lmo2121	+																																	lmo2390	-
				lmo2122	+																																	lmo2394	+
				lmo2123	+																																	lmo2395	+
				lmo2124	+																																	lmo2396	+
				lmo2127	-																																	lmo2397	+
				lmo2128	-																																	lmo2402	-
				lmo2132	+																																	lmo2407	+
				lmo2133	+																																	lmo2413	-
				lmo2134	+																																	lmo2414	-
				lmo2135	+																																	lmo2420	-
				lmo2136	+																																	lmo2422	-
				lmo2137	+																																	lmo2439	+
				lmo2142	-																																	lmo2443	+
				lmo2143	+																																	lmo2444	+
				lmo2145	-																																	lmo2445	+
				lmo2149	-																																	lmo2446	+
				lmo2151	-																																	lmo2450	-
				lmo2157	+																																	lmo2451	+
				lmo2158	+																																	lmo2452	-
				lmo2172	-																																	lmo2455	-
				lmo2173	-																																	lmo2456	-
				lmo2176	+																																	lmo2457	-
				lmo2178	+																																	lmo2458	-
				lmo2182	-																																	lmo2472	-
				lmo2187	-																																	lmo2473	-
				lmo2189	+																																	lmo2474	-
				lmo2190	+																																	lmo2476	-
				lmo2191	+																																	lmo2481	-
				lmo2197	-																																	lmo2482	-
				lmo2199	+																																	lmo2486	+
				lmo2200	+																																	lmo2487	+
				lmo2202	-																																	lmo2493	+
				lmo2205	+																																	lmo2498	+
				lmo2206	+																																	lmo2499	+
				lmo2208	-																																	lmo2500	-
				lmo2209	-																																	lmo2501	-
				lmo2211	-																																	lmo2509	-
				lmo2212	-																																	lmo2517	-
				lmo2213	+																																	lmo2521	+
				lmo2218	-																																	lmo2527	-
				lmo2219	-																																	lmo2528	-
				lmo2221	+																																	lmo2529	-
				lmo2230	+																																	lmo2530	-
				lmo2231	+																																	lmo2531	-
				lmo2235	-																																	lmo2532	-
				lmo2236	-																																	lmo2533	-
				lmo2237	-																																	lmo2534	-
				lmo2238	-																																	lmo2535	-
				lmo2244	-																																	lmo2539	+
				lmo2248	-																																	lmo2540	-
				lmo2249	-																																	lmo2554	-
				lmo2254	-																																	lmo2564	+
				lmo2255	+																																	lmo2567	+
				lmo2258	-																																	lmo2568	+
				lmo2265	+																																	lmo2574	+
				lmo2266	+																																	lmo2587	+
				lmo2267	+																																	lmo2588	+
				lmo2269	+																																	lmo2589	+
				lmo2270	-																																	lmo2592	+
				lmo2271	+																																	lmo2594	+
				lmo2274	+																																	lmo2598	-
				lmo2337	+																																	lmo2606	-
				lmo2353	-																																	lmo2607	-
				lmo2354	-																																	lmo2608	-
				lmo2355	-																																	lmo2609	-
				lmo2371	-																																	lmo2610	-
				lmo2372	-																																	lmo2611	-
				lmo2374	-																																	lmo2612	-
				lmo2375	-																																	lmo2637	-
				lmo2386	+																																	lmo2640	-
				lmo2387	+																																	lmo2641	-
				lmo2391	+																																	lmo2653	-
				lmo2392	+																																	lmo2654	-
				lmo2393	+																																	lmo2658	+
				lmo2398	+																																	lmo2659	+
				lmo2399	+																																	lmo2660	+
				lmo2400	+																																	lmo2677	+
				lmo2403	+																																	lmo2680	+
				lmo2406	+																																	lmo2681	+
				lmo2408	-																																	lmo2682	+
				lmo2409	-																																	lmo2684	-
				lmo2410	-																																	lmo2686	-
				lmo2416	-																																	lmo2692	+
				lmo2423	-																																	lmo2701	-
				lmo2427	-																																	lmo2702	-
				lmo2428	-																																	lmo2713	-
				lmo2429	-																																	lmo2714	-
				lmo2430	-																																	lmo2723	+
				lmo2432	+																																	lmo2732	-
				lmo2434	+																																	lmo2737	+
				lmo2435	-																																	lmo2745	+
				lmo2437	+																																	lmo2756	-
				lmo2453	+																																	lmo2777	+
				lmo2454	+																																	lmo2785	-
				lmo2460	-																																	lmo2806	+
				lmo2463	+																																	lmo2812	+
				lmo2464	-																																	lmo2814	+
				lmo2465	-																																	lmo2815	+
				lmo2466	-																																	lmo2816	+
				lmo2468	+																																	lmo2817	+
				lmo2469	-																																	lmo2822	+
				lmo2479	-																																	lmo2823	+
				lmo2480	-																																	lmo2825	+
				lmo2484	+																																	lmo2830	+
				lmo2485	+																																	lmo2831	-
				lmo2488	+																																	lmo2833	+
				lmo2489	+																																	lmo2834	+
				lmo2494	+																																	lmo2835	+
				lmo2495	+																																	lmo2836	+
				lmo2496	+																																	lmo2837	+
				lmo2497	+																																	lmo2838	+
				lmo2504	-																																	lmo2839	+
				lmo2505	-																																	lmo2840	+
				lmo2506	-																																	lmo2841	+
				lmo2507	-																																	lmo2853	-
				lmo2511	+																																	lmo2854	-
				lmo2524	-																																	lmo2855	-
				lmo2525	-
				lmo2537	-
				lmo2538	-
				lmo2542	-
				lmo2543	-
				lmo2544	-
				lmo2545	-
				lmo2546	-
				lmo2547	-
				lmo2549	-
				lmo2550	-
				lmo2551	-
				lmo2552	-
				lmo2556	-
				lmo2557	+
				lmo2559	-
				lmo2561	-
				lmo2562	-
				lmo2563	-
				lmo2570	+
				lmo2571	+
				lmo2572	+
				lmo2573	+
				lmo2577	-
				lmo2580	+
				lmo2582	+
				lmo2583	+
				lmo2584	+
				lmo2591	-
				lmo2593	+
				lmo2596	-
				lmo2597	-
				lmo2602	+
				lmo2603	+
				lmo2605	-
				lmo2613	-
				lmo2614	-
				lmo2615	-
				lmo2616	-
				lmo2617	-
				lmo2618	-
				lmo2619	-
				lmo2620	-
				lmo2621	-
				lmo2622	-
				lmo2623	-
				lmo2624	-
				lmo2625	-
				lmo2626	-
				lmo2627	-
				lmo2628	-
				lmo2629	-
				lmo2630	-
				lmo2631	-
				lmo2632	-
				lmo2633	-
				lmo2634	-
				lmo2635	-
				lmo2636	-
				lmo2638	-
				lmo2642	-
				lmo2655	-
				lmo2656	-
				lmo2661	+
				lmo2662	+
				lmo2663	+
				lmo2664	+
				lmo2665	+
				lmo2666	+
				lmo2667	+
				lmo2668	+
				lmo2670	+
				lmo2671	+
				lmo2672	+
				lmo2673	+
				lmo2674	+
				lmo2683	-
				lmo2685	+
				lmo2687	-
				lmo2689	-
				lmo2691	-
				lmo2695	+
				lmo2696	+
				lmo2697	+
				lmo2698	+
				lmo2699	+
				lmo2710	-
				lmo2715	-
				lmo2716	-
				lmo2717	-
				lmo2718	-
				lmo2720	-
				lmo2724	+
				lmo2725	-
				lmo2733	+
				lmo2734	+
				lmo2735	+
				lmo2736	+
				lmo2739	+
				lmo2740	+
				lmo2741	+
				lmo2744	-
				lmo2748	+
				lmo2749	-
				lmo2753	-
				lmo2754	-
				lmo2759	+
				lmo2761	+
				lmo2762	+
				lmo2763	+
				lmo2764	+
				lmo2765	+
				lmo2766	-
				lmo2767	-
				lmo2769	-
				lmo2770	+
				lmo2779	-
				lmo2795	+
				lmo2810	-
				lmo2811	-
				lmo2819	+
				lmo2824	+
				lmo2828	+
				lmo2829	-
				lmo2846	+
				lmo2847	+
				lmo2848	+
				lmo2849	+
				lmo2850	+
				lmo2856	-
[truncated: 26 more columns]
